# Supplementary material for: Co-occurrence networks reveal more complexity than community composition in resistance and resilience of microbial communities
Source: Nat Commun. 2022 Jul 5;13:3867. doi: 10.1038/s41467-022-31343-y (PMC9256619; doi:10.1038/s41467-022-31343-y)
Supplement: Supplementary file 5 — Supplementary Data 1 [file 41467_2022_31343_MOESM5_ESM.xlsx]

## Sheet: Table.S2.Hubs
	List of network hubs detected in this study
	OUT_name	Kingdom	Phylum	Class	Order	Family	Genus	Fungal Guild	Compartment	Time period	Treatment	Network type	Zi	Pi	Hub type
1	Bac45	Prokaryote	Actinobacteria	ActinobacteriaPH	Actinomycetales	Pseudonocardiaceae	PseudonocardiaceaeFA	_	Leaf	Drought period	Drought	Bac-Bac	1.82981	0.677686	Connector
2	Bac177	Prokaryote	Proteobacteria	Alphaproteobacteria	Rhizobiales	Bradyrhizobiaceae	Balneimonas	_	Leaf	Drought period	Drought	Bac-Bac	2.85202	0.375	Module hub
3	Bac372	Prokaryote	Actinobacteria	ActinobacteriaPH	Solirubrobacterales	SolirubrobacteralesOR	SolirubrobacteralesOR	_	Leaf	Drought period	Drought	Bac-Bac	-0.731925	0.625	Connector
4	Bac201	Prokaryote	Acidobacteria	AcidobacteriaPH	Acidobacteriales	AcidobacterialesOR	AcidobacterialesOR	_	Leaf	Drought period	Drought	Bac-Bac	-0.365963	0.625	Connector
5	Bac235	Prokaryote	Chloroflexi	Thermomicrobia	ThermomicrobiaCL	ThermomicrobiaCL	ThermomicrobiaCL	_	Leaf	Drought period	Drought	Bac-Bac	-0.829156	0.666667	Connector
6	Bac950	Prokaryote	Actinobacteria	ActinobacteriaPH	Solirubrobacterales	SolirubrobacteralesOR	SolirubrobacteralesOR	_	Leaf	Drought period	Drought	Bac-Bac	0	0.625	Connector
7	Bac25	Prokaryote	Actinobacteria	ActinobacteriaPH	Actinomycetales	Nocardioidaceae	Kribbella	_	Leaf	Rewetting period	Drought	Bac-Bac	3.25403	0	Module hub
8	Bac61	Prokaryote	Actinobacteria	ActinobacteriaPH	Actinomycetales	Nocardioidaceae	NocardioidaceaeFA	_	Leaf	Rewetting period	Drought	Bac-Bac	3.25403	0	Module hub
9	Bac3	Prokaryote	Actinobacteria	ActinobacteriaPH	Actinomycetales	Streptomycetaceae	Streptomyces	_	Rhizosphere	Drought period	Control	Bac-Bac	2.54663	0	Module hub
10	Bac7	Prokaryote	Firmicutes	Bacilli	Bacillales	Bacillaceae	Bacillus	_	Rhizosphere	Drought period	Control	Bac-Bac	2.66836	0	Module hub
11	Bac21	Prokaryote	Proteobacteria	Alphaproteobacteria	Rhizobiales	Hyphomicrobiaceae	Devosia	_	Rhizosphere	Drought period	Control	Bac-Bac	2.69331	0.097898	Module hub
12	Bac17	Prokaryote	Firmicutes	Bacilli	Bacillales	Bacillaceae	Bacillus	_	Rhizosphere	Drought period	Control	Bac-Bac	3.52044	0	Module hub
13	Bac25	Prokaryote	Actinobacteria	ActinobacteriaPH	Actinomycetales	Nocardioidaceae	Kribbella	_	Rhizosphere	Drought period	Control	Bac-Bac	2.66836	0	Module hub
14	Bac27	Prokaryote	Actinobacteria	ActinobacteriaPH	Actinomycetales	Glycomycetaceae	Glycomyces	_	Rhizosphere	Drought period	Control	Bac-Bac	2.72922	1.11022e-16	Module hub
15	Bac28	Prokaryote	Firmicutes	Bacilli	Bacillales	Bacillaceae	Bacillus	_	Rhizosphere	Drought period	Control	Bac-Bac	2.66836	0	Module hub
16	Bac32	Prokaryote	Actinobacteria	ActinobacteriaPH	Actinomycetales	Streptomycetaceae	Streptomyces	_	Rhizosphere	Drought period	Control	Bac-Bac	2.54663	0	Module hub
17	Bac35	Prokaryote	Actinobacteria	ActinobacteriaPH	Actinomycetales	Nocardioidaceae	NocardioidaceaeFA	_	Rhizosphere	Drought period	Control	Bac-Bac	2.91181	1.11022e-16	Module hub
18	Bac58	Prokaryote	Actinobacteria	ActinobacteriaPH	Actinomycetales	Streptomycetaceae	Streptomyces	_	Rhizosphere	Drought period	Control	Bac-Bac	2.66836	0	Module hub
19	Bac20	Prokaryote	Bacteroidetes	Sphingobacteria	Sphingobacteriales	SphingobacterialesOR	SphingobacterialesOR	_	Rhizosphere	Drought period	Control	Bac-Bac	-0.999733	0.625	Connector
20	Bac76	Prokaryote	Actinobacteria	ActinobacteriaPH	Actinomycetales	Streptomycetaceae	Streptomyces	_	Rhizosphere	Drought period	Control	Bac-Bac	2.54663	0	Module hub
21	Bac101	Prokaryote	Proteobacteria	Alphaproteobacteria	Caulobacterales	Caulobacteraceae	Asticcacaulis	_	Rhizosphere	Drought period	Control	Bac-Bac	2.56404	0.027392	Module hub
22	Bac132	Prokaryote	Firmicutes	Bacilli	Bacillales	Bacillaceae	Bacillus	_	Rhizosphere	Drought period	Control	Bac-Bac	2.72922	1.11022e-16	Module hub
23	Bac144	Prokaryote	Actinobacteria	ActinobacteriaPH	Actinomycetales	Mycobacteriaceae	Mycobacterium	_	Rhizosphere	Drought period	Control	Bac-Bac	2.66836	0	Module hub
24	Bac187	Prokaryote	Bacteroidetes	Sphingobacteria	Sphingobacteriales	SphingobacterialesOR	Flavisolibacter	_	Rhizosphere	Drought period	Control	Bac-Bac	2.7667	0.1128	Module hub
25	Bac198	Prokaryote	Bacteroidetes	Flavobacteria	Flavobacteriales	Flavobacteriaceae	Flavobacterium	_	Rhizosphere	Drought period	Control	Bac-Bac	3.66737	0.120708	Module hub
26	Bac175	Prokaryote	Acidobacteria	AcidobacteriaPH	AcidobacteriaPH	Koribacteraceae	KoribacteraceaeFA	_	Rhizosphere	Drought period	Control	Bac-Bac	0.730297	0.64	Connector
27	Bac272	Prokaryote	Proteobacteria	Deltaproteobacteria	Bdellovibrionales	Bdellovibrionaceae	BdellovibrionaceaeFA	_	Rhizosphere	Drought period	Control	Bac-Bac	2.69331	0	Module hub
28	Bac325	Prokaryote	Proteobacteria	Alphaproteobacteria	AlphaproteobacteriaCL	AlphaproteobacteriaCL	AlphaproteobacteriaCL	_	Rhizosphere	Drought period	Control	Bac-Bac	2.66746	0	Module hub
29	Bac331	Prokaryote	Verrucomicrobia	Verrucomicrobiae	Verrucomicrobiales	Verrucomicrobiaceae	Luteolibacter	_	Rhizosphere	Drought period	Control	Bac-Bac	3.05527	0.0122695	Module hub
30	Bac359	Prokaryote	Proteobacteria	Deltaproteobacteria	Bdellovibrionales	Bdellovibrionaceae	BdellovibrionaceaeFA	_	Rhizosphere	Drought period	Control	Bac-Bac	3.02942	0	Module hub
31	Bac415	Prokaryote	Proteobacteria	Gammaproteobacteria	Pseudomonadales	Moraxellaceae	Acinetobacter	_	Rhizosphere	Drought period	Control	Bac-Bac	2.70416	0.473373	Module hub
32	Bac447	Prokaryote	Firmicutes	Bacilli	Bacillales	Paenibacillaceae	Paenibacillus	_	Rhizosphere	Drought period	Control	Bac-Bac	3.39871	1.11022e-16	Module hub
33	Bac624	Prokaryote	Firmicutes	Bacilli	Bacillales	Paenibacillaceae	Paenibacillus	_	Rhizosphere	Drought period	Control	Bac-Bac	3.39871	1.11022e-16	Module hub
34	Bac706	Prokaryote	Proteobacteria	Alphaproteobacteria	AlphaproteobacteriaCL	AlphaproteobacteriaCL	AlphaproteobacteriaCL	_	Rhizosphere	Drought period	Control	Bac-Bac	2.87429	0.0374863	Module hub
35	Bac978	Prokaryote	Firmicutes	Bacilli	Bacillales	Thermoactinomycetaceae	ThermoactinomycetaceaeFA	_	Rhizosphere	Drought period	Control	Bac-Bac	3.27698	0	Module hub
36	Bac1144	Prokaryote	Bacteroidetes	Sphingobacteria	Sphingobacteriales	SphingobacterialesOR	Flavisolibacter	_	Rhizosphere	Drought period	Control	Bac-Bac	3.09422	0.30839	Module hub
37	Bac3	Prokaryote	Actinobacteria	ActinobacteriaPH	Actinomycetales	Streptomycetaceae	Streptomyces	_	Rhizosphere	Rewetting period	Control	Bac-Bac	2.84548	0	Module hub
38	Bac30	Prokaryote	Proteobacteria	Gammaproteobacteria	Xanthomonadales	Sinobacteraceae	SinobacteraceaeFA	_	Rhizosphere	Rewetting period	Control	Bac-Bac	3.22702	0.473373	Module hub
39	Bac27	Prokaryote	Actinobacteria	ActinobacteriaPH	Actinomycetales	Glycomycetaceae	Glycomyces	_	Rhizosphere	Rewetting period	Control	Bac-Bac	3.04583	0	Module hub
40	Bac73	Prokaryote	Bacteroidetes	Sphingobacteria	Sphingobacteriales	Flexibacteraceae	Cytophaga	_	Rhizosphere	Rewetting period	Control	Bac-Bac	3.9474	0	Module hub
41	Bac67	Prokaryote	Acidobacteria	AcidobacteriaPH	Acidobacteriales	AcidobacterialesOR	AcidobacterialesOR	_	Rhizosphere	Rewetting period	Control	Bac-Bac	3.14625	0.498047	Module hub
42	Bac77	Prokaryote	Gemmatimonadetes	GemmatimonadetesPH	Gemmatimonadales	Gemmatimonadaceae	GemmatimonadaceaeFA	_	Rhizosphere	Rewetting period	Control	Bac-Bac	2.57318	0.499314	Module hub
43	Bac81	Prokaryote	Bacteroidetes	Sphingobacteria	Sphingobacteriales	Flexibacteraceae	_	_	Rhizosphere	Rewetting period	Control	Bac-Bac	2.64514	0	Module hub
44	Bac106	Prokaryote	Acidobacteria	AcidobacteriaPH	Acidobacteriales	AcidobacterialesOR	AcidobacterialesOR	_	Rhizosphere	Rewetting period	Control	Bac-Bac	3.14625	0.495868	Module hub
45	Bac155	Prokaryote	Actinobacteria	ActinobacteriaPH	Actinomycetales	Nocardiaceae	NocardiaceaeFA	_	Rhizosphere	Rewetting period	Control	Bac-Bac	2.64514	0	Module hub
46	Bac187	Prokaryote	Bacteroidetes	Sphingobacteria	Sphingobacteriales	SphingobacterialesOR	Flavisolibacter	_	Rhizosphere	Rewetting period	Control	Bac-Bac	3.44653	0	Module hub
47	Bac180	Prokaryote	Gemmatimonadetes	GemmatimonadetesPH	Gemmatimonadales	Gemmatimonadaceae	GemmatimonadaceaeFA	_	Rhizosphere	Rewetting period	Control	Bac-Bac	2.57318	0.444444	Module hub
48	Bac195	Prokaryote	Bacteroidetes	Sphingobacteria	Sphingobacteriales	Flexibacteraceae	Adhaeribacter	_	Rhizosphere	Rewetting period	Control	Bac-Bac	2.54496	0.0555102	Module hub
49	Bac140	Prokaryote	Proteobacteria	Gammaproteobacteria	Alteromonadales	Alteromonadaceae	Cellvibrio	_	Rhizosphere	Rewetting period	Control	Bac-Bac	-0.387838	0.64	Connector
50	Bac242	Prokaryote	Actinobacteria	ActinobacteriaPH	ActinobacteriaPH	ActinobacteriaPH	ActinobacteriaPH	_	Rhizosphere	Rewetting period	Control	Bac-Bac	2.64514	0	Module hub
51	Bac213	Prokaryote	TM7	TM7PH	TM7PH	TM7PH	TM7PH	_	Rhizosphere	Rewetting period	Control	Bac-Bac	3.34635	0	Module hub
52	Bac285	Prokaryote	Bacteroidetes	Sphingobacteria	Sphingobacteriales	SphingobacterialesOR	Flavisolibacter	_	Rhizosphere	Rewetting period	Control	Bac-Bac	3.44653	0	Module hub
53	Bac531	Prokaryote	Bacteroidetes	Sphingobacteria	Sphingobacteriales	Flexibacteraceae	FlexibacteraceaeFA	_	Rhizosphere	Rewetting period	Control	Bac-Bac	3.64688	0	Module hub
54	Bac671	Prokaryote	Proteobacteria	Alphaproteobacteria	Rhodospirillales	Rhodospirillaceae	RhodospirillaceaeFA	_	Rhizosphere	Rewetting period	Control	Bac-Bac	2.64266	0.0665874	Module hub
55	Bac847	Prokaryote	Bacteroidetes	Sphingobacteria	Sphingobacteriales	Flammeovirgaceae	FlammeovirgaceaeFA	_	Rhizosphere	Rewetting period	Control	Bac-Bac	3.0473	0.459184	Module hub
56	Bac1007	Prokaryote	Chlorobi	SM1B09	SM1B09CL	SM1B09CL	SM1B09CL	_	Rhizosphere	Rewetting period	Control	Bac-Bac	0.853942	0.665289	Connector
57	Bac1109	Prokaryote	Chloroflexi	Anaerolineae	envOPS12	envOPS12OR	envOPS12OR	_	Rhizosphere	Rewetting period	Control	Bac-Bac	2.60986	0	Module hub
58	Bac2763	Prokaryote	Cyanobacteria	Chloroplast	Stramenopiles	StramenopilesOR	StramenopilesOR	_	Rhizosphere	Rewetting period	Control	Bac-Bac	-0.81723	0.625	Connector
59	Bac23	Prokaryote	Proteobacteria	Gammaproteobacteria	Xanthomonadales	Sinobacteraceae	Steroidobacter	_	Rhizosphere	Drought period	Drought	Bac-Bac	2.79215	0.152778	Module hub
60	Bac43	Prokaryote	Bacteroidetes	Sphingobacteria	Sphingobacteriales	SphingobacterialesOR	SphingobacterialesOR	_	Rhizosphere	Drought period	Drought	Bac-Bac	2.79215	0.260355	Module hub
61	Bac70	Prokaryote	Acidobacteria	Chloracidobacteria	ChloracidobacteriaCL	ChloracidobacteriaCL	ChloracidobacteriaCL	_	Rhizosphere	Drought period	Drought	Bac-Bac	3.10679	0.14497	Module hub
62	Bac336	Prokaryote	Acidobacteria	Chloracidobacteria	ChloracidobacteriaCL	ChloracidobacteriaCL	ChloracidobacteriaCL	_	Rhizosphere	Drought period	Drought	Bac-Bac	1.1547	0.625	Connector
63	Bac3	Prokaryote	Actinobacteria	ActinobacteriaPH	Actinomycetales	Streptomycetaceae	Streptomyces	_	Rhizosphere	Rewetting period	Drought	Bac-Bac	2.72869	0	Module hub
64	Bac26	Prokaryote	Proteobacteria	Alphaproteobacteria	Rhodospirillales	Rhodospirillaceae	RhodospirillaceaeFA	_	Rhizosphere	Rewetting period	Drought	Bac-Bac	2.7096	0.486852	Module hub
65	Bac99	Prokaryote	Gemmatimonadetes	GemmatimonadetesPH	Gemmatimonadales	Gemmatimonadaceae	Gemmatimonas	_	Rhizosphere	Rewetting period	Drought	Bac-Bac	3.48317	0.367309	Module hub
66	Bac241	Prokaryote	Gemmatimonadetes	GemmatimonadetesPH	GemmatimonadetesPH	GemmatimonadetesPH	GemmatimonadetesPH	_	Rhizosphere	Rewetting period	Drought	Bac-Bac	2.82599	0.482853	Module hub
67	Bac428	Prokaryote	Bacteroidetes	_	_	_	_	_	Rhizosphere	Rewetting period	Drought	Bac-Bac	3.64073	0.421289	Module hub
68	Bac518	Prokaryote	Bacteroidetes	Sphingobacteria	Sphingobacteriales	Sphingobacteriaceae	SphingobacteriaceaeFA	_	Rhizosphere	Rewetting period	Drought	Bac-Bac	2.82599	0.433195	Module hub
69	Bac567	Prokaryote	Verrucomicrobia	Verrucomicrobiae	Verrucomicrobiales	VerrucomicrobialesOR	VerrucomicrobialesOR	_	Rhizosphere	Rewetting period	Drought	Bac-Bac	2.94238	0.35695	Module hub
70	Bac263	Prokaryote	Bacteroidetes	Sphingobacteria	Sphingobacteriales	SphingobacterialesOR	Flavisolibacter	_	Rhizosphere	Rewetting period	Drought	Bac-Bac	-0.665724	0.625	Connector
71	Bac980	Prokaryote	Gemmatimonadetes	GemmatimonadetesPH	GemmatimonadetesPH	GemmatimonadetesPH	GemmatimonadetesPH	_	Rhizosphere	Rewetting period	Drought	Bac-Bac	2.94238	0.498367	Module hub
72	Bac1268	Prokaryote	Gemmatimonadetes	GemmatimonadetesPH	GemmatimonadetesPH	GemmatimonadetesPH	GemmatimonadetesPH	_	Rhizosphere	Rewetting period	Drought	Bac-Bac	3.29155	0.435742	Module hub
73	Bac1880	Prokaryote	Proteobacteria	Deltaproteobacteria	Bdellovibrionales	Bacteriovoracaceae	BacteriovoracaceaeFA	_	Rhizosphere	Rewetting period	Drought	Bac-Bac	-0.809813	0.666667	Connector
74	Bac3	Prokaryote	Actinobacteria	ActinobacteriaPH	Actinomycetales	Streptomycetaceae	Streptomyces	_	Root	Drought period	Control	Bac-Bac	2.86869	0	Module hub
75	Bac17	Prokaryote	Firmicutes	Bacilli	Bacillales	Bacillaceae	Bacillus	_	Root	Drought period	Control	Bac-Bac	2.81834	0	Module hub
76	Bac25	Prokaryote	Actinobacteria	ActinobacteriaPH	Actinomycetales	Nocardioidaceae	Kribbella	_	Root	Drought period	Control	Bac-Bac	3.22117	0	Module hub
77	Bac32	Prokaryote	Actinobacteria	ActinobacteriaPH	Actinomycetales	Streptomycetaceae	Streptomyces	_	Root	Drought period	Control	Bac-Bac	2.86869	0	Module hub
78	Bac35	Prokaryote	Actinobacteria	ActinobacteriaPH	Actinomycetales	Nocardioidaceae	NocardioidaceaeFA	_	Root	Drought period	Control	Bac-Bac	2.76799	0	Module hub
79	Bac45	Prokaryote	Actinobacteria	ActinobacteriaPH	Actinomycetales	Pseudonocardiaceae	PseudonocardiaceaeFA	_	Root	Drought period	Control	Bac-Bac	3.01976	0	Module hub
80	Bac58	Prokaryote	Actinobacteria	ActinobacteriaPH	Actinomycetales	Streptomycetaceae	Streptomyces	_	Root	Drought period	Control	Bac-Bac	3.12047	0	Module hub
81	Bac61	Prokaryote	Actinobacteria	ActinobacteriaPH	Actinomycetales	Nocardioidaceae	NocardioidaceaeFA	_	Root	Drought period	Control	Bac-Bac	3.07011	0	Module hub
82	Bac76	Prokaryote	Actinobacteria	ActinobacteriaPH	Actinomycetales	Streptomycetaceae	Streptomyces	_	Root	Drought period	Control	Bac-Bac	3.47294	0	Module hub
83	Bac92	Prokaryote	Proteobacteria	Gammaproteobacteria	Xanthomonadales	Sinobacteraceae	SinobacteraceaeFA	_	Root	Drought period	Control	Bac-Bac	-0.494032	0.666667	Connector
84	Bac128	Prokaryote	Actinobacteria	ActinobacteriaPH	Actinomycetales	Intrasporangiaceae	IntrasporangiaceaeFA	_	Root	Drought period	Control	Bac-Bac	2.71763	0	Module hub
85	Bac153	Prokaryote	Proteobacteria	Alphaproteobacteria	Rhizobiales	Hyphomicrobiaceae	Rhodoplanes	_	Root	Drought period	Control	Bac-Bac	0.123508	0.625	Connector
86	Bac211	Prokaryote	Actinobacteria	ActinobacteriaPH	Rubrobacterales	Rubrobacteraceae	RubrobacteraceaeFA	_	Root	Drought period	Control	Bac-Bac	2.56657	1.11022e-16	Module hub
87	Bac394	Prokaryote	Firmicutes	Bacilli	Bacillales	Thermoactinomycetaceae	Shimazuella	_	Root	Drought period	Control	Bac-Bac	3.17082	0	Module hub
88	Bac27	Prokaryote	Actinobacteria	ActinobacteriaPH	Actinomycetales	Glycomycetaceae	Glycomyces	_	Root	Rewetting period	Control	Bac-Bac	2.58854	0	Module hub
89	Bac81	Prokaryote	Bacteroidetes	Sphingobacteria	Sphingobacteriales	Flexibacteraceae	_	_	Root	Rewetting period	Control	Bac-Bac	2.51118	0	Module hub
90	Bac488	Prokaryote	Bacteroidetes	Sphingobacteria	Sphingobacteriales	Flexibacteraceae	Cytophaga	_	Root	Rewetting period	Control	Bac-Bac	2.54626	0.0253123	Module hub
91	Bac532	Prokaryote	Bacteroidetes	Sphingobacteria	Sphingobacteriales	Sphingobacteriaceae	SphingobacteriaceaeFA	_	Root	Rewetting period	Control	Bac-Bac	2.6387	0.0246875	Module hub
92	Bac703	Prokaryote	Verrucomicrobia	Spartobacteria	Spartobacteriales	Spartobacteriaceae	SpartobacteriaceaeFA	_	Root	Rewetting period	Control	Bac-Bac	2.73114	0.0240928	Module hub
93	Bac714	Prokaryote	Proteobacteria	Gammaproteobacteria	_	_	_	_	Root	Rewetting period	Control	Bac-Bac	2.6387	0	Module hub
94	Bac1276	Prokaryote	Proteobacteria	Alphaproteobacteria	AlphaproteobacteriaCL	AlphaproteobacteriaCL	AlphaproteobacteriaCL	_	Root	Rewetting period	Control	Bac-Bac	2.82357	0.0235261	Module hub
95	Bac1460	Prokaryote	Proteobacteria	Alphaproteobacteria	AlphaproteobacteriaCL	AlphaproteobacteriaCL	AlphaproteobacteriaCL	_	Root	Rewetting period	Control	Bac-Bac	3.14711	0.0217365	Module hub
96	Bac20	Prokaryote	Bacteroidetes	Sphingobacteria	Sphingobacteriales	SphingobacterialesOR	SphingobacterialesOR	_	Root	Rewetting period	Drought	Bac-Bac	3.25019	0.0713306	Module hub
97	Bac312	Prokaryote	Proteobacteria	Betaproteobacteria	Burkholderiales	Oxalobacteraceae	Massilia	_	Root	Rewetting period	Drought	Bac-Bac	2.51777	0	Module hub
98	Bac7	Prokaryote	Firmicutes	Bacilli	Bacillales	Bacillaceae	Bacillus	_	Soil	Drought period	Control	Bac-Bac	3.29653	0	Module hub
99	Bac12	Prokaryote	Actinobacteria	ActinobacteriaPH	Actinomycetales	Micrococcaceae	Arthrobacter	_	Soil	Drought period	Control	Bac-Bac	2.75661	0	Module hub
100	Bac17	Prokaryote	Firmicutes	Bacilli	Bacillales	Bacillaceae	Bacillus	_	Soil	Drought period	Control	Bac-Bac	2.93658	0	Module hub
101	Bac51	Prokaryote	Acidobacteria	Chloracidobacteria	ChloracidobacteriaCL	ChloracidobacteriaCL	ChloracidobacteriaCL	_	Soil	Drought period	Control	Bac-Bac	4.30706	0	Module hub
102	Bac59	Prokaryote	Acidobacteria	Chloracidobacteria	ChloracidobacteriaCL	ChloracidobacteriaCL	ChloracidobacteriaCL	_	Soil	Drought period	Control	Bac-Bac	2.76513	1.11022e-16	Module hub
103	Bac70	Prokaryote	Acidobacteria	Chloracidobacteria	ChloracidobacteriaCL	ChloracidobacteriaCL	ChloracidobacteriaCL	_	Soil	Drought period	Control	Bac-Bac	3.04548	0.0644444	Module hub
104	Bac250	Prokaryote	Proteobacteria	Alphaproteobacteria	AlphaproteobacteriaCL	AlphaproteobacteriaCL	AlphaproteobacteriaCL	_	Soil	Drought period	Control	Bac-Bac	2.61064	0	Module hub
105	Bac301	Prokaryote	Verrucomicrobia	Verrucomicrobiae	Verrucomicrobiales	VerrucomicrobialesOR	VerrucomicrobialesOR	_	Soil	Drought period	Control	Bac-Bac	3.04548	1.11022e-16	Module hub
106	Bac257	Prokaryote	Proteobacteria	Alphaproteobacteria	Rhodobacterales	Hyphomonadaceae	HyphomonadaceaeFA	_	Soil	Drought period	Control	Bac-Bac	3.22533	1.11022e-16	Module hub
107	Bac515	Prokaryote	Verrucomicrobia	Spartobacteria	Spartobacteriales	Spartobacteriaceae	Chthoniobacter	_	Soil	Drought period	Control	Bac-Bac	3.88653	0.0540123	Module hub
108	Bac442	Prokaryote	Acidobacteria	AcidobacteriaPH	AcidobacteriaPH	Koribacteraceae	KoribacteraceaeFA	_	Soil	Drought period	Control	Bac-Bac	2.61064	0	Module hub
109	Bac12	Prokaryote	Actinobacteria	ActinobacteriaPH	Actinomycetales	Micrococcaceae	Arthrobacter	_	Soil	Rewetting period	Control	Bac-Bac	3.28759	0	Module hub
110	Bac17	Prokaryote	Firmicutes	Bacilli	Bacillales	Bacillaceae	Bacillus	_	Soil	Rewetting period	Control	Bac-Bac	2.83023	0	Module hub
111	Bac29	Prokaryote	Proteobacteria	Alphaproteobacteria	Rhizobiales	Bradyrhizobiaceae	Balneimonas	_	Soil	Rewetting period	Control	Bac-Bac	3.51628	0	Module hub
112	Bac34	Prokaryote	Proteobacteria	Alphaproteobacteria	Rhodospirillales	Rhodospirillaceae	Skermanella	_	Soil	Rewetting period	Control	Bac-Bac	3.17325	0	Module hub
113	Bac64	Prokaryote	Acidobacteria	Solibacteres	Solibacterales	Solibacteraceae	SolibacteraceaeFA	_	Soil	Rewetting period	Control	Bac-Bac	2.68328	0	Module hub
114	Bac89	Prokaryote	Verrucomicrobia	Verrucomicrobiae	Verrucomicrobiales	VerrucomicrobialesOR	VerrucomicrobialesOR	_	Soil	Rewetting period	Control	Bac-Bac	3.83997	0.408163	Module hub
115	Bac137	Prokaryote	Bacteroidetes	Sphingobacteria	Sphingobacteriales	SphingobacterialesOR	SphingobacterialesOR	_	Soil	Rewetting period	Control	Bac-Bac	-0.514593	0.666667	Connector
116	Bac426	Prokaryote	Acidobacteria	Chloracidobacteria	ChloracidobacteriaCL	ChloracidobacteriaCL	ChloracidobacteriaCL	_	Soil	Rewetting period	Control	Bac-Bac	3.6563	0.165289	Module hub
117	Bac376	Prokaryote	Chlorobi	SM1B09	SM1B09CL	SM1B09CL	SM1B09CL	_	Soil	Rewetting period	Control	Bac-Bac	4.32312	0.15879	Module hub
118	Bac419	Prokaryote	Proteobacteria	Alphaproteobacteria	Rickettsiales	Rickettsiaceae	RickettsiaceaeFA	_	Soil	Rewetting period	Control	Bac-Bac	3.05004	0	Module hub
119	Bac442	Prokaryote	Acidobacteria	AcidobacteriaPH	AcidobacteriaPH	Koribacteraceae	KoribacteraceaeFA	_	Soil	Rewetting period	Control	Bac-Bac	3.18665	0	Module hub
120	Bac512	Prokaryote	Bacteroidetes	BacteroidetesPH	BacteroidetesPH	BacteroidetesPH	BacteroidetesPH	_	Soil	Rewetting period	Control	Bac-Bac	4.57773	0.0831758	Module hub
121	Bac701	Prokaryote	Acidobacteria	RB25	RB25CL	RB25CL	RB25CL	_	Soil	Rewetting period	Control	Bac-Bac	4.12596	0.2112	Module hub
122	Bac589	Prokaryote	Verrucomicrobia	Verrucomicrobiae	Verrucomicrobiales	VerrucomicrobialesOR	VerrucomicrobialesOR	_	Soil	Rewetting period	Control	Bac-Bac	-0.603424	0.666667	Connector
123	Bac177	Prokaryote	Proteobacteria	Alphaproteobacteria	Rhizobiales	Bradyrhizobiaceae	Balneimonas	_	Soil	Drought period	Drought	Bac-Bac	2.87508	0.152778	Module hub
124	Bac20	Prokaryote	Bacteroidetes	Sphingobacteria	Sphingobacteriales	SphingobacterialesOR	SphingobacterialesOR	_	Soil	Rewetting period	Drought	Bac-Bac	2.56128	0	Module hub
125	Bac22	Prokaryote	Proteobacteria	Betaproteobacteria	Burkholderiales	BurkholderialesOR	BurkholderialesOR	_	Soil	Rewetting period	Drought	Bac-Bac	2.83107	0.0665874	Module hub
126	Bac29	Prokaryote	Proteobacteria	Alphaproteobacteria	Rhizobiales	Bradyrhizobiaceae	Balneimonas	_	Soil	Rewetting period	Drought	Bac-Bac	3.29963	0	Module hub
127	Bac34	Prokaryote	Proteobacteria	Alphaproteobacteria	Rhodospirillales	Rhodospirillaceae	Skermanella	_	Soil	Rewetting period	Drought	Bac-Bac	2.62262	0	Module hub
128	Bac35	Prokaryote	Actinobacteria	ActinobacteriaPH	Actinomycetales	Nocardioidaceae	NocardioidaceaeFA	_	Soil	Rewetting period	Drought	Bac-Bac	3.29963	0	Module hub
129	Bac59	Prokaryote	Acidobacteria	Chloracidobacteria	ChloracidobacteriaCL	ChloracidobacteriaCL	ChloracidobacteriaCL	_	Soil	Rewetting period	Drought	Bac-Bac	2.7969	0	Module hub
130	Bac61	Prokaryote	Actinobacteria	ActinobacteriaPH	Actinomycetales	Nocardioidaceae	NocardioidaceaeFA	_	Soil	Rewetting period	Drought	Bac-Bac	3.18679	0	Module hub
131	Bac68	Prokaryote	Bacteroidetes	Sphingobacteria	Sphingobacteriales	Flexibacteraceae	Cytophaga	_	Soil	Rewetting period	Drought	Bac-Bac	3.91024	0	Module hub
132	Bac86	Prokaryote	Bacteroidetes	Sphingobacteria	Sphingobacteriales	SphingobacterialesOR	SphingobacterialesOR	_	Soil	Rewetting period	Drought	Bac-Bac	3.59129	0	Module hub
133	Bac113	Prokaryote	Proteobacteria	Betaproteobacteria	Rhodocyclales	RhodocyclalesOR	RhodocyclalesOR	_	Soil	Rewetting period	Drought	Bac-Bac	0.413743	0.661157	Connector
134	Bac148	Prokaryote	Bacteroidetes	Sphingobacteria	Sphingobacteriales	Flexibacteraceae	Cytophaga	_	Soil	Rewetting period	Drought	Bac-Bac	2.56128	0	Module hub
135	Bac257	Prokaryote	Proteobacteria	Alphaproteobacteria	Rhodobacterales	Hyphomonadaceae	HyphomonadaceaeFA	_	Soil	Rewetting period	Drought	Bac-Bac	2.76731	0	Module hub
136	Bac277	Prokaryote	Proteobacteria	Betaproteobacteria	Rhodocyclales	RhodocyclalesOR	RhodocyclalesOR	_	Soil	Rewetting period	Drought	Bac-Bac	3.20244	0	Module hub
137	Bac376	Prokaryote	Chlorobi	SM1B09	SM1B09CL	SM1B09CL	SM1B09CL	_	Soil	Rewetting period	Drought	Bac-Bac	-0.278544	0.684444	Connector
138	Bac521	Prokaryote	Bacteroidetes	Sphingobacteria	Sphingobacteriales	SphingobacterialesOR	SphingobacterialesOR	_	Soil	Rewetting period	Drought	Bac-Bac	3.23576	0.0605469	Module hub
139	Bac885	Prokaryote	Proteobacteria	Deltaproteobacteria	Syntrophobacterales	Syntrophobacteraceae	SyntrophobacteraceaeFA	_	Soil	Rewetting period	Drought	Bac-Bac	2.8761	0.144642	Module hub
140	Bac975	Prokaryote	Bacteroidetes	Sphingobacteria	Sphingobacteriales	SphingobacterialesOR	SphingobacterialesOR	_	Soil	Rewetting period	Drought	Bac-Bac	1.1547	0.653061	Connector
141	Bac1287	Prokaryote	Acidobacteria	AcidobacteriaPH	AcidobacteriaPH	AcidobacteriaPH	AcidobacteriaPH	_	Soil	Rewetting period	Drought	Bac-Bac	2.54975	0	Module hub
142	Bac589	Prokaryote	Verrucomicrobia	Verrucomicrobiae	Verrucomicrobiales	VerrucomicrobialesOR	VerrucomicrobialesOR	_	Soil	Rewetting period	Drought	Bac-Bac	NA	0.666667	NA
143	Bac2146	Prokaryote	Proteobacteria	Alphaproteobacteria	Rhodospirillales	Acetobacteraceae	_	_	Soil	Rewetting period	Drought	Bac-Bac	3.91024	0.0525931	Module hub
144	Bac1845	Prokaryote	Actinobacteria	ActinobacteriaPH	koll13	koll13OR	koll13OR	_	Soil	Rewetting period	Drought	Bac-Bac	2.83624	0	Module hub
145	Bac1656	Prokaryote	Verrucomicrobia	Verrucomicrobiae	Verrucomicrobiales	VerrucomicrobialesOR	VerrucomicrobialesOR	_	Soil	Rewetting period	Drought	Bac-Bac	1.1547	0.64	Connector
146	Bac1828	Prokaryote	Bacteroidetes	Sphingobacteria	Sphingobacteriales	SphingobacterialesOR	SphingobacterialesOR	_	Soil	Rewetting period	Drought	Bac-Bac	0.58554	0.64	Connector
147	Bac1859	Prokaryote	Elusimicrobia	ElusimicrobiaPH	ElusimicrobiaPH	ElusimicrobiaPH	ElusimicrobiaPH	_	Soil	Rewetting period	Drought	Bac-Bac	-0.777836	0.625	Connector
148	OTU28Chaetomium	Eukaryote	Ascomycota	Sordariomycetes	Sordariales	Chaetomiaceae	Chaetomium	Saprotroph	Rhizosphere	Rewetting period	Control	Fung-Fung	2.50562	0.222725	Module hub
149	OTU22Periconia	Eukaryote	Ascomycota	Dothideomycetes	Pleosporales	_	Periconia	Endophyte	Rhizosphere	Rewetting period	Control	Fung-Fung	2.59095	0.466392	Module hub
150	OTU70Claroideoglomus	Eukaryote	Mucoromycota	Glomeromycotina	Glomerales	Claroideoglomeraceae	Claroideoglomus	Arbuscular mycorrhizal	Rhizosphere	Drought period	Drought	Fung-Fung	0.899368	0.642857	Connector
151	OTU93Mortierella	Eukaryote	Mucoromycota	Mortierellomycotina	Mortierellales	Mortierellaceae	Mortierella	Saprotroph	Rhizosphere	Drought period	Drought	Fung-Fung	0.663212	0.625	Connector
152	OTU87Spizellomyces	Eukaryote	Chytridiomycota	Chytridiomycetes	Spizellomycetales	Spizellomycetaceae	Spizellomyces	Plant pathogen	Rhizosphere	Drought period	Drought	Fung-Fung	-0.687715	0.64	Connector
153	OTU98Acrocalymma	Eukaryote	Ascomycota	Dothideomycetes	Pleosporales	Lophiostomataceae	Acrocalymma	Saprotroph	Rhizosphere	Drought period	Drought	Fung-Fung	NA	0.72	NA
154	OTU624Cylindrocarpon	Eukaryote	Ascomycota	Sordariomycetes	Hypocreales	Nectriaceae	Neonectria	Plant pathogen	Rhizosphere	Drought period	Drought	Fung-Fung	-0.884282	0.666667	Connector
155	OTU59Chaetomium	Eukaryote	Ascomycota	Sordariomycetes	Sordariales	Chaetomiaceae	Chaetomium	Saprotroph	Rhizosphere	Rewetting period	Drought	Fung-Fung	2.54163	0	Module hub
156	OTU18Gibberella	Eukaryote	Ascomycota	Sordariomycetes	Hypocreales	Nectriaceae	Gibberella	Plant pathogen	Root	Drought period	Control	Fung-Fung	2.93378	0	Module hub
157	OTU56Agaricomycetes	Eukaryote	Basidiomycota	Agaricomycetes	Auriculariales	_	Oliveonia	Saprotroph	Root	Rewetting period	Drought	Fung-Fung	1.16667	0.64	Connector
158	OTU208Dothideomycetes	Eukaryote	Ascomycota	Dothideomycetes	Pleosporales	PleosporalesfamIncertaesedis	Wettsteinina	Unidentified & others	Root	Rewetting period	Drought	Fung-Fung	-0.57735	0.64	Connector
159	OTU23Stachybotrys	Eukaryote	Ascomycota	Sordariomycetes	Hypocreales	_	Stachybotrys	Saprotroph	Soil	Rewetting period	Control	Fung-Fung	2.80627	0	Module hub
160	OTU65Corynascus	Eukaryote	Ascomycota	Sordariomycetes	Sordariales	Chaetomiaceae	Corynascus	Saprotroph	Soil	Rewetting period	Control	Fung-Fung	2.74726	0	Module hub
161	OTU1Cladosporium	Eukaryote	Ascomycota	Dothideomycetes	Capnodiales	Davidiellaceae	Cladosporium	Saprotroph	Leaf	Rewetting period	Control	interBF	2.64733	0	Module hub
162	OTU14Symmetrospora	Eukaryote	Basidiomycota	Cystobasidiomycetes	_	Symmetrosporaceae	Symmetrospora	SaprotrophYeast	Leaf	Rewetting period	Control	interBF	2.64733	0.24	Module hub
163	Bac104	Prokaryote	Actinobacteria	ActinobacteriaPH	Actinomycetales	Microbacteriaceae	MicrobacteriaceaeFA	_	Leaf	Rewetting period	Drought	interBF	-0.57735	0.644628	Connector
164	Bac734	Prokaryote	Actinobacteria	ActinobacteriaPH	Actinomycetales	Nocardiaceae	Rhodococcus	_	Leaf	Rewetting period	Drought	interBF	-0.125794	0.64	Connector
165	Bac890	Prokaryote	Firmicutes	Bacilli	Bacillales	Paenibacillaceae	Paenibacillus	_	Leaf	Rewetting period	Drought	interBF	-0.301511	0.64	Connector
166	Bac1421	Prokaryote	Thermi	Deinococci	Deinococcales	Deinococcaceae	Deinococcus	_	Leaf	Rewetting period	Drought	interBF	-0.57735	0.65625	Connector
167	Bac2196	Prokaryote	Proteobacteria	Alphaproteobacteria	Sphingomonadales	Sphingomonadaceae	Sphingomonas	_	Leaf	Rewetting period	Drought	interBF	-0.301511	0.625	Connector
168	Bac2285	Prokaryote	Proteobacteria	Alphaproteobacteria	Rhodospirillales	Acetobacteraceae	Roseomonas	_	Leaf	Rewetting period	Drought	interBF	NA	0.6875	NA
169	Bac265	Prokaryote	Proteobacteria	Alphaproteobacteria	Rhizobiales	RhizobialesOR	RhizobialesOR	_	Leaf	Rewetting period	Drought	interBF	-0.301511	0.666667	Connector
170	Bac278	Prokaryote	Proteobacteria	Alphaproteobacteria	Sphingomonadales	Sphingomonadaceae	_	_	Leaf	Rewetting period	Drought	interBF	-0.301511	0.666667	Connector
171	Bac1252	Prokaryote	Actinobacteria	ActinobacteriaPH	Actinomycetales	Nocardioidaceae	Aeromicrobium	_	Leaf	Rewetting period	Drought	interBF	-0.301511	0.64	Connector
172	OTU4Alternaria	Eukaryote	Ascomycota	Dothideomycetes	Pleosporales	Pleosporaceae	Alternaria	Plant pathogen	Leaf	Rewetting period	Drought	interBF	2.88423	0.547091	Module hub
173	OTU15Ustilago	Eukaryote	Basidiomycota	Ustilaginomycetes	Ustilaginales	Ustilaginaceae	Ustilago	Plant pathogenYeast	Leaf	Rewetting period	Drought	interBF	2.57221	0	Module hub
174	OTU14Symmetrospora	Eukaryote	Basidiomycota	Cystobasidiomycetes	_	Symmetrosporaceae	Symmetrospora	SaprotrophYeast	Leaf	Rewetting period	Drought	interBF	3.01511	0.671007	Network hub
175	OTU24Cryptococcus	Eukaryote	Basidiomycota	Tremellomycetes	Tremellales	_	Cryptococcus	SaprotrophYeast	Leaf	Rewetting period	Drought	interBF	2.18043	0.653811	Connector
176	OTU61Cryptococcus	Eukaryote	Basidiomycota	Tremellomycetes	Tremellales	_	Papiliotrema	SaprotrophYeast	Leaf	Rewetting period	Drought	interBF	2.59975	0.4576	Module hub
177	OTU365Fungi	Eukaryote	unidentified	_	_	_	_	Unidentified & others	Leaf	Rewetting period	Drought	interBF	3.66044	0.564056	Module hub
178	Bac21	Prokaryote	Proteobacteria	Alphaproteobacteria	Rhizobiales	Hyphomicrobiaceae	Devosia	_	Rhizosphere	Drought period	Control	interBF	0.121423	0.641975	Connector
179	Bac22	Prokaryote	Proteobacteria	Betaproteobacteria	Burkholderiales	BurkholderialesOR	BurkholderialesOR	_	Rhizosphere	Drought period	Control	interBF	-0.148036	0.666667	Connector
180	Bac52	Prokaryote	TM7	TM7PH	TM7PH	TM7PH	TM7PH	_	Rhizosphere	Drought period	Control	interBF	-0.148036	0.666667	Connector
181	Bac87	Prokaryote	Proteobacteria	Deltaproteobacteria	Myxococcales	MyxococcalesOR	MyxococcalesOR	_	Rhizosphere	Drought period	Control	interBF	-0.282766	0.625	Connector
182	Bac101	Prokaryote	Proteobacteria	Alphaproteobacteria	Caulobacterales	Caulobacteraceae	Asticcacaulis	_	Rhizosphere	Drought period	Control	interBF	-0.0133066	0.65625	Connector
183	Bac263	Prokaryote	Bacteroidetes	Sphingobacteria	Sphingobacteriales	SphingobacterialesOR	Flavisolibacter	_	Rhizosphere	Drought period	Control	interBF	-0.227311	0.666667	Connector
184	Bac272	Prokaryote	Proteobacteria	Deltaproteobacteria	Bdellovibrionales	Bdellovibrionaceae	BdellovibrionaceaeFA	_	Rhizosphere	Drought period	Control	interBF	-0.414142	0.66	Connector
185	Bac294	Prokaryote	Verrucomicrobia	Opitutae	Opitutales	Opitutaceae	OpitutaceaeFA	_	Rhizosphere	Drought period	Control	interBF	-0.126543	0.765432	Connector
186	Bac325	Prokaryote	Proteobacteria	Alphaproteobacteria	AlphaproteobacteriaCL	AlphaproteobacteriaCL	AlphaproteobacteriaCL	_	Rhizosphere	Drought period	Control	interBF	-0.304349	0.722222	Connector
187	Bac331	Prokaryote	Verrucomicrobia	Verrucomicrobiae	Verrucomicrobiales	Verrucomicrobiaceae	Luteolibacter	_	Rhizosphere	Drought period	Control	interBF	-0.0133066	0.6875	Connector
188	Bac359	Prokaryote	Proteobacteria	Deltaproteobacteria	Bdellovibrionales	Bdellovibrionaceae	BdellovibrionaceaeFA	_	Rhizosphere	Drought period	Control	interBF	0.0160184	0.736111	Connector
189	Bac578	Prokaryote	Bacteroidetes	Sphingobacteria	Sphingobacteriales	Sphingobacteriaceae	SphingobacteriaceaeFA	_	Rhizosphere	Drought period	Control	interBF	-0.447214	0.666667	Connector
190	Bac608	Prokaryote	Verrucomicrobia	Verrucomicrobiae	Verrucomicrobiales	VerrucomicrobialesOR	VerrucomicrobialesOR	_	Rhizosphere	Drought period	Control	interBF	-0.227311	0.72	Connector
191	Bac610	Prokaryote	Proteobacteria	Deltaproteobacteria	Bdellovibrionales	Bacteriovoracaceae	BacteriovoracaceaeFA	_	Rhizosphere	Drought period	Control	interBF	-0.148036	0.693878	Connector
192	Bac706	Prokaryote	Proteobacteria	Alphaproteobacteria	AlphaproteobacteriaCL	AlphaproteobacteriaCL	AlphaproteobacteriaCL	_	Rhizosphere	Drought period	Control	interBF	-0.144165	0.6875	Connector
193	Bac1094	Prokaryote	Bacteroidetes	Flavobacteria	Flavobacteriales	Flavobacteriaceae	Flavobacterium	_	Rhizosphere	Drought period	Control	interBF	0	0.625	Connector
194	Bac1412	Prokaryote	Proteobacteria	Deltaproteobacteria	Bdellovibrionales	Bacteriovoracaceae	BacteriovoracaceaeFA	_	Rhizosphere	Drought period	Control	interBF	-0.353553	0.625	Connector
195	Bac24	Prokaryote	Bacteroidetes	Sphingobacteria	Sphingobacteriales	SphingobacterialesOR	Chitinophaga	_	Rhizosphere	Drought period	Control	interBF	-0.126543	0.760331	Connector
196	Bac30	Prokaryote	Proteobacteria	Gammaproteobacteria	Xanthomonadales	Sinobacteraceae	SinobacteraceaeFA	_	Rhizosphere	Drought period	Control	interBF	-0.414142	0.72	Connector
197	Bac49	Prokaryote	Bacteroidetes	Sphingobacteria	Sphingobacteriales	Flexibacteraceae	Cytophaga	_	Rhizosphere	Drought period	Control	interBF	-0.227311	0.666667	Connector
198	Bac82	Prokaryote	Bacteroidetes	Sphingobacteria	Sphingobacteriales	Flexibacteraceae	Cytophaga	_	Rhizosphere	Drought period	Control	interBF	-0.227311	0.666667	Connector
199	Bac108	Prokaryote	Bacteroidetes	Flavobacteria	Flavobacteriales	Cryomorphaceae	CryomorphaceaeFA	_	Rhizosphere	Drought period	Control	interBF	-0.227311	0.666667	Connector
200	Bac122	Prokaryote	Bacteroidetes	Sphingobacteria	Sphingobacteriales	Flexibacteraceae	Cytophaga	_	Rhizosphere	Drought period	Control	interBF	-0.304349	0.72	Connector
201	Bac161	Prokaryote	Bacteroidetes	Sphingobacteria	Sphingobacteriales	Flexibacteraceae	Dyadobacter	_	Rhizosphere	Drought period	Control	interBF	0.0160184	0.65625	Connector
202	Bac217	Prokaryote	Proteobacteria	Gammaproteobacteria	Xanthomonadales	Xanthomonadaceae	XanthomonadaceaeFA	_	Rhizosphere	Drought period	Control	interBF	-0.0133066	0.65625	Connector
203	Bac220	Prokaryote	Verrucomicrobia	Verrucomicrobiae	Verrucomicrobiales	VerrucomicrobialesOR	VerrucomicrobialesOR	_	Rhizosphere	Drought period	Control	interBF	-0.0151541	0.625	Connector
204	Bac314	Prokaryote	Verrucomicrobia	Spartobacteria	Spartobacteriales	Spartobacteriaceae	Chthoniobacter	_	Rhizosphere	Drought period	Control	interBF	-0.282766	0.625	Connector
205	Bac315	Prokaryote	Verrucomicrobia	Verrucomicrobiae	Verrucomicrobiales	Verrucomicrobiaceae	VerrucomicrobiaceaeFA	_	Rhizosphere	Drought period	Control	interBF	-0.447214	0.72	Connector
206	Bac387	Prokaryote	Proteobacteria	Deltaproteobacteria	Myxococcales	MyxococcalesOR	MyxococcalesOR	_	Rhizosphere	Drought period	Control	interBF	-0.353553	0.8	Connector
207	Bac418	Prokaryote	Proteobacteria	Deltaproteobacteria	Bdellovibrionales	Bacteriovoracaceae	BacteriovoracaceaeFA	_	Rhizosphere	Drought period	Control	interBF	-0.227311	0.666667	Connector
208	Bac425	Prokaryote	Proteobacteria	Deltaproteobacteria	Bdellovibrionales	Bdellovibrionaceae	BdellovibrionaceaeFA	_	Rhizosphere	Drought period	Control	interBF	0.0160184	0.6875	Connector
209	Bac455	Prokaryote	Acidobacteria	_	_	_	_	_	Rhizosphere	Drought period	Control	interBF	-0.227311	0.666667	Connector
210	Bac527	Prokaryote	Bacteroidetes	Sphingobacteria	Sphingobacteriales	SphingobacterialesOR	SphingobacterialesOR	_	Rhizosphere	Drought period	Control	interBF	-0.304349	0.64	Connector
211	Bac613	Prokaryote	Proteobacteria	Deltaproteobacteria	MIZ46	MIZ46OR	MIZ46OR	_	Rhizosphere	Drought period	Control	interBF	-0.227311	0.666667	Connector
212	Bac726	Prokaryote	Proteobacteria	Gammaproteobacteria	Xanthomonadales	Xanthomonadaceae	XanthomonadaceaeFA	_	Rhizosphere	Drought period	Control	interBF	-0.227311	0.666667	Connector
213	Bac780	Prokaryote	Proteobacteria	Deltaproteobacteria	MIZ46	MIZ46OR	MIZ46OR	_	Rhizosphere	Drought period	Control	interBF	-0.282766	0.625	Connector
214	Bac805	Prokaryote	Bacteroidetes	Sphingobacteria	Sphingobacteriales	Sphingobacteriaceae	SphingobacteriaceaeFA	_	Rhizosphere	Drought period	Control	interBF	-0.227311	0.75	Connector
215	Bac845	Prokaryote	Bacteroidetes	Sphingobacteria	Sphingobacteriales	Flammeovirgaceae	Sporocytophaga	_	Rhizosphere	Drought period	Control	interBF	-0.126543	0.666667	Connector
216	Bac957	Prokaryote	Bacteroidetes	Flavobacteria	Flavobacteriales	Cryomorphaceae	CryomorphaceaeFA	_	Rhizosphere	Drought period	Control	interBF	-0.0151541	0.625	Connector
217	Bac1021	Prokaryote	Proteobacteria	Deltaproteobacteria	Bdellovibrionales	Bdellovibrionaceae	BdellovibrionaceaeFA	_	Rhizosphere	Drought period	Control	interBF	-0.282766	0.625	Connector
218	Bac1072	Prokaryote	Verrucomicrobia	Opitutae	Opitutales	Opitutaceae	OpitutaceaeFA	_	Rhizosphere	Drought period	Control	interBF	-0.0151541	0.64	Connector
219	Bac44	Prokaryote	Proteobacteria	Gammaproteobacteria	Enterobacteriales	Enterobacteriaceae	Buchnera	_	Rhizosphere	Drought period	Control	interBF	0.0160184	0.65625	Connector
220	Bac63	Prokaryote	Bacteroidetes	Sphingobacteria	Sphingobacteriales	Flexibacteraceae	Cytophaga	_	Rhizosphere	Drought period	Control	interBF	0	0.72	Connector
221	Bac151	Prokaryote	Chloroflexi	TK17	S085	S085OR	S085OR	_	Rhizosphere	Drought period	Control	interBF	-0.353553	0.72	Connector
222	Bac209	Prokaryote	Proteobacteria	Alphaproteobacteria	Caulobacterales	Caulobacteraceae	CaulobacteraceaeFA	_	Rhizosphere	Drought period	Control	interBF	-0.353553	0.666667	Connector
223	Bac323	Prokaryote	Proteobacteria	Deltaproteobacteria	Myxococcales	MyxococcalesOR	MyxococcalesOR	_	Rhizosphere	Drought period	Control	interBF	0	0.625	Connector
224	Bac674	Prokaryote	Bacteroidetes	Flavobacteria	Flavobacteriales	Flavobacteriaceae	FlavobacteriaceaeFA	_	Rhizosphere	Drought period	Control	interBF	-0.57735	0.666667	Connector
225	Bac969	Prokaryote	Bacteroidetes	Flavobacteria	Flavobacteriales	Cryomorphaceae	Fluviicola	_	Rhizosphere	Drought period	Control	interBF	0.0160184	0.691358	Connector
226	Bac1417	Prokaryote	Proteobacteria	Deltaproteobacteria	Myxococcales	Polyangiaceae	PolyangiaceaeFA	_	Rhizosphere	Drought period	Control	interBF	-0.447214	0.666667	Connector
227	OTU1Cladosporium	Eukaryote	Ascomycota	Dothideomycetes	Capnodiales	Davidiellaceae	Cladosporium	Saprotroph	Rhizosphere	Drought period	Control	interBF	4.02858	0.435728	Module hub
228	OTU2Setophoma	Eukaryote	Ascomycota	_	_	_	Setophoma	Plant pathogen	Rhizosphere	Drought period	Control	interBF	5.07662	0.717916	Network hub
229	OTU18Gibberella	Eukaryote	Ascomycota	Sordariomycetes	Hypocreales	Nectriaceae	Gibberella	Plant pathogen	Rhizosphere	Drought period	Control	interBF	4.97169	0.729488	Network hub
230	OTU35Myrothecium	Eukaryote	Ascomycota	Sordariomycetes	Hypocreales	Stachybotriaceae	Striaticonidium	Saprotroph	Rhizosphere	Drought period	Control	interBF	4.43277	0.364871	Module hub
231	OTU56Agaricomycetes	Eukaryote	Basidiomycota	Agaricomycetes	Auriculariales	_	Oliveonia	Saprotroph	Rhizosphere	Drought period	Control	interBF	3.37988	0.509861	Module hub
232	OTU97Penicillium	Eukaryote	Ascomycota	Eurotiomycetes	Eurotiales	Trichocomaceae	Penicillium	Saprotroph	Rhizosphere	Drought period	Control	interBF	7.6358	0	Module hub
233	OTU88Pseudozyma	Eukaryote	Basidiomycota	Ustilaginomycetes	Ustilaginales	Ustilaginaceae	Pseudozyma	SaprotrophYeast	Rhizosphere	Drought period	Control	interBF	3.48966	0.48026	Module hub
234	OTU197Fungi	Eukaryote	unidentified	_	_	_	_	Unidentified & others	Rhizosphere	Drought period	Control	interBF	1.78885	0.625	Connector
235	OTU118Rhizophagus	Eukaryote	Mucoromycota	Glomeromycotina	Glomerales	Glomeraceae	Rhizophagus	Arbuscular mycorrhizal	Rhizosphere	Drought period	Control	interBF	2.74944	0.394464	Module hub
236	OTU132Rhizophagus	Eukaryote	Mucoromycota	Glomeromycotina	Glomerales	Glomeraceae	Rhizophagus	Arbuscular mycorrhizal	Rhizosphere	Drought period	Control	interBF	3.03704	0.582231	Module hub
237	OTU120Fungi	Eukaryote	unidentified	_	_	_	_	Unidentified & others	Rhizosphere	Drought period	Control	interBF	5.94282	0.720947	Network hub
238	OTU486Fungi	Eukaryote	Ascomycota	_	_	_	Parasympodiella	Saprotroph	Rhizosphere	Drought period	Control	interBF	4.24264	0.6016	Module hub
239	Bac242	Prokaryote	Actinobacteria	ActinobacteriaPH	ActinobacteriaPH	ActinobacteriaPH	ActinobacteriaPH	_	Rhizosphere	Rewetting period	Control	interBF	2.51309	0.285494	Module hub
240	OTU1Cladosporium	Eukaryote	Ascomycota	Dothideomycetes	Capnodiales	Davidiellaceae	Cladosporium	Saprotroph	Rhizosphere	Rewetting period	Control	interBF	4.18663	0	Module hub
241	OTU5Acremonium	Eukaryote	Ascomycota	Sordariomycetes	Hypocreales	_	Acremonium	Endophyte	Rhizosphere	Rewetting period	Control	interBF	4.88177	0.104938	Module hub
242	OTU4Alternaria	Eukaryote	Ascomycota	Dothideomycetes	Pleosporales	Pleosporaceae	Alternaria	Plant pathogen	Rhizosphere	Rewetting period	Control	interBF	5.91357	0	Module hub
243	OTU6Fusarium	Eukaryote	Ascomycota	Sordariomycetes	Hypocreales	Nectriaceae	Fusarium	Plant pathogen	Rhizosphere	Rewetting period	Control	interBF	3.97941	0	Module hub
244	OTU28Chaetomium	Eukaryote	Ascomycota	Sordariomycetes	Sordariales	Chaetomiaceae	Chaetomium	Saprotroph	Rhizosphere	Rewetting period	Control	interBF	3.64788	0.48	Module hub
245	OTU35Myrothecium	Eukaryote	Ascomycota	Sordariomycetes	Hypocreales	Stachybotriaceae	Striaticonidium	Saprotroph	Rhizosphere	Rewetting period	Control	interBF	2.85147	0.0570934	Module hub
246	OTU10Filobasidium	Eukaryote	Basidiomycota	Tremellomycetes	Filobasidiales	Filobasidiaceae	Filobasidium	SaprotrophYeast	Rhizosphere	Rewetting period	Control	interBF	2.67556	0.0416478	Module hub
247	OTU41Fusarium	Eukaryote	Ascomycota	Sordariomycetes	Hypocreales	Nectriaceae	Fusarium	Plant pathogen	Rhizosphere	Rewetting period	Control	interBF	2.51309	0	Module hub
248	OTU26Sporobolomyces	Eukaryote	Basidiomycota	Microbotryomycetes	Sporidiobolales	_	Sporobolomyces	SaprotrophYeast	Rhizosphere	Rewetting period	Control	interBF	3.53903	0.065	Module hub
249	OTU11Epicoccum	Eukaryote	Ascomycota	Dothideomycetes	Pleosporales	Pleosporaceae	Epicoccum	Plant pathogen	Rhizosphere	Rewetting period	Control	interBF	3.39512	1.11022e-16	Module hub
250	OTU14Symmetrospora	Eukaryote	Basidiomycota	Cystobasidiomycetes	_	Symmetrosporaceae	Symmetrospora	SaprotrophYeast	Rhizosphere	Rewetting period	Control	interBF	3.97076	0	Module hub
251	OTU24Cryptococcus	Eukaryote	Basidiomycota	Tremellomycetes	Tremellales	_	Cryptococcus	SaprotrophYeast	Rhizosphere	Rewetting period	Control	interBF	3.61098	0.0327778	Module hub
252	OTU27Alternaria	Eukaryote	Ascomycota	Dothideomycetes	Pleosporales	Pleosporaceae	Alternaria	Plant pathogen	Rhizosphere	Rewetting period	Control	interBF	3.03534	0	Module hub
253	OTU70Claroideoglomus	Eukaryote	Mucoromycota	Glomeromycotina	Glomerales	Claroideoglomeraceae	Claroideoglomus	Arbuscular mycorrhizal	Rhizosphere	Rewetting period	Control	interBF	3.64103	0.0475907	Module hub
254	OTU44Curvularia	Eukaryote	Ascomycota	Dothideomycetes	Pleosporales	Pleosporaceae	Curvularia	Plant pathogen	Rhizosphere	Rewetting period	Control	interBF	3.86662	0	Module hub
255	OTU52Mortierella	Eukaryote	Mucoromycota	Mortierellomycotina	Mortierellales	Mortierellaceae	Mortierella	Saprotroph	Rhizosphere	Rewetting period	Control	interBF	4.03932	0.455	Module hub
256	OTU69Tremellomycetes	Eukaryote	Basidiomycota	Tremellomycetes	Tremellales	_	Naganishia	SaprotrophYeast	Rhizosphere	Rewetting period	Control	interBF	3.39512	1.11022e-16	Module hub
257	Bac301	Prokaryote	Verrucomicrobia	Verrucomicrobiae	Verrucomicrobiales	VerrucomicrobialesOR	VerrucomicrobialesOR	_	Rhizosphere	Drought period	Drought	interBF	-0.253854	0.625	Connector
258	Bac497	Prokaryote	_	_	_	_	_	_	Rhizosphere	Drought period	Drought	interBF	2.53854	0.40625	Module hub
259	Bac56	Prokaryote	Proteobacteria	Betaproteobacteria	Burkholderiales	Comamonadaceae	Ramlibacter	_	Rhizosphere	Drought period	Drought	interBF	0.724569	0.666667	Connector
260	Bac149	Prokaryote	Acidobacteria	Solibacteres	Solibacterales	Solibacteraceae	SolibacteraceaeFA	_	Rhizosphere	Drought period	Drought	interBF	-0.241523	0.64	Connector
261	OTU13Preussia	Eukaryote	Ascomycota	Dothideomycetes	Pleosporales	Sporormiaceae	Preussia	Saprotroph	Rhizosphere	Drought period	Drought	interBF	3.78139	0.304498	Module hub
262	OTU73Trichocladium	Eukaryote	Ascomycota	Sordariomycetes	Sordariales	Chaetomiaceae	Trichocladium	Saprotroph	Rhizosphere	Drought period	Drought	interBF	-0.241523	0.625	Connector
263	OTU109Beauveria	Eukaryote	Ascomycota	Sordariomycetes	Hypocreales	_	Geosmithia	Saprotroph	Rhizosphere	Drought period	Drought	interBF	2.82867	0	Module hub
264	Bac192	Prokaryote	Proteobacteria	Betaproteobacteria	Rhodocyclales	RhodocyclalesOR	RhodocyclalesOR	_	Rhizosphere	Rewetting period	Drought	interBF	-0.19143	0.666667	Connector
265	Bac206	Prokaryote	Gemmatimonadetes	GemmatimonadetesPH	Gemmatimonadales	GemmatimonadalesOR	GemmatimonadalesOR	_	Rhizosphere	Rewetting period	Drought	interBF	-0.19143	0.666667	Connector
266	Bac215	Prokaryote	Chloroflexi	ChloroflexiPH	Roseiflexales	Kouleothrixaceae	KouleothrixaceaeFA	_	Rhizosphere	Rewetting period	Drought	interBF	-0.19143	0.625	Connector
267	Bac626	Prokaryote	Proteobacteria	Gammaproteobacteria	Xanthomonadales	Sinobacteraceae	SinobacteraceaeFA	_	Rhizosphere	Rewetting period	Drought	interBF	-0.300539	0.64	Connector
268	Bac627	Prokaryote	Acidobacteria	AcidobacteriaPH	AcidobacteriaPH	AcidobacteriaPH	AcidobacteriaPH	_	Rhizosphere	Rewetting period	Drought	interBF	-0.19143	0.666667	Connector
269	Bac628	Prokaryote	Acidobacteria	AcidobacteriaPH	AcidobacteriaPH	AcidobacteriaPH	AcidobacteriaPH	_	Rhizosphere	Rewetting period	Drought	interBF	-0.300539	0.625	Connector
270	Bac697	Prokaryote	Proteobacteria	Deltaproteobacteria	Myxococcales	Polyangiaceae	Chondromyces	_	Rhizosphere	Rewetting period	Drought	interBF	-0.447214	0.693878	Connector
271	Bac925	Prokaryote	Proteobacteria	Deltaproteobacteria	Myxococcales	Nannocystaceae	Plesiocystis	_	Rhizosphere	Rewetting period	Drought	interBF	-0.19143	0.625	Connector
272	Bac983	Prokaryote	Proteobacteria	Deltaproteobacteria	Myxococcales	Polyangiaceae	PolyangiaceaeFA	_	Rhizosphere	Rewetting period	Drought	interBF	-0.300539	0.625	Connector
273	Bac1153	Prokaryote	Bacteroidetes	Sphingobacteria	Sphingobacteriales	SphingobacterialesOR	SphingobacterialesOR	_	Rhizosphere	Rewetting period	Drought	interBF	-0.19143	0.666667	Connector
274	Bac1269	Prokaryote	Proteobacteria	Deltaproteobacteria	Bdellovibrionales	Bdellovibrionaceae	BdellovibrionaceaeFA	_	Rhizosphere	Rewetting period	Drought	interBF	-0.19143	0.666667	Connector
275	Bac1449	Prokaryote	_	_	_	_	_	_	Rhizosphere	Rewetting period	Drought	interBF	-0.19143	0.625	Connector
276	Bac2234	Prokaryote	Proteobacteria	Deltaproteobacteria	Bdellovibrionales	Bdellovibrionaceae	BdellovibrionaceaeFA	_	Rhizosphere	Rewetting period	Drought	interBF	-0.300539	0.625	Connector
277	OTU1Cladosporium	Eukaryote	Ascomycota	Dothideomycetes	Capnodiales	Davidiellaceae	Cladosporium	Saprotroph	Rhizosphere	Rewetting period	Drought	interBF	6.58225	0.570431	Module hub
278	OTU5Acremonium	Eukaryote	Ascomycota	Sordariomycetes	Hypocreales	_	Acremonium	Endophyte	Rhizosphere	Rewetting period	Drought	interBF	5.11522	0	Module hub
279	OTU4Alternaria	Eukaryote	Ascomycota	Dothideomycetes	Pleosporales	Pleosporaceae	Alternaria	Plant pathogen	Rhizosphere	Rewetting period	Drought	interBF	4.53651	0.509716	Module hub
280	OTU10Filobasidium	Eukaryote	Basidiomycota	Tremellomycetes	Filobasidiales	Filobasidiaceae	Filobasidium	SaprotrophYeast	Rhizosphere	Rewetting period	Drought	interBF	4.53651	0.442456	Module hub
281	OTU65Corynascus	Eukaryote	Ascomycota	Sordariomycetes	Sordariales	Chaetomiaceae	Corynascus	Saprotroph	Rhizosphere	Rewetting period	Drought	interBF	4.41485	0	Module hub
282	OTU26Sporobolomyces	Eukaryote	Basidiomycota	Microbotryomycetes	Sporidiobolales	_	Sporobolomyces	SaprotrophYeast	Rhizosphere	Rewetting period	Drought	interBF	4.85672	0.473171	Module hub
283	OTU11Epicoccum	Eukaryote	Ascomycota	Dothideomycetes	Pleosporales	Pleosporaceae	Epicoccum	Plant pathogen	Rhizosphere	Rewetting period	Drought	interBF	6.43409	0.569304	Module hub
284	OTU14Symmetrospora	Eukaryote	Basidiomycota	Cystobasidiomycetes	_	Symmetrosporaceae	Symmetrospora	SaprotrophYeast	Rhizosphere	Rewetting period	Drought	interBF	4.26205	0.451516	Module hub
285	OTU24Cryptococcus	Eukaryote	Basidiomycota	Tremellomycetes	Tremellales	_	Cryptococcus	SaprotrophYeast	Rhizosphere	Rewetting period	Drought	interBF	4.76523	0.43702	Module hub
286	OTU50Filobasidiaceae	Eukaryote	Basidiomycota	Tremellomycetes	Filobasidiales	Filobasidiaceae	_	SaprotrophYeast	Rhizosphere	Rewetting period	Drought	interBF	3.66737	0.371667	Module hub
287	OTU27Alternaria	Eukaryote	Ascomycota	Dothideomycetes	Pleosporales	Pleosporaceae	Alternaria	Plant pathogen	Rhizosphere	Rewetting period	Drought	interBF	2.93547	0.373	Module hub
288	OTU97Penicillium	Eukaryote	Ascomycota	Eurotiomycetes	Eurotiales	Trichocomaceae	Penicillium	Saprotroph	Rhizosphere	Rewetting period	Drought	interBF	8.47702	0	Module hub
289	OTU53Stemphylium	Eukaryote	Ascomycota	Dothideomycetes	Pleosporales	Pleosporaceae	Stemphylium	Plant pathogen	Rhizosphere	Rewetting period	Drought	interBF	3.96015	0.515155	Module hub
290	OTU61Cryptococcus	Eukaryote	Basidiomycota	Tremellomycetes	Tremellales	_	Papiliotrema	SaprotrophYeast	Rhizosphere	Rewetting period	Drought	interBF	3.0727	0.201728	Module hub
291	OTU83Cladosporium	Eukaryote	Ascomycota	Dothideomycetes	Capnodiales	Davidiellaceae	Cladosporium	Saprotroph	Rhizosphere	Rewetting period	Drought	interBF	3.34717	0.368264	Module hub
292	OTU229Glomus	Eukaryote	Mucoromycota	Glomeromycotina	_	_	_	Arbuscular mycorrhizal	Rhizosphere	Rewetting period	Drought	interBF	0.485938	0.628099	Connector
293	OTU2Setophoma	Eukaryote	Ascomycota	_	_	_	Setophoma	Plant pathogen	Root	Drought period	Control	interBF	5.61736	0	Module hub
294	OTU18Gibberella	Eukaryote	Ascomycota	Sordariomycetes	Hypocreales	Nectriaceae	Gibberella	Plant pathogen	Root	Drought period	Control	interBF	6.29674	0	Module hub
295	OTU12Talaromyces	Eukaryote	Ascomycota	Eurotiomycetes	Eurotiales	Trichocomaceae	Talaromyces	Saprotroph	Root	Drought period	Control	interBF	2.99122	0.165589	Module hub
296	OTU35Myrothecium	Eukaryote	Ascomycota	Sordariomycetes	Hypocreales	Stachybotriaceae	Striaticonidium	Saprotroph	Root	Drought period	Control	interBF	3.88057	0.42344	Module hub
297	OTU9Meruliaceae	Eukaryote	Basidiomycota	Agaricomycetes	Polyporales	Meruliaceae	Gloeoporus	Saprotroph	Root	Drought period	Control	interBF	2.91519	0	Module hub
298	OTU13Preussia	Eukaryote	Ascomycota	Dothideomycetes	Pleosporales	Sporormiaceae	Preussia	Saprotroph	Root	Drought period	Control	interBF	3.37134	0.0961111	Module hub
299	OTU65Corynascus	Eukaryote	Ascomycota	Sordariomycetes	Sordariales	Chaetomiaceae	Corynascus	Saprotroph	Root	Drought period	Control	interBF	2.83917	0.108936	Module hub
300	OTU40Acremonium	Eukaryote	Ascomycota	Sordariomycetes	Hypocreales	_	Acremonium	Endophyte	Root	Drought period	Control	interBF	2.91519	0.0733357	Module hub
301	OTU47Chaetomium	Eukaryote	Ascomycota	Sordariomycetes	Sordariales	Chaetomiaceae	Chaetomium	Saprotroph	Root	Drought period	Control	interBF	2.77408	0.489796	Module hub
302	OTU56Agaricomycetes	Eukaryote	Basidiomycota	Agaricomycetes	Auriculariales	_	Oliveonia	Saprotroph	Root	Drought period	Control	interBF	5.07386	0	Module hub
303	OTU49Macrophomina	Eukaryote	Ascomycota	Dothideomycetes	Botryosphaeriales	Botryosphaeriaceae	Macrophomina	Plant pathogen	Root	Drought period	Control	interBF	2.76314	0	Module hub
304	OTU97Penicillium	Eukaryote	Ascomycota	Eurotiomycetes	Eurotiales	Trichocomaceae	Penicillium	Saprotroph	Root	Drought period	Control	interBF	2.68711	0.113033	Module hub
305	OTU322Fusarium	Eukaryote	Ascomycota	Sordariomycetes	Hypocreales	Nectriaceae	Fusarium	Plant pathogen	Root	Drought period	Control	interBF	3.85098	0	Module hub
306	OTU112Curvularia	Eukaryote	Ascomycota	Dothideomycetes	Pleosporales	Pleosporaceae	Curvularia	Plant pathogen	Root	Drought period	Control	interBF	2.60317	0.5	Module hub
307	OTU110Myrmecridium	Eukaryote	Ascomycota	Sordariomycetes	_	_	Myrmecridium	Saprotroph	Root	Drought period	Control	interBF	4.12273	0	Module hub
308	OTU151Vermispora	Eukaryote	Ascomycota	Orbiliomycetes	Orbiliales	OrbilialesfamIncertaesedis	Vermispora	Unidentified & others	Root	Drought period	Control	interBF	3.1716	1.11022e-16	Module hub
309	Bac475	Prokaryote	TM7	TM7PH	TM7PH	TM7PH	TM7PH	_	Root	Rewetting period	Control	interBF	0.0223568	0.653061	Connector
310	OTU5Acremonium	Eukaryote	Ascomycota	Sordariomycetes	Hypocreales	_	Acremonium	Endophyte	Root	Rewetting period	Control	interBF	3.16204	0.0587695	Module hub
311	OTU18Gibberella	Eukaryote	Ascomycota	Sordariomycetes	Hypocreales	Nectriaceae	Gibberella	Plant pathogen	Root	Rewetting period	Control	interBF	3.43645	0.283165	Module hub
312	OTU17Acrophialophora	Eukaryote	Ascomycota	_	_	_	Acrophialophora	Plant pathogen	Root	Rewetting period	Control	interBF	3.03885	0.0605469	Module hub
313	OTU35Myrothecium	Eukaryote	Ascomycota	Sordariomycetes	Hypocreales	Stachybotriaceae	Striaticonidium	Saprotroph	Root	Rewetting period	Control	interBF	3.16204	0.0587695	Module hub
314	OTU22Periconia	Eukaryote	Ascomycota	Dothideomycetes	Pleosporales	_	Periconia	Endophyte	Root	Rewetting period	Control	interBF	4.27081	0.0464853	Module hub
315	OTU41Fusarium	Eukaryote	Ascomycota	Sordariomycetes	Hypocreales	Nectriaceae	Fusarium	Plant pathogen	Root	Rewetting period	Control	interBF	3.28524	0	Module hub
316	OTU106Sordariomycetes	Eukaryote	Ascomycota	Sordariomycetes	Sordariales	Lasiosphaeriaceae	Podospora	Endophyte	Root	Rewetting period	Control	interBF	8.20882	0.27345	Module hub
317	OTU27Alternaria	Eukaryote	Ascomycota	Dothideomycetes	Pleosporales	Pleosporaceae	Alternaria	Plant pathogen	Root	Rewetting period	Control	interBF	4.04659	0.408163	Module hub
318	OTU153Auriculariales	Eukaryote	Basidiomycota	Agaricomycetes	Auriculariales	Auriculariaceae	Auricularia	Saprotroph	Root	Rewetting period	Control	interBF	3.66925	0.101108	Module hub
319	Bac4	Prokaryote	Proteobacteria	Alphaproteobacteria	Rhizobiales	Rhizobiaceae	Rhizobium	_	Root	Rewetting period	Drought	interBF	-0.0395285	0.641975	Connector
320	Bac265	Prokaryote	Proteobacteria	Alphaproteobacteria	Rhizobiales	RhizobialesOR	RhizobialesOR	_	Root	Rewetting period	Drought	interBF	-0.0395285	0.653061	Connector
321	Bac1072	Prokaryote	Verrucomicrobia	Opitutae	Opitutales	Opitutaceae	OpitutaceaeFA	_	Root	Rewetting period	Drought	interBF	-0.553141	0.625	Connector
322	Bac1343	Prokaryote	Proteobacteria	Deltaproteobacteria	Bdellovibrionales	Bdellovibrionaceae	BdellovibrionaceaeFA	_	Root	Rewetting period	Drought	interBF	-0.57735	0.666667	Connector
323	Bac204	Prokaryote	Proteobacteria	Gammaproteobacteria	Oceanospirillales	211ds20	211ds20FA	_	Root	Rewetting period	Drought	interBF	-0.434813	0.625	Connector
324	OTU1Cladosporium	Eukaryote	Ascomycota	Dothideomycetes	Capnodiales	Davidiellaceae	Cladosporium	Saprotroph	Root	Rewetting period	Drought	interBF	3.30279	0.398654	Module hub
325	OTU5Acremonium	Eukaryote	Ascomycota	Sordariomycetes	Hypocreales	_	Acremonium	Endophyte	Root	Rewetting period	Drought	interBF	5.66277	0	Module hub
326	OTU4Alternaria	Eukaryote	Ascomycota	Dothideomycetes	Pleosporales	Pleosporaceae	Alternaria	Plant pathogen	Root	Rewetting period	Drought	interBF	2.88948	0.211667	Module hub
327	OTU28Chaetomium	Eukaryote	Ascomycota	Sordariomycetes	Sordariales	Chaetomiaceae	Chaetomium	Saprotroph	Root	Rewetting period	Drought	interBF	5.66277	0	Module hub
328	OTU22Periconia	Eukaryote	Ascomycota	Dothideomycetes	Pleosporales	_	Periconia	Endophyte	Root	Rewetting period	Drought	interBF	4.70389	1.11022e-16	Module hub
329	OTU65Corynascus	Eukaryote	Ascomycota	Sordariomycetes	Sordariales	Chaetomiaceae	Corynascus	Saprotroph	Root	Rewetting period	Drought	interBF	2.92692	0	Module hub
330	OTU81Schizothecium	Eukaryote	Ascomycota	Sordariomycetes	Sordariales	Lasiosphaeriaceae	Schizothecium	Saprotroph	Root	Rewetting period	Drought	interBF	2.56456	0.132653	Module hub
331	OTU106Sordariomycetes	Eukaryote	Ascomycota	Sordariomycetes	Sordariales	Lasiosphaeriaceae	Podospora	Endophyte	Root	Rewetting period	Drought	interBF	5.23156	0.499802	Module hub
332	OTU27Alternaria	Eukaryote	Ascomycota	Dothideomycetes	Pleosporales	Pleosporaceae	Alternaria	Plant pathogen	Root	Rewetting period	Drought	interBF	2.61394	0.312778	Module hub
333	OTU56Agaricomycetes	Eukaryote	Basidiomycota	Agaricomycetes	Auriculariales	_	Oliveonia	Saprotroph	Root	Rewetting period	Drought	interBF	4.64303	0.53559	Module hub
334	OTU49Macrophomina	Eukaryote	Ascomycota	Dothideomycetes	Botryosphaeriales	Botryosphaeriaceae	Macrophomina	Plant pathogen	Root	Rewetting period	Drought	interBF	3.61088	0	Module hub
335	OTU166Rhizophagus	Eukaryote	Mucoromycota	Glomeromycotina	Glomerales	Glomeraceae	Rhizophagus	Arbuscular mycorrhizal	Root	Rewetting period	Drought	interBF	3.16502	0.451843	Module hub
336	OTU102Arthropsis	Eukaryote	Ascomycota	Eurotiomycetes	Onygenales	Onygenaceae	Uncinocarpus	Saprotroph	Root	Rewetting period	Drought	interBF	2.79013	0	Module hub
337	OTU207Magnaporthiopsis	Eukaryote	Ascomycota	Sordariomycetes	Magnaporthales	Magnaporthaceae	Magnaporthiopsis	Plant pathogen	Root	Rewetting period	Drought	interBF	2.72746	0.632231	Network hub
338	OTU150Rhizophagus	Eukaryote	Mucoromycota	Glomeromycotina	Glomerales	Glomeraceae	Rhizophagus	Arbuscular mycorrhizal	Root	Rewetting period	Drought	interBF	2.54506	0.270853	Module hub
339	OTU110Myrmecridium	Eukaryote	Ascomycota	Sordariomycetes	_	_	Myrmecridium	Saprotroph	Root	Rewetting period	Drought	interBF	2.54506	0.461806	Module hub
340	OTU118Rhizophagus	Eukaryote	Mucoromycota	Glomeromycotina	Glomerales	Glomeraceae	Rhizophagus	Arbuscular mycorrhizal	Root	Rewetting period	Drought	interBF	3.21409	0.498163	Module hub
341	OTU161Rhizophagus	Eukaryote	Mucoromycota	Glomeromycotina	Glomerales	Glomeraceae	Rhizophagus	Arbuscular mycorrhizal	Root	Rewetting period	Drought	interBF	3.09613	0.470816	Module hub
342	OTU132Rhizophagus	Eukaryote	Mucoromycota	Glomeromycotina	Glomerales	Glomeraceae	Rhizophagus	Arbuscular mycorrhizal	Root	Rewetting period	Drought	interBF	2.68282	0.424383	Module hub
343	OTU182Ascomycota	Eukaryote	Ascomycota	Sordariomycetes	Diaporthales	Valsaceae	_	Plant pathogen	Root	Rewetting period	Drought	interBF	2.88948	0.411651	Module hub
344	OTU364Arthrobotrys	Eukaryote	Ascomycota	Orbiliomycetes	Orbiliales	Orbiliaceae	Arthrobotrys	Saprotroph	Root	Rewetting period	Drought	interBF	4.12342	0.41701	Module hub
345	OTU375Agaricomycetes	Eukaryote	Basidiomycota	Agaricomycetes	Sebacinales	Serendipitaceae	Serendipita	Saprotroph	Root	Rewetting period	Drought	interBF	2.69447	0.499362	Module hub
346	Bac256	Prokaryote	Firmicutes	Bacilli	Bacillales	Bacillaceae	Bacillus	_	Soil	Drought period	Control	interBF	-0.800327	0.666667	Connector
347	OTU19Sarocladium	Eukaryote	Ascomycota	Sordariomycetes	Hypocreales	_	Sarocladium	Plant pathogen	Soil	Drought period	Control	interBF	-0.866025	0.625	Connector
348	OTU91Schizothecium	Eukaryote	Ascomycota	Sordariomycetes	Sordariales	Lasiosphaeriaceae	Schizothecium	Saprotroph	Soil	Drought period	Control	interBF	3.61067	0.253968	Module hub
349	OTU120Fungi	Eukaryote	unidentified	_	_	_	_	Unidentified & others	Soil	Drought period	Control	interBF	2.90977	0	Module hub
350	OTU391Talaromyces	Eukaryote	Ascomycota	Eurotiomycetes	Eurotiales	Trichocomaceae	Talaromyces	Saprotroph	Soil	Drought period	Control	interBF	2.55702	0.304498	Module hub
351	OTU488Chytridiomycota	Eukaryote	Chytridiomycota	Chytridiomycetes	_	_	_	Unidentified & others	Soil	Drought period	Control	interBF	3.6742	0	Module hub
352	OTU14Symmetrospora	Eukaryote	Basidiomycota	Cystobasidiomycetes	_	Symmetrosporaceae	Symmetrospora	SaprotrophYeast	Soil	Rewetting period	Control	interBF	4.00357	0.124444	Module hub
353	OTU76Chaetomium	Eukaryote	Ascomycota	Sordariomycetes	Sordariales	Chaetomiaceae	Chaetomium	Saprotroph	Soil	Rewetting period	Control	interBF	3.07959	0.18	Module hub
354	OTU265Chytridiomycetes	Eukaryote	Chytridiomycota	Chytridiomycetes	Rhizophlyctidales	Rhizophlyctidaceae	Rhizophlyctis	Saprotroph	Soil	Rewetting period	Control	interBF	3.14124	0	Module hub
355	Bac68	Prokaryote	Bacteroidetes	Sphingobacteria	Sphingobacteriales	Flexibacteraceae	Cytophaga	_	Soil	Rewetting period	Drought	interBF	-0.133809	0.625	Connector
356	Bac1029	Prokaryote	Proteobacteria	Deltaproteobacteria	Myxococcales	Haliangiaceae	HaliangiaceaeFA	_	Soil	Rewetting period	Drought	interBF	0.234165	0.653061	Connector
357	Bac141	Prokaryote	Proteobacteria	Deltaproteobacteria	Myxococcales	MyxococcalesOR	MyxococcalesOR	_	Soil	Rewetting period	Drought	interBF	0	0.625	Connector
358	Bac380	Prokaryote	Firmicutes	Bacilli	Bacillales	Bacillaceae	Bacillus	_	Soil	Rewetting period	Drought	interBF	2.8855	1.11022e-16	Module hub
359	Bac2376	Prokaryote	Proteobacteria	Deltaproteobacteria	DeltaproteobacteriaCL	DeltaproteobacteriaCL	DeltaproteobacteriaCL	_	Soil	Rewetting period	Drought	interBF	0.866025	0.625	Connector
360	OTU14Symmetrospora	Eukaryote	Basidiomycota	Cystobasidiomycetes	_	Symmetrosporaceae	Symmetrospora	SaprotrophYeast	Soil	Rewetting period	Drought	interBF	3.17313	0.378698	Module hub
361	OTU70Claroideoglomus	Eukaryote	Mucoromycota	Glomeromycotina	Glomerales	Claroideoglomeraceae	Claroideoglomus	Arbuscular mycorrhizal	Soil	Rewetting period	Drought	interBF	2.77512	1.11022e-16	Module hub
362	OTU120Fungi	Eukaryote	unidentified	_	_	_	_	Unidentified & others	Soil	Rewetting period	Drought	interBF	3.54593	0.565	Module hub
363	Bac25	Prokaryote	Actinobacteria	ActinobacteriaPH	Actinomycetales	Nocardioidaceae	Kribbella	_	Leaf	Rewetting period	Drought	crossBF	3.15842	0	Module hub
364	Bac61	Prokaryote	Actinobacteria	ActinobacteriaPH	Actinomycetales	Nocardioidaceae	NocardioidaceaeFA	_	Leaf	Rewetting period	Drought	crossBF	3.15842	0	Module hub
365	Bac172	Prokaryote	Chloroflexi	SOGA31	SOGA31CL	SOGA31CL	SOGA31CL	_	Leaf	Rewetting period	Drought	crossBF	2.65927	0	Module hub
366	Bac3	Prokaryote	Actinobacteria	ActinobacteriaPH	Actinomycetales	Streptomycetaceae	Streptomyces	_	Rhizosphere	Drought period	Control	crossBF	2.64783	0	Module hub
367	Bac7	Prokaryote	Firmicutes	Bacilli	Bacillales	Bacillaceae	Bacillus	_	Rhizosphere	Drought period	Control	crossBF	2.70804	1.11022e-16	Module hub
368	Bac21	Prokaryote	Proteobacteria	Alphaproteobacteria	Rhizobiales	Hyphomicrobiaceae	Devosia	_	Rhizosphere	Drought period	Control	crossBF	2.75495	0.115184	Module hub
369	Bac17	Prokaryote	Firmicutes	Bacilli	Bacillales	Bacillaceae	Bacillus	_	Rhizosphere	Drought period	Control	crossBF	3.61122	0	Module hub
370	Bac25	Prokaryote	Actinobacteria	ActinobacteriaPH	Actinomycetales	Nocardioidaceae	Kribbella	_	Rhizosphere	Drought period	Control	crossBF	2.70804	1.11022e-16	Module hub
371	Bac27	Prokaryote	Actinobacteria	ActinobacteriaPH	Actinomycetales	Glycomycetaceae	Glycomyces	_	Rhizosphere	Drought period	Control	crossBF	2.76825	0	Module hub
372	Bac28	Prokaryote	Firmicutes	Bacilli	Bacillales	Bacillaceae	Bacillus	_	Rhizosphere	Drought period	Control	crossBF	2.70804	1.11022e-16	Module hub
373	Bac32	Prokaryote	Actinobacteria	ActinobacteriaPH	Actinomycetales	Streptomycetaceae	Streptomyces	_	Rhizosphere	Drought period	Control	crossBF	2.58761	1.11022e-16	Module hub
374	Bac35	Prokaryote	Actinobacteria	ActinobacteriaPH	Actinomycetales	Nocardioidaceae	NocardioidaceaeFA	_	Rhizosphere	Drought period	Control	crossBF	2.94889	0	Module hub
375	Bac58	Prokaryote	Actinobacteria	ActinobacteriaPH	Actinomycetales	Streptomycetaceae	Streptomyces	_	Rhizosphere	Drought period	Control	crossBF	2.76825	0	Module hub
376	Bac20	Prokaryote	Bacteroidetes	Sphingobacteria	Sphingobacteriales	SphingobacterialesOR	SphingobacterialesOR	_	Rhizosphere	Drought period	Control	crossBF	-0.904008	0.625	Connector
377	Bac76	Prokaryote	Actinobacteria	ActinobacteriaPH	Actinomycetales	Streptomycetaceae	Streptomyces	_	Rhizosphere	Drought period	Control	crossBF	2.64783	0	Module hub
378	Bac101	Prokaryote	Proteobacteria	Alphaproteobacteria	Caulobacterales	Caulobacteraceae	Asticcacaulis	_	Rhizosphere	Drought period	Control	crossBF	2.63096	0.0388677	Module hub
379	Bac133	Prokaryote	TM7	TM7PH	I025	A29	A29FA	_	Rhizosphere	Drought period	Control	crossBF	2.72599	0.464194	Module hub
380	Bac132	Prokaryote	Firmicutes	Bacilli	Bacillales	Bacillaceae	Bacillus	_	Rhizosphere	Drought period	Control	crossBF	2.82846	0	Module hub
381	Bac141	Prokaryote	Proteobacteria	Deltaproteobacteria	Myxococcales	MyxococcalesOR	MyxococcalesOR	_	Rhizosphere	Drought period	Control	crossBF	2.50697	0.013698	Module hub
382	Bac144	Prokaryote	Actinobacteria	ActinobacteriaPH	Actinomycetales	Mycobacteriaceae	Mycobacterium	_	Rhizosphere	Drought period	Control	crossBF	2.70804	1.11022e-16	Module hub
383	Bac187	Prokaryote	Bacteroidetes	Sphingobacteria	Sphingobacteriales	SphingobacterialesOR	Flavisolibacter	_	Rhizosphere	Drought period	Control	crossBF	2.89099	0.1128	Module hub
384	Bac198	Prokaryote	Bacteroidetes	Flavobacteria	Flavobacteriales	Flavobacteriaceae	Flavobacterium	_	Rhizosphere	Drought period	Control	crossBF	3.79849	0.120708	Module hub
385	Bac175	Prokaryote	Acidobacteria	AcidobacteriaPH	AcidobacteriaPH	Koribacteraceae	KoribacteraceaeFA	_	Rhizosphere	Drought period	Control	crossBF	0.730297	0.64	Connector
386	Bac246	Prokaryote	Chloroflexi	Ktedonobacteria	KtedonobacteriaCL	KtedonobacteriaCL	KtedonobacteriaCL	_	Rhizosphere	Drought period	Control	crossBF	2.5274	0	Module hub
387	Bac272	Prokaryote	Proteobacteria	Deltaproteobacteria	Bdellovibrionales	Bdellovibrionaceae	BdellovibrionaceaeFA	_	Rhizosphere	Drought period	Control	crossBF	2.82934	1.11022e-16	Module hub
388	Bac325	Prokaryote	Proteobacteria	Alphaproteobacteria	AlphaproteobacteriaCL	AlphaproteobacteriaCL	AlphaproteobacteriaCL	_	Rhizosphere	Drought period	Control	crossBF	2.70535	0	Module hub
389	Bac331	Prokaryote	Verrucomicrobia	Verrucomicrobiae	Verrucomicrobiales	Verrucomicrobiaceae	Luteolibacter	_	Rhizosphere	Drought period	Control	crossBF	3.12691	0.0116955	Module hub
390	Bac359	Prokaryote	Proteobacteria	Deltaproteobacteria	Bdellovibrionales	Bdellovibrionaceae	BdellovibrionaceaeFA	_	Rhizosphere	Drought period	Control	crossBF	3.20131	0	Module hub
391	Bac415	Prokaryote	Proteobacteria	Gammaproteobacteria	Pseudomonadales	Moraxellaceae	Acinetobacter	_	Rhizosphere	Drought period	Control	crossBF	2.84896	0.489796	Module hub
392	Bac447	Prokaryote	Firmicutes	Bacilli	Bacillales	Paenibacillaceae	Paenibacillus	_	Rhizosphere	Drought period	Control	crossBF	3.4908	0	Module hub
393	Bac624	Prokaryote	Firmicutes	Bacilli	Bacillales	Paenibacillaceae	Paenibacillus	_	Rhizosphere	Drought period	Control	crossBF	3.4908	0	Module hub
394	Bac706	Prokaryote	Proteobacteria	Alphaproteobacteria	AlphaproteobacteriaCL	AlphaproteobacteriaCL	AlphaproteobacteriaCL	_	Rhizosphere	Drought period	Control	crossBF	2.92853	0.0473095	Module hub
395	Bac978	Prokaryote	Firmicutes	Bacilli	Bacillales	Thermoactinomycetaceae	ThermoactinomycetaceaeFA	_	Rhizosphere	Drought period	Control	crossBF	3.31016	0	Module hub
396	Bac1144	Prokaryote	Bacteroidetes	Sphingobacteria	Sphingobacteriales	SphingobacterialesOR	Flavisolibacter	_	Rhizosphere	Drought period	Control	crossBF	3.46849	0.263672	Module hub
397	OTU91Schizothecium	Eukaryote	Ascomycota	Sordariomycetes	Sordariales	Lasiosphaeriaceae	Schizothecium	Saprotroph	Rhizosphere	Drought period	Control	crossBF	3.01545	1.11022e-16	Module hub
398	OTU717Fusarium	Eukaryote	Ascomycota	Sordariomycetes	Hypocreales	Nectriaceae	Fusarium	Plant pathogen	Rhizosphere	Drought period	Control	crossBF	-0.821508	0.625	Connector
399	Bac30	Prokaryote	Proteobacteria	Gammaproteobacteria	Xanthomonadales	Sinobacteraceae	SinobacteraceaeFA	_	Rhizosphere	Rewetting period	Control	crossBF	2.92404	0.473373	Module hub
400	Bac50	Prokaryote	Proteobacteria	Deltaproteobacteria	Syntrophobacterales	Syntrophobacteraceae	SyntrophobacteraceaeFA	_	Rhizosphere	Rewetting period	Control	crossBF	-0.452814	0.64	Connector
401	Bac73	Prokaryote	Bacteroidetes	Sphingobacteria	Sphingobacteriales	Flexibacteraceae	Cytophaga	_	Rhizosphere	Rewetting period	Control	crossBF	2.72098	0	Module hub
402	Bac86	Prokaryote	Bacteroidetes	Sphingobacteria	Sphingobacteriales	SphingobacterialesOR	SphingobacterialesOR	_	Rhizosphere	Rewetting period	Control	crossBF	2.91095	0.272189	Module hub
403	Bac103	Prokaryote	Bacteroidetes	Sphingobacteria	Sphingobacteriales	Saprospiraceae	SaprospiraceaeFA	_	Rhizosphere	Rewetting period	Control	crossBF	2.5372	0.277778	Module hub
404	Bac96	Prokaryote	Acidobacteria	AcidobacteriaPH	Acidobacteriales	AcidobacterialesOR	AcidobacterialesOR	_	Rhizosphere	Rewetting period	Control	crossBF	0.294689	0.64	Connector
405	Bac187	Prokaryote	Bacteroidetes	Sphingobacteria	Sphingobacteriales	SphingobacterialesOR	Flavisolibacter	_	Rhizosphere	Rewetting period	Control	crossBF	2.72098	0	Module hub
406	Bac242	Prokaryote	Actinobacteria	ActinobacteriaPH	ActinobacteriaPH	ActinobacteriaPH	ActinobacteriaPH	_	Rhizosphere	Rewetting period	Control	crossBF	3.44477	0	Module hub
407	Bac213	Prokaryote	TM7	TM7PH	TM7PH	TM7PH	TM7PH	_	Rhizosphere	Rewetting period	Control	crossBF	2.60035	0	Module hub
408	Bac376	Prokaryote	Chlorobi	SM1B09	SM1B09CL	SM1B09CL	SM1B09CL	_	Rhizosphere	Rewetting period	Control	crossBF	2.63752	0.062435	Module hub
409	Bac512	Prokaryote	Bacteroidetes	BacteroidetesPH	BacteroidetesPH	BacteroidetesPH	BacteroidetesPH	_	Rhizosphere	Rewetting period	Control	crossBF	2.78604	0	Module hub
410	Bac531	Prokaryote	Bacteroidetes	Sphingobacteria	Sphingobacteriales	Flexibacteraceae	FlexibacteraceaeFA	_	Rhizosphere	Rewetting period	Control	crossBF	2.90193	0	Module hub
411	Bac671	Prokaryote	Proteobacteria	Alphaproteobacteria	Rhodospirillales	Rhodospirillaceae	RhodospirillaceaeFA	_	Rhizosphere	Rewetting period	Control	crossBF	2.78604	0.0310001	Module hub
412	Bac714	Prokaryote	Proteobacteria	Gammaproteobacteria	_	_	_	_	Rhizosphere	Rewetting period	Control	crossBF	3.02366	0.014814	Module hub
413	Bac847	Prokaryote	Bacteroidetes	Sphingobacteria	Sphingobacteriales	Flammeovirgaceae	FlammeovirgaceaeFA	_	Rhizosphere	Rewetting period	Control	crossBF	3.2847	0.255102	Module hub
414	Bac1007	Prokaryote	Chlorobi	SM1B09	SM1B09CL	SM1B09CL	SM1B09CL	_	Rhizosphere	Rewetting period	Control	crossBF	4.0322	0.499405	Module hub
415	Bac1109	Prokaryote	Chloroflexi	Anaerolineae	envOPS12	envOPS12OR	envOPS12OR	_	Rhizosphere	Rewetting period	Control	crossBF	2.72663	1.11022e-16	Module hub
416	Bac1552	Prokaryote	Bacteroidetes	Sphingobacteria	Sphingobacteriales	SphingobacterialesOR	SphingobacterialesOR	_	Rhizosphere	Rewetting period	Control	crossBF	2.91095	0.5	Module hub
417	OTU5Acremonium	Eukaryote	Ascomycota	Sordariomycetes	Hypocreales	_	Acremonium	Endophyte	Rhizosphere	Rewetting period	Control	crossBF	4.28919	0	Module hub
418	OTU6Fusarium	Eukaryote	Ascomycota	Sordariomycetes	Hypocreales	Nectriaceae	Fusarium	Plant pathogen	Rhizosphere	Rewetting period	Control	crossBF	3.5654	0	Module hub
419	OTU17Acrophialophora	Eukaryote	Ascomycota	_	_	_	Acrophialophora	Plant pathogen	Rhizosphere	Rewetting period	Control	crossBF	2.7813	0	Module hub
420	OTU28Chaetomium	Eukaryote	Ascomycota	Sordariomycetes	Sordariales	Chaetomiaceae	Chaetomium	Saprotroph	Rhizosphere	Rewetting period	Control	crossBF	3.20351	0	Module hub
421	OTU35Myrothecium	Eukaryote	Ascomycota	Sordariomycetes	Hypocreales	Stachybotriaceae	Striaticonidium	Saprotroph	Rhizosphere	Rewetting period	Control	crossBF	2.7813	0	Module hub
422	OTU41Fusarium	Eukaryote	Ascomycota	Sordariomycetes	Hypocreales	Nectriaceae	Fusarium	Plant pathogen	Rhizosphere	Rewetting period	Control	crossBF	2.72098	0	Module hub
423	OTU65Corynascus	Eukaryote	Ascomycota	Sordariomycetes	Sordariales	Chaetomiaceae	Corynascus	Saprotroph	Rhizosphere	Rewetting period	Control	crossBF	2.66067	1.11022e-16	Module hub
424	OTU70Claroideoglomus	Eukaryote	Mucoromycota	Glomeromycotina	Glomerales	Claroideoglomeraceae	Claroideoglomus	Arbuscular mycorrhizal	Rhizosphere	Rewetting period	Control	crossBF	4.40982	0	Module hub
425	OTU44Curvularia	Eukaryote	Ascomycota	Dothideomycetes	Pleosporales	Pleosporaceae	Curvularia	Plant pathogen	Rhizosphere	Rewetting period	Control	crossBF	2.60035	0	Module hub
426	OTU68Cryptococcus	Eukaryote	Basidiomycota	Tremellomycetes	_	_	_	SaprotrophYeast	Rhizosphere	Rewetting period	Control	crossBF	3.02256	0	Module hub
427	Bac11	Prokaryote	Proteobacteria	Gammaproteobacteria	Xanthomonadales	Sinobacteraceae	SinobacteraceaeFA	_	Rhizosphere	Drought period	Drought	crossBF	0.243749	0.697531	Connector
428	Bac20	Prokaryote	Bacteroidetes	Sphingobacteria	Sphingobacteriales	SphingobacterialesOR	SphingobacterialesOR	_	Rhizosphere	Drought period	Drought	crossBF	0.323334	0.65625	Connector
429	Bac43	Prokaryote	Bacteroidetes	Sphingobacteria	Sphingobacteriales	SphingobacterialesOR	SphingobacterialesOR	_	Rhizosphere	Drought period	Drought	crossBF	3.37704	0.544379	Module hub
430	Bac70	Prokaryote	Acidobacteria	Chloracidobacteria	ChloracidobacteriaCL	ChloracidobacteriaCL	ChloracidobacteriaCL	_	Rhizosphere	Drought period	Drought	crossBF	3.40541	0.0665874	Module hub
431	Bac73	Prokaryote	Bacteroidetes	Sphingobacteria	Sphingobacteriales	Flexibacteraceae	Cytophaga	_	Rhizosphere	Drought period	Drought	crossBF	-0.287408	0.625	Connector
432	Bac179	Prokaryote	Proteobacteria	Betaproteobacteria	Rhodocyclales	RhodocyclalesOR	RhodocyclalesOR	_	Rhizosphere	Drought period	Drought	crossBF	-0.23568	0.72	Connector
433	Bac336	Prokaryote	Acidobacteria	Chloracidobacteria	ChloracidobacteriaCL	ChloracidobacteriaCL	ChloracidobacteriaCL	_	Rhizosphere	Drought period	Drought	crossBF	1.1547	0.625	Connector
434	Bac1329	Prokaryote	Bacteroidetes	Sphingobacteria	Sphingobacteriales	SphingobacterialesOR	Niastella	_	Rhizosphere	Drought period	Drought	crossBF	-0.898149	0.666667	Connector
435	OTU51Rhizophagus	Eukaryote	Mucoromycota	Glomeromycotina	Glomerales	Glomeraceae	Rhizophagus	Arbuscular mycorrhizal	Rhizosphere	Drought period	Drought	crossBF	2.95471	0.185	Module hub
436	OTU70Claroideoglomus	Eukaryote	Mucoromycota	Glomeromycotina	Glomerales	Claroideoglomeraceae	Claroideoglomus	Arbuscular mycorrhizal	Rhizosphere	Drought period	Drought	crossBF	3.18062	0.172336	Module hub
437	Bac200	Prokaryote	Bacteroidetes	Sphingobacteria	Sphingobacteriales	SphingobacterialesOR	SphingobacterialesOR	_	Rhizosphere	Drought period	Drought	crossBF	-0.287408	0.625	Connector
438	OTU184Fusarium	Eukaryote	Ascomycota	Sordariomycetes	Hypocreales	Nectriaceae	Fusarium	Plant pathogen	Rhizosphere	Drought period	Drought	crossBF	-0.57735	0.625	Connector
439	Bac3	Prokaryote	Actinobacteria	ActinobacteriaPH	Actinomycetales	Streptomycetaceae	Streptomyces	_	Rhizosphere	Rewetting period	Drought	crossBF	3.01061	1.11022e-16	Module hub
440	Bac24	Prokaryote	Bacteroidetes	Sphingobacteria	Sphingobacteriales	SphingobacterialesOR	Chitinophaga	_	Rhizosphere	Rewetting period	Drought	crossBF	2.66038	0.470544	Module hub
441	Bac25	Prokaryote	Actinobacteria	ActinobacteriaPH	Actinomycetales	Nocardioidaceae	Kribbella	_	Rhizosphere	Rewetting period	Drought	crossBF	2.57657	0	Module hub
442	Bac27	Prokaryote	Actinobacteria	ActinobacteriaPH	Actinomycetales	Glycomycetaceae	Glycomyces	_	Rhizosphere	Rewetting period	Drought	crossBF	2.57657	0	Module hub
443	Bac26	Prokaryote	Proteobacteria	Alphaproteobacteria	Rhodospirillales	Rhodospirillaceae	RhodospirillaceaeFA	_	Rhizosphere	Rewetting period	Drought	crossBF	2.92875	0.495868	Module hub
444	Bac99	Prokaryote	Gemmatimonadetes	GemmatimonadetesPH	Gemmatimonadales	Gemmatimonadaceae	Gemmatimonas	_	Rhizosphere	Rewetting period	Drought	crossBF	3.60068	0.334252	Module hub
445	Bac187	Prokaryote	Bacteroidetes	Sphingobacteria	Sphingobacteriales	SphingobacterialesOR	Flavisolibacter	_	Rhizosphere	Rewetting period	Drought	crossBF	2.66338	0	Module hub
446	Bac195	Prokaryote	Bacteroidetes	Sphingobacteria	Sphingobacteriales	Flexibacteraceae	Adhaeribacter	_	Rhizosphere	Rewetting period	Drought	crossBF	2.66338	0	Module hub
447	Bac428	Prokaryote	Bacteroidetes	_	_	_	_	_	Rhizosphere	Rewetting period	Drought	crossBF	4.36004	0.475474	Module hub
448	Bac496	Prokaryote	Acidobacteria	AcidobacteriaPH	Acidobacteriales	Acidobacteriaceae	Terriglobus	_	Rhizosphere	Rewetting period	Drought	crossBF	4.4495	0.43692	Module hub
449	Bac518	Prokaryote	Bacteroidetes	Sphingobacteria	Sphingobacteriales	Sphingobacteriaceae	SphingobacteriaceaeFA	_	Rhizosphere	Rewetting period	Drought	crossBF	3.19712	0.465601	Module hub
450	Bac980	Prokaryote	Gemmatimonadetes	GemmatimonadetesPH	GemmatimonadetesPH	GemmatimonadetesPH	GemmatimonadetesPH	_	Rhizosphere	Rewetting period	Drought	crossBF	2.8393	0.4924	Module hub
451	Bac1007	Prokaryote	Chlorobi	SM1B09	SM1B09CL	SM1B09CL	SM1B09CL	_	Rhizosphere	Rewetting period	Drought	crossBF	2.74984	0.4008	Module hub
452	Bac1246	Prokaryote	Proteobacteria	Deltaproteobacteria	Myxococcales	Polyangiaceae	PolyangiaceaeFA	_	Rhizosphere	Rewetting period	Drought	crossBF	3.10766	0.412964	Module hub
453	Bac1268	Prokaryote	Gemmatimonadetes	GemmatimonadetesPH	GemmatimonadetesPH	GemmatimonadetesPH	GemmatimonadetesPH	_	Rhizosphere	Rewetting period	Drought	crossBF	2.74984	0.370239	Module hub
454	Bac1880	Prokaryote	Proteobacteria	Deltaproteobacteria	Bdellovibrionales	Bacteriovoracaceae	BacteriovoracaceaeFA	_	Rhizosphere	Rewetting period	Drought	crossBF	-0.804067	0.666667	Connector
455	Bac3	Prokaryote	Actinobacteria	ActinobacteriaPH	Actinomycetales	Streptomycetaceae	Streptomyces	_	Root	Drought period	Control	crossBF	3.32123	0	Module hub
456	Bac9	Prokaryote	Actinobacteria	ActinobacteriaPH	Actinomycetales	Streptosporangiaceae	Nonomuraea	_	Root	Drought period	Control	crossBF	2.75293	0	Module hub
457	Bac17	Prokaryote	Firmicutes	Bacilli	Bacillales	Bacillaceae	Bacillus	_	Root	Drought period	Control	crossBF	2.90448	0	Module hub
458	Bac25	Prokaryote	Actinobacteria	ActinobacteriaPH	Actinomycetales	Nocardioidaceae	Kribbella	_	Root	Drought period	Control	crossBF	3.47277	1.11022e-16	Module hub
459	Bac32	Prokaryote	Actinobacteria	ActinobacteriaPH	Actinomycetales	Streptomycetaceae	Streptomyces	_	Root	Drought period	Control	crossBF	2.98025	0	Module hub
460	Bac45	Prokaryote	Actinobacteria	ActinobacteriaPH	Actinomycetales	Pseudonocardiaceae	PseudonocardiaceaeFA	_	Root	Drought period	Control	crossBF	3.09391	0	Module hub
461	Bac58	Prokaryote	Actinobacteria	ActinobacteriaPH	Actinomycetales	Streptomycetaceae	Streptomyces	_	Root	Drought period	Control	crossBF	2.79082	0	Module hub
462	Bac61	Prokaryote	Actinobacteria	ActinobacteriaPH	Actinomycetales	Nocardioidaceae	NocardioidaceaeFA	_	Root	Drought period	Control	crossBF	3.1318	0	Module hub
463	Bac76	Prokaryote	Actinobacteria	ActinobacteriaPH	Actinomycetales	Streptomycetaceae	Streptomyces	_	Root	Drought period	Control	crossBF	3.51066	1.11022e-16	Module hub
464	Bac92	Prokaryote	Proteobacteria	Gammaproteobacteria	Xanthomonadales	Sinobacteraceae	SinobacteraceaeFA	_	Root	Drought period	Control	crossBF	-0.574505	0.666667	Connector
465	Bac95	Prokaryote	Proteobacteria	Betaproteobacteria	Rhodocyclales	RhodocyclalesOR	RhodocyclalesOR	_	Root	Drought period	Control	crossBF	-0.574505	0.64	Connector
466	Bac128	Prokaryote	Actinobacteria	ActinobacteriaPH	Actinomycetales	Intrasporangiaceae	IntrasporangiaceaeFA	_	Root	Drought period	Control	crossBF	2.8287	0	Module hub
467	Bac155	Prokaryote	Actinobacteria	ActinobacteriaPH	Actinomycetales	Nocardiaceae	NocardiaceaeFA	_	Root	Drought period	Control	crossBF	2.71504	0	Module hub
468	Bac340	Prokaryote	Bacteroidetes	Sphingobacteria	Sphingobacteriales	SphingobacterialesOR	SphingobacterialesOR	_	Root	Drought period	Control	crossBF	-1.0455	0.625	Connector
469	Bac394	Prokaryote	Firmicutes	Bacilli	Bacillales	Thermoactinomycetaceae	Shimazuella	_	Root	Drought period	Control	crossBF	3.16968	0	Module hub
470	Bac488	Prokaryote	Bacteroidetes	Sphingobacteria	Sphingobacteriales	Flexibacteraceae	Cytophaga	_	Root	Rewetting period	Control	crossBF	2.66107	0.0229854	Module hub
471	Bac475	Prokaryote	TM7	TM7PH	TM7PH	TM7PH	TM7PH	_	Root	Rewetting period	Control	crossBF	3.66781	0.46401	Module hub
472	Bac532	Prokaryote	Bacteroidetes	Sphingobacteria	Sphingobacteriales	Sphingobacteriaceae	SphingobacteriaceaeFA	_	Root	Rewetting period	Control	crossBF	2.57458	0.0678745	Module hub
473	Bac703	Prokaryote	Verrucomicrobia	Spartobacteria	Spartobacteriales	Spartobacteriaceae	SpartobacteriaceaeFA	_	Root	Rewetting period	Control	crossBF	2.53133	0.127066	Module hub
474	Bac714	Prokaryote	Proteobacteria	Gammaproteobacteria	_	_	_	_	Root	Rewetting period	Control	crossBF	2.53133	0.0886966	Module hub
475	Bac1276	Prokaryote	Proteobacteria	Alphaproteobacteria	AlphaproteobacteriaCL	AlphaproteobacteriaCL	AlphaproteobacteriaCL	_	Root	Rewetting period	Control	crossBF	2.70432	0.104818	Module hub
476	Bac1460	Prokaryote	Proteobacteria	Alphaproteobacteria	AlphaproteobacteriaCL	AlphaproteobacteriaCL	AlphaproteobacteriaCL	_	Root	Rewetting period	Control	crossBF	3.13678	0.0776	Module hub
477	OTU27Alternaria	Eukaryote	Ascomycota	Dothideomycetes	Pleosporales	Pleosporaceae	Alternaria	Plant pathogen	Root	Rewetting period	Control	crossBF	2.70177	0.48	Module hub
478	OTU106Sordariomycetes	Eukaryote	Ascomycota	Sordariomycetes	Sordariales	Lasiosphaeriaceae	Podospora	Endophyte	Root	Rewetting period	Control	crossBF	2.96379	0.0611634	Module hub
479	Bac13	Prokaryote	Proteobacteria	Gammaproteobacteria	Alteromonadales	Alteromonadaceae	Cellvibrio	_	Root	Rewetting period	Drought	crossBF	2.57986	0	Module hub
480	Bac20	Prokaryote	Bacteroidetes	Sphingobacteria	Sphingobacteriales	SphingobacterialesOR	SphingobacterialesOR	_	Root	Rewetting period	Drought	crossBF	3.45158	0.0665874	Module hub
481	Bac114	Prokaryote	Bacteroidetes	Sphingobacteria	Sphingobacteriales	Flexibacteraceae	Cytophaga	_	Root	Rewetting period	Drought	crossBF	2.50524	0.2112	Module hub
482	Bac138	Prokaryote	Proteobacteria	Deltaproteobacteria	Myxococcales	Haliangiaceae	HaliangiaceaeFA	_	Root	Rewetting period	Drought	crossBF	2.66297	0.478597	Module hub
483	Bac200	Prokaryote	Bacteroidetes	Sphingobacteria	Sphingobacteriales	SphingobacterialesOR	SphingobacterialesOR	_	Root	Rewetting period	Drought	crossBF	2.82069	0.471655	Module hub
484	Bac312	Prokaryote	Proteobacteria	Betaproteobacteria	Burkholderiales	Oxalobacteraceae	Massilia	_	Root	Rewetting period	Drought	crossBF	2.6996	0	Module hub
485	Bac7	Prokaryote	Firmicutes	Bacilli	Bacillales	Bacillaceae	Bacillus	_	Soil	Drought period	Control	crossBF	3.63713	0.0350765	Module hub
486	Bac12	Prokaryote	Actinobacteria	ActinobacteriaPH	Actinomycetales	Micrococcaceae	Arthrobacter	_	Soil	Drought period	Control	crossBF	2.73189	0.121322	Module hub
487	Bac17	Prokaryote	Firmicutes	Bacilli	Bacillales	Bacillaceae	Bacillus	_	Soil	Drought period	Control	crossBF	3.14336	0.0392	Module hub
488	Bac28	Prokaryote	Firmicutes	Bacilli	Bacillales	Bacillaceae	Bacillus	_	Soil	Drought period	Control	crossBF	2.81418	0	Module hub
489	Bac51	Prokaryote	Acidobacteria	Chloracidobacteria	ChloracidobacteriaCL	ChloracidobacteriaCL	ChloracidobacteriaCL	_	Soil	Drought period	Control	crossBF	4.3797	0	Module hub
490	Bac59	Prokaryote	Acidobacteria	Chloracidobacteria	ChloracidobacteriaCL	ChloracidobacteriaCL	ChloracidobacteriaCL	_	Soil	Drought period	Control	crossBF	2.72911	1.11022e-16	Module hub
491	Bac68	Prokaryote	Bacteroidetes	Sphingobacteria	Sphingobacteriales	Flexibacteraceae	Cytophaga	_	Soil	Drought period	Control	crossBF	2.72911	0.18	Module hub
492	Bac70	Prokaryote	Acidobacteria	Chloracidobacteria	ChloracidobacteriaCL	ChloracidobacteriaCL	ChloracidobacteriaCL	_	Soil	Drought period	Control	crossBF	3.14175	0	Module hub
493	Bac120	Prokaryote	Firmicutes	Bacilli	Bacillales	Bacillaceae	BacillaceaeFA	_	Soil	Drought period	Control	crossBF	2.73189	0	Module hub
494	Bac131	Prokaryote	Bacteroidetes	Sphingobacteria	Sphingobacteriales	Flexibacteraceae	FlexibacteraceaeFA	_	Soil	Drought period	Control	crossBF	-0.441879	0.64	Connector
495	Bac250	Prokaryote	Proteobacteria	Alphaproteobacteria	AlphaproteobacteriaCL	AlphaproteobacteriaCL	AlphaproteobacteriaCL	_	Soil	Drought period	Control	crossBF	2.6996	0	Module hub
496	Bac301	Prokaryote	Verrucomicrobia	Verrucomicrobiae	Verrucomicrobiales	VerrucomicrobialesOR	VerrucomicrobialesOR	_	Soil	Drought period	Control	crossBF	3.2793	0	Module hub
497	Bac257	Prokaryote	Proteobacteria	Alphaproteobacteria	Rhodobacterales	Hyphomonadaceae	HyphomonadaceaeFA	_	Soil	Drought period	Control	crossBF	3.3279	1.11022e-16	Module hub
498	Bac515	Prokaryote	Verrucomicrobia	Spartobacteria	Spartobacteriales	Spartobacteriaceae	Chthoniobacter	_	Soil	Drought period	Control	crossBF	4.3797	0.04875	Module hub
499	Bac442	Prokaryote	Acidobacteria	AcidobacteriaPH	AcidobacteriaPH	Koribacteraceae	KoribacteraceaeFA	_	Soil	Drought period	Control	crossBF	2.6996	0	Module hub
500	Bac7	Prokaryote	Firmicutes	Bacilli	Bacillales	Bacillaceae	Bacillus	_	Soil	Rewetting period	Control	crossBF	2.77659	0.0605469	Module hub
501	Bac12	Prokaryote	Actinobacteria	ActinobacteriaPH	Actinomycetales	Micrococcaceae	Arthrobacter	_	Soil	Rewetting period	Control	crossBF	3.58466	0	Module hub
502	Bac17	Prokaryote	Firmicutes	Bacilli	Bacillales	Bacillaceae	Bacillus	_	Soil	Rewetting period	Control	crossBF	3.12291	0	Module hub
503	Bac29	Prokaryote	Proteobacteria	Alphaproteobacteria	Rhizobiales	Bradyrhizobiaceae	Balneimonas	_	Soil	Rewetting period	Control	crossBF	3.7001	0	Module hub
504	Bac34	Prokaryote	Proteobacteria	Alphaproteobacteria	Rhodospirillales	Rhodospirillaceae	Skermanella	_	Soil	Rewetting period	Control	crossBF	3.23834	0	Module hub
505	Bac64	Prokaryote	Acidobacteria	Solibacteres	Solibacterales	Solibacteraceae	SolibacteraceaeFA	_	Soil	Rewetting period	Control	crossBF	2.68328	0	Module hub
506	Bac89	Prokaryote	Verrucomicrobia	Verrucomicrobiae	Verrucomicrobiales	VerrucomicrobialesOR	VerrucomicrobialesOR	_	Soil	Rewetting period	Control	crossBF	4.06133	0.408163	Module hub
507	Bac257	Prokaryote	Proteobacteria	Alphaproteobacteria	Rhodobacterales	Hyphomonadaceae	HyphomonadaceaeFA	_	Soil	Rewetting period	Control	crossBF	2.55538	0	Module hub
508	Bac426	Prokaryote	Acidobacteria	Chloracidobacteria	ChloracidobacteriaCL	ChloracidobacteriaCL	ChloracidobacteriaCL	_	Soil	Rewetting period	Control	crossBF	4.21905	0	Module hub
509	Bac376	Prokaryote	Chlorobi	SM1B09	SM1B09CL	SM1B09CL	SM1B09CL	_	Soil	Rewetting period	Control	crossBF	3.07245	0.287335	Module hub
510	Bac419	Prokaryote	Proteobacteria	Alphaproteobacteria	Rickettsiales	Rickettsiaceae	RickettsiaceaeFA	_	Soil	Rewetting period	Control	crossBF	3.92951	0.0798611	Module hub
511	Bac442	Prokaryote	Acidobacteria	AcidobacteriaPH	AcidobacteriaPH	Koribacteraceae	KoribacteraceaeFA	_	Soil	Rewetting period	Control	crossBF	3.26838	0	Module hub
512	Bac512	Prokaryote	Bacteroidetes	BacteroidetesPH	BacteroidetesPH	BacteroidetesPH	BacteroidetesPH	_	Soil	Rewetting period	Control	crossBF	4.35805	0.139918	Module hub
513	Bac701	Prokaryote	Acidobacteria	RB25	RB25CL	RB25CL	RB25CL	_	Soil	Rewetting period	Control	crossBF	4.45672	0.1472	Module hub
514	Bac455	Prokaryote	Acidobacteria	_	_	_	_	_	Soil	Rewetting period	Control	crossBF	2.50057	1.11022e-16	Module hub
515	OTU23Stachybotrys	Eukaryote	Ascomycota	Sordariomycetes	Hypocreales	_	Stachybotrys	Saprotroph	Soil	Rewetting period	Control	crossBF	2.86006	0.231111	Module hub
516	OTU14Symmetrospora	Eukaryote	Basidiomycota	Cystobasidiomycetes	_	Symmetrosporaceae	Symmetrospora	SaprotrophYeast	Soil	Rewetting period	Control	crossBF	3.07245	0.172336	Module hub
517	OTU65Corynascus	Eukaryote	Ascomycota	Sordariomycetes	Sordariales	Chaetomiaceae	Corynascus	Saprotroph	Soil	Rewetting period	Control	crossBF	2.76208	0	Module hub
518	Bac589	Prokaryote	Verrucomicrobia	Verrucomicrobiae	Verrucomicrobiales	VerrucomicrobialesOR	VerrucomicrobialesOR	_	Soil	Rewetting period	Control	crossBF	-0.620948	0.666667	Connector
519	Bac177	Prokaryote	Proteobacteria	Alphaproteobacteria	Rhizobiales	Bradyrhizobiaceae	Balneimonas	_	Soil	Drought period	Drought	crossBF	2.72971	0.142012	Module hub
520	Bac22	Prokaryote	Proteobacteria	Betaproteobacteria	Burkholderiales	BurkholderialesOR	BurkholderialesOR	_	Soil	Rewetting period	Drought	crossBF	2.79759	0.062435	Module hub
521	Bac29	Prokaryote	Proteobacteria	Alphaproteobacteria	Rhizobiales	Bradyrhizobiaceae	Balneimonas	_	Soil	Rewetting period	Drought	crossBF	3.61487	0	Module hub
522	Bac34	Prokaryote	Proteobacteria	Alphaproteobacteria	Rhodospirillales	Rhodospirillaceae	Skermanella	_	Soil	Rewetting period	Drought	crossBF	2.81551	0	Module hub
523	Bac35	Prokaryote	Actinobacteria	ActinobacteriaPH	Actinomycetales	Nocardioidaceae	NocardioidaceaeFA	_	Soil	Rewetting period	Drought	crossBF	3.38648	0	Module hub
524	Bac59	Prokaryote	Acidobacteria	Chloracidobacteria	ChloracidobacteriaCL	ChloracidobacteriaCL	ChloracidobacteriaCL	_	Soil	Rewetting period	Drought	crossBF	2.82179	0	Module hub
525	Bac61	Prokaryote	Actinobacteria	ActinobacteriaPH	Actinomycetales	Nocardioidaceae	NocardioidaceaeFA	_	Soil	Rewetting period	Drought	crossBF	3.15809	0.0540123	Module hub
526	Bac68	Prokaryote	Bacteroidetes	Sphingobacteria	Sphingobacteriales	Flexibacteraceae	Cytophaga	_	Soil	Rewetting period	Drought	crossBF	4.04362	0	Module hub
527	Bac86	Prokaryote	Bacteroidetes	Sphingobacteria	Sphingobacteriales	SphingobacterialesOR	SphingobacterialesOR	_	Soil	Rewetting period	Drought	crossBF	3.2249	0.152778	Module hub
528	Bac113	Prokaryote	Proteobacteria	Betaproteobacteria	Rhodocyclales	RhodocyclalesOR	RhodocyclalesOR	_	Soil	Rewetting period	Drought	crossBF	1.48751	0.644628	Connector
529	Bac257	Prokaryote	Proteobacteria	Alphaproteobacteria	Rhodobacterales	Hyphomonadaceae	HyphomonadaceaeFA	_	Soil	Rewetting period	Drought	crossBF	2.94677	0	Module hub
530	Bac277	Prokaryote	Proteobacteria	Betaproteobacteria	Rhodocyclales	RhodocyclalesOR	RhodocyclalesOR	_	Soil	Rewetting period	Drought	crossBF	3.3913	0	Module hub
531	Bac345	Prokaryote	SPAM	SPAMPH	SPAMPH	SPAMPH	SPAMPH	_	Soil	Rewetting period	Drought	crossBF	2.61338	0	Module hub
532	Bac376	Prokaryote	Chlorobi	SM1B09	SM1B09CL	SM1B09CL	SM1B09CL	_	Soil	Rewetting period	Drought	crossBF	-0.164929	0.666667	Connector
533	Bac377	Prokaryote	Verrucomicrobia	Verrucomicrobiae	Verrucomicrobiales	VerrucomicrobialesOR	VerrucomicrobialesOR	_	Soil	Rewetting period	Drought	crossBF	3.09402	0.581633	Module hub
534	Bac406	Prokaryote	Acidobacteria	AcidobacteriaPH	AcidobacteriaPH	AcidobacteriaPH	AcidobacteriaPH	_	Soil	Rewetting period	Drought	crossBF	2.50224	0	Module hub
535	Bac521	Prokaryote	Bacteroidetes	Sphingobacteria	Sphingobacteriales	SphingobacterialesOR	SphingobacterialesOR	_	Soil	Rewetting period	Drought	crossBF	3.1714	0.0570934	Module hub
536	Bac225	Prokaryote	Gemmatimonadetes	GemmatimonadetesPH	GemmatimonadetesPH	GemmatimonadetesPH	GemmatimonadetesPH	_	Soil	Rewetting period	Drought	crossBF	-0.654505	0.625	Connector
537	Bac885	Prokaryote	Proteobacteria	Deltaproteobacteria	Syntrophobacterales	Syntrophobacteraceae	SyntrophobacteraceaeFA	_	Soil	Rewetting period	Drought	crossBF	3.3913	0	Module hub
538	Bac1287	Prokaryote	Acidobacteria	AcidobacteriaPH	AcidobacteriaPH	AcidobacteriaPH	AcidobacteriaPH	_	Soil	Rewetting period	Drought	crossBF	2.72451	0	Module hub
539	Bac1640	Prokaryote	Verrucomicrobia	Verrucomicrobiae	Verrucomicrobiales	VerrucomicrobialesOR	VerrucomicrobialesOR	_	Soil	Rewetting period	Drought	crossBF	2.02302	0.625	Connector
540	Bac2146	Prokaryote	Proteobacteria	Alphaproteobacteria	Rhodospirillales	Acetobacteraceae	_	_	Soil	Rewetting period	Drought	crossBF	4.54204	0.0434568	Module hub
541	Bac1845	Prokaryote	Actinobacteria	ActinobacteriaPH	koll13	koll13OR	koll13OR	_	Soil	Rewetting period	Drought	crossBF	2.9068	0	Module hub
542	Bac1656	Prokaryote	Verrucomicrobia	Verrucomicrobiae	Verrucomicrobiales	VerrucomicrobialesOR	VerrucomicrobialesOR	_	Soil	Rewetting period	Drought	crossBF	1.1547	0.64	Connector
543	Bac1828	Prokaryote	Bacteroidetes	Sphingobacteria	Sphingobacteriales	SphingobacterialesOR	SphingobacterialesOR	_	Soil	Rewetting period	Drought	crossBF	-0.119001	0.64	Connector
