# Supplementary material for: Co-occurrence networks reveal more complexity than community composition in resistance and resilience of microbial communities
Source: Nat Commun. 2022 Jul 5;13:3867. doi: 10.1038/s41467-022-31343-y (PMC9256619; doi:10.1038/s41467-022-31343-y)
Supplement: Supplementary file 6 — Source Data [file 41467_2022_31343_MOESM6_ESM.zip]

Archive with 6 entries (5 files):
- SourceDATA/
- __MACOSX/._SourceDATA
- SourceDATA/SourceDATA.Fig.2.RDS
- SourceDATA/SourceDATA.Fig.3.rds
- SourceDATA/NC.2022.Source.Data.xlsx
- __MACOSX/SourceDATA/._NC.2022.Source.Data.xlsx
