# Supplementary material for: Co-occurrence networks reveal more complexity than community composition in resistance and resilience of microbial communities
Source: Nat Commun. 2022 Jul 5;13:3867. doi: 10.1038/s41467-022-31343-y (PMC9256619; doi:10.1038/s41467-022-31343-y)
Supplement: Supplementary file 6 — Source Data [file 41467_2022_31343_MOESM6_ESM.zip › SourceDATA/NC.2022.Source.Data.xlsx]

## Sheet: Fig.1
Fig. 1. Resistance and resilience of bacterial and fungal community composition.
A dataframe of 6 columns with 6134 rows
COLUMN	DESCRIPTION
BC	Bray-Curtis dissimilarity
Type	Type of pairs: inter or intra
Week	Week
Organims	Bacteria or Fungi
Compartment	Leaf, root, rhizosphere or soil
Time period	Drought or rewetting
BC	Type	Week	Organism	Compartment	Time period
0.500214	Intra-group	3	Bacteria	Leaf	Drought period
0.788922	Inter-group	3	Bacteria	Leaf	Drought period
0.481308	Inter-group	3	Bacteria	Leaf	Drought period
0.547265	Inter-group	3	Bacteria	Leaf	Drought period
0.552076	Inter-group	3	Bacteria	Leaf	Drought period
0.519674	Intra-group	3	Bacteria	Leaf	Drought period
0.505217	Intra-group	3	Bacteria	Leaf	Drought period
0.510482	Intra-group	3	Bacteria	Leaf	Drought period
0.497108	Inter-group	3	Bacteria	Leaf	Drought period
0.494725	Inter-group	3	Bacteria	Leaf	Drought period
0.860889	Inter-group	3	Bacteria	Leaf	Drought period
0.436934	Inter-group	3	Bacteria	Leaf	Drought period
0.473006	Inter-group	3	Bacteria	Leaf	Drought period
0.592554	Inter-group	3	Bacteria	Leaf	Drought period
0.469825	Intra-group	3	Bacteria	Leaf	Drought period
0.414122	Intra-group	3	Bacteria	Leaf	Drought period
0.463391	Intra-group	3	Bacteria	Leaf	Drought period
0.421265	Inter-group	3	Bacteria	Leaf	Drought period
0.43644	Inter-group	3	Bacteria	Leaf	Drought period
0.809823	Intra-group	3	Bacteria	Leaf	Drought period
0.881337	Intra-group	3	Bacteria	Leaf	Drought period
0.702101	Intra-group	3	Bacteria	Leaf	Drought period
0.809308	Inter-group	3	Bacteria	Leaf	Drought period
0.854157	Inter-group	3	Bacteria	Leaf	Drought period
0.8007	Inter-group	3	Bacteria	Leaf	Drought period
0.863296	Intra-group	3	Bacteria	Leaf	Drought period
0.840816	Intra-group	3	Bacteria	Leaf	Drought period
0.477924	Intra-group	3	Bacteria	Leaf	Drought period
0.536561	Intra-group	3	Bacteria	Leaf	Drought period
0.461332	Inter-group	3	Bacteria	Leaf	Drought period
0.454793	Inter-group	3	Bacteria	Leaf	Drought period
0.44661	Inter-group	3	Bacteria	Leaf	Drought period
0.437398	Intra-group	3	Bacteria	Leaf	Drought period
0.462589	Intra-group	3	Bacteria	Leaf	Drought period
0.658593	Intra-group	3	Bacteria	Leaf	Drought period
0.468389	Inter-group	3	Bacteria	Leaf	Drought period
0.501189	Inter-group	3	Bacteria	Leaf	Drought period
0.507944	Inter-group	3	Bacteria	Leaf	Drought period
0.462902	Intra-group	3	Bacteria	Leaf	Drought period
0.504985	Intra-group	3	Bacteria	Leaf	Drought period
0.582583	Inter-group	3	Bacteria	Leaf	Drought period
0.604228	Inter-group	3	Bacteria	Leaf	Drought period
0.559429	Inter-group	3	Bacteria	Leaf	Drought period
0.594274	Intra-group	3	Bacteria	Leaf	Drought period
0.583427	Intra-group	3	Bacteria	Leaf	Drought period
0.492459	Intra-group	3	Bacteria	Leaf	Drought period
0.458774	Intra-group	3	Bacteria	Leaf	Drought period
0.49072	Inter-group	3	Bacteria	Leaf	Drought period
0.488648	Inter-group	3	Bacteria	Leaf	Drought period
0.490908	Intra-group	3	Bacteria	Leaf	Drought period
0.442164	Inter-group	3	Bacteria	Leaf	Drought period
0.461666	Inter-group	3	Bacteria	Leaf	Drought period
0.474964	Inter-group	3	Bacteria	Leaf	Drought period
0.480842	Inter-group	3	Bacteria	Leaf	Drought period
0.45362	Intra-group	3	Bacteria	Leaf	Drought period
0.46304	Intra-group	4	Bacteria	Leaf	Drought period
0.519419	Intra-group	4	Bacteria	Leaf	Drought period
0.600252	Inter-group	4	Bacteria	Leaf	Drought period
0.492614	Inter-group	4	Bacteria	Leaf	Drought period
0.606915	Inter-group	4	Bacteria	Leaf	Drought period
0.597084	Inter-group	4	Bacteria	Leaf	Drought period
0.566267	Intra-group	4	Bacteria	Leaf	Drought period
0.466586	Intra-group	4	Bacteria	Leaf	Drought period
0.554272	Inter-group	4	Bacteria	Leaf	Drought period
0.443555	Intra-group	4	Bacteria	Leaf	Drought period
0.641439	Inter-group	4	Bacteria	Leaf	Drought period
0.496488	Inter-group	4	Bacteria	Leaf	Drought period
0.639491	Inter-group	4	Bacteria	Leaf	Drought period
0.629549	Inter-group	4	Bacteria	Leaf	Drought period
0.418167	Intra-group	4	Bacteria	Leaf	Drought period
0.553863	Intra-group	4	Bacteria	Leaf	Drought period
0.555015	Inter-group	4	Bacteria	Leaf	Drought period
0.584414	Inter-group	4	Bacteria	Leaf	Drought period
0.40649	Inter-group	4	Bacteria	Leaf	Drought period
0.520401	Inter-group	4	Bacteria	Leaf	Drought period
0.648043	Inter-group	4	Bacteria	Leaf	Drought period
0.430149	Intra-group	4	Bacteria	Leaf	Drought period
0.488549	Intra-group	4	Bacteria	Leaf	Drought period
0.428665	Inter-group	4	Bacteria	Leaf	Drought period
0.535841	Intra-group	4	Bacteria	Leaf	Drought period
0.493005	Intra-group	4	Bacteria	Leaf	Drought period
0.480588	Intra-group	4	Bacteria	Leaf	Drought period
0.714488	Inter-group	4	Bacteria	Leaf	Drought period
0.54555	Inter-group	4	Bacteria	Leaf	Drought period
0.607259	Intra-group	4	Bacteria	Leaf	Drought period
0.492239	Intra-group	4	Bacteria	Leaf	Drought period
0.552716	Intra-group	4	Bacteria	Leaf	Drought period
0.522071	Inter-group	4	Bacteria	Leaf	Drought period
0.427146	Inter-group	4	Bacteria	Leaf	Drought period
0.326064	Intra-group	4	Bacteria	Leaf	Drought period
0.5677	Intra-group	4	Bacteria	Leaf	Drought period
0.700048	Inter-group	4	Bacteria	Leaf	Drought period
0.517941	Inter-group	4	Bacteria	Leaf	Drought period
0.559016	Intra-group	4	Bacteria	Leaf	Drought period
0.716924	Inter-group	4	Bacteria	Leaf	Drought period
0.636496	Inter-group	4	Bacteria	Leaf	Drought period
0.638004	Intra-group	4	Bacteria	Leaf	Drought period
0.534573	Intra-group	4	Bacteria	Leaf	Drought period
0.532174	Inter-group	4	Bacteria	Leaf	Drought period
0.453042	Inter-group	4	Bacteria	Leaf	Drought period
0.421921	Intra-group	5	Bacteria	Leaf	Drought period
0.639588	Intra-group	5	Bacteria	Leaf	Drought period
0.599764	Inter-group	5	Bacteria	Leaf	Drought period
0.591666	Inter-group	5	Bacteria	Leaf	Drought period
0.690518	Inter-group	5	Bacteria	Leaf	Drought period
0.420674	Intra-group	5	Bacteria	Leaf	Drought period
0.491967	Intra-group	5	Bacteria	Leaf	Drought period
0.536642	Intra-group	5	Bacteria	Leaf	Drought period
0.643247	Inter-group	5	Bacteria	Leaf	Drought period
0.553381	Inter-group	5	Bacteria	Leaf	Drought period
0.642631	Intra-group	5	Bacteria	Leaf	Drought period
0.654302	Inter-group	5	Bacteria	Leaf	Drought period
0.61335	Inter-group	5	Bacteria	Leaf	Drought period
0.727236	Inter-group	5	Bacteria	Leaf	Drought period
0.348995	Intra-group	5	Bacteria	Leaf	Drought period
0.404207	Intra-group	5	Bacteria	Leaf	Drought period
0.410659	Intra-group	5	Bacteria	Leaf	Drought period
0.686853	Inter-group	5	Bacteria	Leaf	Drought period
0.599279	Inter-group	5	Bacteria	Leaf	Drought period
0.519842	Inter-group	5	Bacteria	Leaf	Drought period
0.524288	Inter-group	5	Bacteria	Leaf	Drought period
0.572178	Inter-group	5	Bacteria	Leaf	Drought period
0.514312	Intra-group	5	Bacteria	Leaf	Drought period
0.63433	Intra-group	5	Bacteria	Leaf	Drought period
0.49314	Intra-group	5	Bacteria	Leaf	Drought period
0.487489	Inter-group	5	Bacteria	Leaf	Drought period
0.458893	Inter-group	5	Bacteria	Leaf	Drought period
0.397382	Intra-group	5	Bacteria	Leaf	Drought period
0.483273	Intra-group	5	Bacteria	Leaf	Drought period
0.585876	Inter-group	5	Bacteria	Leaf	Drought period
0.666821	Inter-group	5	Bacteria	Leaf	Drought period
0.595179	Inter-group	5	Bacteria	Leaf	Drought period
0.428031	Intra-group	5	Bacteria	Leaf	Drought period
0.456932	Intra-group	5	Bacteria	Leaf	Drought period
0.485683	Intra-group	5	Bacteria	Leaf	Drought period
0.546597	Inter-group	5	Bacteria	Leaf	Drought period
0.647449	Inter-group	5	Bacteria	Leaf	Drought period
0.574273	Inter-group	5	Bacteria	Leaf	Drought period
0.443068	Intra-group	5	Bacteria	Leaf	Drought period
0.429406	Intra-group	5	Bacteria	Leaf	Drought period
0.639129	Inter-group	5	Bacteria	Leaf	Drought period
0.722224	Inter-group	5	Bacteria	Leaf	Drought period
0.680988	Inter-group	5	Bacteria	Leaf	Drought period
0.477347	Intra-group	5	Bacteria	Leaf	Drought period
0.507274	Intra-group	5	Bacteria	Leaf	Drought period
0.433336	Intra-group	5	Bacteria	Leaf	Drought period
0.435318	Intra-group	5	Bacteria	Leaf	Drought period
0.591785	Inter-group	5	Bacteria	Leaf	Drought period
0.506537	Inter-group	5	Bacteria	Leaf	Drought period
0.486834	Intra-group	5	Bacteria	Leaf	Drought period
0.699673	Inter-group	5	Bacteria	Leaf	Drought period
0.63176	Inter-group	5	Bacteria	Leaf	Drought period
0.596045	Inter-group	5	Bacteria	Leaf	Drought period
0.5533	Inter-group	5	Bacteria	Leaf	Drought period
0.412222	Intra-group	5	Bacteria	Leaf	Drought period
0.520228	Intra-group	6	Bacteria	Leaf	Drought period
0.413446	Intra-group	6	Bacteria	Leaf	Drought period
0.543478	Inter-group	6	Bacteria	Leaf	Drought period
0.5	Inter-group	6	Bacteria	Leaf	Drought period
0.630899	Inter-group	6	Bacteria	Leaf	Drought period
0.555133	Inter-group	6	Bacteria	Leaf	Drought period
0.449846	Intra-group	6	Bacteria	Leaf	Drought period
0.476338	Intra-group	6	Bacteria	Leaf	Drought period
0.447081	Intra-group	6	Bacteria	Leaf	Drought period
0.565768	Inter-group	6	Bacteria	Leaf	Drought period
0.560897	Inter-group	6	Bacteria	Leaf	Drought period
0.433122	Intra-group	6	Bacteria	Leaf	Drought period
0.597482	Inter-group	6	Bacteria	Leaf	Drought period
0.652895	Inter-group	6	Bacteria	Leaf	Drought period
0.74736	Inter-group	6	Bacteria	Leaf	Drought period
0.674798	Inter-group	6	Bacteria	Leaf	Drought period
0.480897	Intra-group	6	Bacteria	Leaf	Drought period
0.467222	Intra-group	6	Bacteria	Leaf	Drought period
0.3996	Intra-group	6	Bacteria	Leaf	Drought period
0.681532	Inter-group	6	Bacteria	Leaf	Drought period
0.60155	Inter-group	6	Bacteria	Leaf	Drought period
0.527846	Inter-group	6	Bacteria	Leaf	Drought period
0.504125	Inter-group	6	Bacteria	Leaf	Drought period
0.635697	Inter-group	6	Bacteria	Leaf	Drought period
0.590703	Inter-group	6	Bacteria	Leaf	Drought period
0.417197	Intra-group	6	Bacteria	Leaf	Drought period
0.44607	Intra-group	6	Bacteria	Leaf	Drought period
0.390993	Intra-group	6	Bacteria	Leaf	Drought period
0.5886	Inter-group	6	Bacteria	Leaf	Drought period
0.510069	Inter-group	6	Bacteria	Leaf	Drought period
0.512885	Intra-group	6	Bacteria	Leaf	Drought period
0.53918	Intra-group	6	Bacteria	Leaf	Drought period
0.450202	Intra-group	6	Bacteria	Leaf	Drought period
0.559469	Inter-group	6	Bacteria	Leaf	Drought period
0.496012	Inter-group	6	Bacteria	Leaf	Drought period
0.569479	Inter-group	6	Bacteria	Leaf	Drought period
0.521149	Intra-group	6	Bacteria	Leaf	Drought period
0.45203	Intra-group	6	Bacteria	Leaf	Drought period
0.553237	Intra-group	6	Bacteria	Leaf	Drought period
0.514621	Intra-group	6	Bacteria	Leaf	Drought period
0.536078	Inter-group	6	Bacteria	Leaf	Drought period
0.566115	Inter-group	6	Bacteria	Leaf	Drought period
0.584884	Inter-group	6	Bacteria	Leaf	Drought period
0.524976	Intra-group	6	Bacteria	Leaf	Drought period
0.498333	Intra-group	6	Bacteria	Leaf	Drought period
0.471883	Intra-group	6	Bacteria	Leaf	Drought period
0.668422	Inter-group	6	Bacteria	Leaf	Drought period
0.615556	Inter-group	6	Bacteria	Leaf	Drought period
0.732258	Inter-group	6	Bacteria	Leaf	Drought period
0.556122	Intra-group	6	Bacteria	Leaf	Drought period
0.529282	Intra-group	6	Bacteria	Leaf	Drought period
0.638861	Inter-group	6	Bacteria	Leaf	Drought period
0.602884	Inter-group	6	Bacteria	Leaf	Drought period
0.674681	Inter-group	6	Bacteria	Leaf	Drought period
0.485295	Intra-group	6	Bacteria	Leaf	Drought period
0.479668	Intra-group	6	Bacteria	Leaf	Drought period
0.461681	Intra-group	6	Bacteria	Leaf	Drought period
0.409366	Intra-group	6	Bacteria	Leaf	Drought period
0.623515	Inter-group	6	Bacteria	Leaf	Drought period
0.55676	Inter-group	6	Bacteria	Leaf	Drought period
0.454864	Intra-group	6	Bacteria	Leaf	Drought period
0.610805	Inter-group	6	Bacteria	Leaf	Drought period
0.509889	Inter-group	6	Bacteria	Leaf	Drought period
0.658182	Inter-group	6	Bacteria	Leaf	Drought period
0.561799	Inter-group	6	Bacteria	Leaf	Drought period
0.495878	Intra-group	6	Bacteria	Leaf	Drought period
0.397945	Intra-group	7	Bacteria	Leaf	Drought period
0.31386	Intra-group	7	Bacteria	Leaf	Drought period
0.638537	Inter-group	7	Bacteria	Leaf	Drought period
0.914316	Inter-group	7	Bacteria	Leaf	Drought period
0.704996	Inter-group	7	Bacteria	Leaf	Drought period
0.646605	Inter-group	7	Bacteria	Leaf	Drought period
0.400233	Intra-group	7	Bacteria	Leaf	Drought period
0.291394	Intra-group	7	Bacteria	Leaf	Drought period
0.919297	Intra-group	7	Bacteria	Leaf	Drought period
0.529436	Inter-group	7	Bacteria	Leaf	Drought period
0.658909	Inter-group	7	Bacteria	Leaf	Drought period
0.413399	Intra-group	7	Bacteria	Leaf	Drought period
0.674964	Inter-group	7	Bacteria	Leaf	Drought period
0.870711	Inter-group	7	Bacteria	Leaf	Drought period
0.680609	Inter-group	7	Bacteria	Leaf	Drought period
0.665755	Inter-group	7	Bacteria	Leaf	Drought period
0.405202	Intra-group	7	Bacteria	Leaf	Drought period
0.414433	Intra-group	7	Bacteria	Leaf	Drought period
0.871407	Intra-group	7	Bacteria	Leaf	Drought period
0.645802	Inter-group	7	Bacteria	Leaf	Drought period
0.665245	Inter-group	7	Bacteria	Leaf	Drought period
0.687158	Inter-group	7	Bacteria	Leaf	Drought period
0.896999	Inter-group	7	Bacteria	Leaf	Drought period
0.727467	Inter-group	7	Bacteria	Leaf	Drought period
0.696656	Inter-group	7	Bacteria	Leaf	Drought period
0.384503	Intra-group	7	Bacteria	Leaf	Drought period
0.329147	Intra-group	7	Bacteria	Leaf	Drought period
0.908841	Intra-group	7	Bacteria	Leaf	Drought period
0.598356	Inter-group	7	Bacteria	Leaf	Drought period
0.688429	Inter-group	7	Bacteria	Leaf	Drought period
0.876455	Intra-group	7	Bacteria	Leaf	Drought period
0.534245	Intra-group	7	Bacteria	Leaf	Drought period
0.468897	Intra-group	7	Bacteria	Leaf	Drought period
0.773478	Inter-group	7	Bacteria	Leaf	Drought period
0.651484	Inter-group	7	Bacteria	Leaf	Drought period
0.917419	Inter-group	7	Bacteria	Leaf	Drought period
0.505615	Intra-group	7	Bacteria	Leaf	Drought period
0.527994	Intra-group	7	Bacteria	Leaf	Drought period
0.798177	Intra-group	7	Bacteria	Leaf	Drought period
0.831035	Intra-group	7	Bacteria	Leaf	Drought period
0.918811	Inter-group	7	Bacteria	Leaf	Drought period
0.905941	Inter-group	7	Bacteria	Leaf	Drought period
0.620398	Inter-group	7	Bacteria	Leaf	Drought period
0.875468	Intra-group	7	Bacteria	Leaf	Drought period
0.763993	Intra-group	7	Bacteria	Leaf	Drought period
0.556886	Intra-group	7	Bacteria	Leaf	Drought period
0.746482	Inter-group	7	Bacteria	Leaf	Drought period
0.700051	Inter-group	7	Bacteria	Leaf	Drought period
0.829717	Inter-group	7	Bacteria	Leaf	Drought period
0.599576	Intra-group	7	Bacteria	Leaf	Drought period
0.575896	Intra-group	7	Bacteria	Leaf	Drought period
0.751782	Inter-group	7	Bacteria	Leaf	Drought period
0.644653	Inter-group	7	Bacteria	Leaf	Drought period
0.875336	Inter-group	7	Bacteria	Leaf	Drought period
0.494046	Intra-group	7	Bacteria	Leaf	Drought period
0.460317	Intra-group	7	Bacteria	Leaf	Drought period
0.401537	Intra-group	7	Bacteria	Leaf	Drought period
0.933189	Intra-group	7	Bacteria	Leaf	Drought period
0.683789	Inter-group	7	Bacteria	Leaf	Drought period
0.731559	Inter-group	7	Bacteria	Leaf	Drought period
0.915018	Intra-group	7	Bacteria	Leaf	Drought period
0.521657	Inter-group	7	Bacteria	Leaf	Drought period
0.665417	Inter-group	7	Bacteria	Leaf	Drought period
0.918979	Inter-group	7	Bacteria	Leaf	Drought period
0.847531	Inter-group	7	Bacteria	Leaf	Drought period
0.520319	Intra-group	7	Bacteria	Leaf	Drought period
0.449332	Intra-group	8	Bacteria	Leaf	Drought period
0.446117	Intra-group	8	Bacteria	Leaf	Drought period
0.569929	Inter-group	8	Bacteria	Leaf	Drought period
0.548407	Inter-group	8	Bacteria	Leaf	Drought period
0.568383	Inter-group	8	Bacteria	Leaf	Drought period
0.515554	Intra-group	8	Bacteria	Leaf	Drought period
0.447694	Intra-group	8	Bacteria	Leaf	Drought period
0.50145	Intra-group	8	Bacteria	Leaf	Drought period
0.516657	Inter-group	8	Bacteria	Leaf	Drought period
0.588883	Inter-group	8	Bacteria	Leaf	Drought period
0.463531	Intra-group	8	Bacteria	Leaf	Drought period
0.678	Inter-group	8	Bacteria	Leaf	Drought period
0.645682	Inter-group	8	Bacteria	Leaf	Drought period
0.663047	Inter-group	8	Bacteria	Leaf	Drought period
0.410193	Intra-group	8	Bacteria	Leaf	Drought period
0.372422	Intra-group	8	Bacteria	Leaf	Drought period
0.477057	Intra-group	8	Bacteria	Leaf	Drought period
0.583787	Inter-group	8	Bacteria	Leaf	Drought period
0.689707	Inter-group	8	Bacteria	Leaf	Drought period
0.737706	Inter-group	8	Bacteria	Leaf	Drought period
0.689171	Inter-group	8	Bacteria	Leaf	Drought period
0.729999	Inter-group	8	Bacteria	Leaf	Drought period
0.417635	Intra-group	8	Bacteria	Leaf	Drought period
0.452628	Intra-group	8	Bacteria	Leaf	Drought period
0.435153	Intra-group	8	Bacteria	Leaf	Drought period
0.635442	Inter-group	8	Bacteria	Leaf	Drought period
0.713998	Inter-group	8	Bacteria	Leaf	Drought period
0.456485	Intra-group	8	Bacteria	Leaf	Drought period
0.454292	Intra-group	8	Bacteria	Leaf	Drought period
0.761023	Inter-group	8	Bacteria	Leaf	Drought period
0.669516	Inter-group	8	Bacteria	Leaf	Drought period
0.747	Inter-group	8	Bacteria	Leaf	Drought period
0.561984	Intra-group	8	Bacteria	Leaf	Drought period
0.505384	Intra-group	8	Bacteria	Leaf	Drought period
0.460569	Intra-group	8	Bacteria	Leaf	Drought period
0.707895	Inter-group	8	Bacteria	Leaf	Drought period
0.655209	Inter-group	8	Bacteria	Leaf	Drought period
0.709119	Inter-group	8	Bacteria	Leaf	Drought period
0.534004	Intra-group	8	Bacteria	Leaf	Drought period
0.503234	Intra-group	8	Bacteria	Leaf	Drought period
0.760424	Inter-group	8	Bacteria	Leaf	Drought period
0.654664	Inter-group	8	Bacteria	Leaf	Drought period
0.751022	Inter-group	8	Bacteria	Leaf	Drought period
0.536398	Intra-group	8	Bacteria	Leaf	Drought period
0.486996	Intra-group	8	Bacteria	Leaf	Drought period
0.390568	Intra-group	8	Bacteria	Leaf	Drought period
0.421612	Intra-group	8	Bacteria	Leaf	Drought period
0.665854	Inter-group	8	Bacteria	Leaf	Drought period
0.765853	Inter-group	8	Bacteria	Leaf	Drought period
0.460105	Intra-group	8	Bacteria	Leaf	Drought period
0.575423	Inter-group	8	Bacteria	Leaf	Drought period
0.674576	Inter-group	8	Bacteria	Leaf	Drought period
0.684184	Inter-group	8	Bacteria	Leaf	Drought period
0.735818	Inter-group	8	Bacteria	Leaf	Drought period
0.44381	Intra-group	8	Bacteria	Leaf	Drought period
0.394929	Intra-group	9	Bacteria	Leaf	Rewetting period
0.403837	Intra-group	9	Bacteria	Leaf	Rewetting period
0.541299	Inter-group	9	Bacteria	Leaf	Rewetting period
0.483791	Inter-group	9	Bacteria	Leaf	Rewetting period
0.496491	Inter-group	9	Bacteria	Leaf	Rewetting period
0.444372	Inter-group	9	Bacteria	Leaf	Rewetting period
0.410172	Intra-group	9	Bacteria	Leaf	Rewetting period
0.421859	Intra-group	9	Bacteria	Leaf	Rewetting period
0.433777	Intra-group	9	Bacteria	Leaf	Rewetting period
0.622859	Inter-group	9	Bacteria	Leaf	Rewetting period
0.605199	Inter-group	9	Bacteria	Leaf	Rewetting period
0.419324	Intra-group	9	Bacteria	Leaf	Rewetting period
0.601731	Inter-group	9	Bacteria	Leaf	Rewetting period
0.524707	Inter-group	9	Bacteria	Leaf	Rewetting period
0.561587	Inter-group	9	Bacteria	Leaf	Rewetting period
0.480804	Inter-group	9	Bacteria	Leaf	Rewetting period
0.345699	Intra-group	9	Bacteria	Leaf	Rewetting period
0.353737	Intra-group	9	Bacteria	Leaf	Rewetting period
0.349265	Intra-group	9	Bacteria	Leaf	Rewetting period
0.69821	Inter-group	9	Bacteria	Leaf	Rewetting period
0.661207	Inter-group	9	Bacteria	Leaf	Rewetting period
0.593602	Inter-group	9	Bacteria	Leaf	Rewetting period
0.445341	Inter-group	9	Bacteria	Leaf	Rewetting period
0.528828	Inter-group	9	Bacteria	Leaf	Rewetting period
0.49868	Inter-group	9	Bacteria	Leaf	Rewetting period
0.396768	Intra-group	9	Bacteria	Leaf	Rewetting period
0.484134	Intra-group	9	Bacteria	Leaf	Rewetting period
0.398988	Intra-group	9	Bacteria	Leaf	Rewetting period
0.696867	Inter-group	9	Bacteria	Leaf	Rewetting period
0.60703	Inter-group	9	Bacteria	Leaf	Rewetting period
0.494658	Intra-group	9	Bacteria	Leaf	Rewetting period
0.509002	Intra-group	9	Bacteria	Leaf	Rewetting period
0.48035	Intra-group	9	Bacteria	Leaf	Rewetting period
0.561692	Inter-group	9	Bacteria	Leaf	Rewetting period
0.589056	Inter-group	9	Bacteria	Leaf	Rewetting period
0.627831	Inter-group	9	Bacteria	Leaf	Rewetting period
0.547444	Intra-group	9	Bacteria	Leaf	Rewetting period
0.534879	Intra-group	9	Bacteria	Leaf	Rewetting period
0.479318	Intra-group	9	Bacteria	Leaf	Rewetting period
0.46301	Intra-group	9	Bacteria	Leaf	Rewetting period
0.46332	Inter-group	9	Bacteria	Leaf	Rewetting period
0.5238	Inter-group	9	Bacteria	Leaf	Rewetting period
0.574901	Inter-group	9	Bacteria	Leaf	Rewetting period
0.579016	Intra-group	9	Bacteria	Leaf	Rewetting period
0.500614	Intra-group	9	Bacteria	Leaf	Rewetting period
0.488023	Intra-group	9	Bacteria	Leaf	Rewetting period
0.493461	Inter-group	9	Bacteria	Leaf	Rewetting period
0.557716	Inter-group	9	Bacteria	Leaf	Rewetting period
0.61433	Inter-group	9	Bacteria	Leaf	Rewetting period
0.587903	Intra-group	9	Bacteria	Leaf	Rewetting period
0.498643	Intra-group	9	Bacteria	Leaf	Rewetting period
0.471123	Inter-group	9	Bacteria	Leaf	Rewetting period
0.457742	Inter-group	9	Bacteria	Leaf	Rewetting period
0.521997	Inter-group	9	Bacteria	Leaf	Rewetting period
0.565966	Intra-group	9	Bacteria	Leaf	Rewetting period
0.587939	Intra-group	9	Bacteria	Leaf	Rewetting period
0.405272	Intra-group	9	Bacteria	Leaf	Rewetting period
0.410429	Intra-group	9	Bacteria	Leaf	Rewetting period
0.669859	Inter-group	9	Bacteria	Leaf	Rewetting period
0.606732	Inter-group	9	Bacteria	Leaf	Rewetting period
0.467287	Intra-group	9	Bacteria	Leaf	Rewetting period
0.565196	Inter-group	9	Bacteria	Leaf	Rewetting period
0.668337	Inter-group	9	Bacteria	Leaf	Rewetting period
0.788439	Inter-group	9	Bacteria	Leaf	Rewetting period
0.738905	Inter-group	9	Bacteria	Leaf	Rewetting period
0.540143	Intra-group	9	Bacteria	Leaf	Rewetting period
0.345878	Intra-group	9	Fungi	Leaf	Rewetting period
0.324353	Intra-group	9	Fungi	Leaf	Rewetting period
0.371491	Inter-group	9	Fungi	Leaf	Rewetting period
0.480357	Inter-group	9	Fungi	Leaf	Rewetting period
0.403708	Inter-group	9	Fungi	Leaf	Rewetting period
0.315885	Inter-group	9	Fungi	Leaf	Rewetting period
0.298533	Intra-group	9	Fungi	Leaf	Rewetting period
0.272055	Intra-group	9	Fungi	Leaf	Rewetting period
0.250948	Intra-group	9	Fungi	Leaf	Rewetting period
0.471776	Inter-group	9	Fungi	Leaf	Rewetting period
0.507357	Inter-group	9	Fungi	Leaf	Rewetting period
0.250491	Intra-group	9	Fungi	Leaf	Rewetting period
0.465247	Inter-group	9	Fungi	Leaf	Rewetting period
0.57726	Inter-group	9	Fungi	Leaf	Rewetting period
0.481399	Inter-group	9	Fungi	Leaf	Rewetting period
0.408261	Inter-group	9	Fungi	Leaf	Rewetting period
0.251229	Intra-group	9	Fungi	Leaf	Rewetting period
0.206795	Intra-group	9	Fungi	Leaf	Rewetting period
0.28491	Intra-group	9	Fungi	Leaf	Rewetting period
0.520149	Inter-group	9	Fungi	Leaf	Rewetting period
0.574817	Inter-group	9	Fungi	Leaf	Rewetting period
0.495713	Inter-group	9	Fungi	Leaf	Rewetting period
0.588567	Inter-group	9	Fungi	Leaf	Rewetting period
0.480158	Inter-group	9	Fungi	Leaf	Rewetting period
0.428523	Inter-group	9	Fungi	Leaf	Rewetting period
0.280272	Intra-group	9	Fungi	Leaf	Rewetting period
0.257404	Intra-group	9	Fungi	Leaf	Rewetting period
0.278803	Intra-group	9	Fungi	Leaf	Rewetting period
0.551899	Inter-group	9	Fungi	Leaf	Rewetting period
0.585689	Inter-group	9	Fungi	Leaf	Rewetting period
0.438172	Intra-group	9	Fungi	Leaf	Rewetting period
0.417767	Intra-group	9	Fungi	Leaf	Rewetting period
0.354067	Intra-group	9	Fungi	Leaf	Rewetting period
0.460537	Inter-group	9	Fungi	Leaf	Rewetting period
0.423159	Inter-group	9	Fungi	Leaf	Rewetting period
0.397251	Inter-group	9	Fungi	Leaf	Rewetting period
0.37575	Intra-group	9	Fungi	Leaf	Rewetting period
0.441093	Intra-group	9	Fungi	Leaf	Rewetting period
0.363073	Intra-group	9	Fungi	Leaf	Rewetting period
0.41228	Intra-group	9	Fungi	Leaf	Rewetting period
0.548027	Inter-group	9	Fungi	Leaf	Rewetting period
0.530347	Inter-group	9	Fungi	Leaf	Rewetting period
0.484847	Inter-group	9	Fungi	Leaf	Rewetting period
0.44362	Intra-group	9	Fungi	Leaf	Rewetting period
0.439456	Intra-group	9	Fungi	Leaf	Rewetting period
0.377707	Intra-group	9	Fungi	Leaf	Rewetting period
0.44935	Inter-group	9	Fungi	Leaf	Rewetting period
0.422984	Inter-group	9	Fungi	Leaf	Rewetting period
0.42233	Inter-group	9	Fungi	Leaf	Rewetting period
0.405216	Intra-group	9	Fungi	Leaf	Rewetting period
0.425205	Intra-group	9	Fungi	Leaf	Rewetting period
0.360775	Inter-group	9	Fungi	Leaf	Rewetting period
0.357055	Inter-group	9	Fungi	Leaf	Rewetting period
0.277387	Inter-group	9	Fungi	Leaf	Rewetting period
0.435531	Intra-group	9	Fungi	Leaf	Rewetting period
0.490529	Intra-group	9	Fungi	Leaf	Rewetting period
0.229534	Intra-group	9	Fungi	Leaf	Rewetting period
0.208867	Intra-group	9	Fungi	Leaf	Rewetting period
0.524819	Inter-group	9	Fungi	Leaf	Rewetting period
0.564168	Inter-group	9	Fungi	Leaf	Rewetting period
0.261893	Intra-group	9	Fungi	Leaf	Rewetting period
0.48389	Inter-group	9	Fungi	Leaf	Rewetting period
0.51781	Inter-group	9	Fungi	Leaf	Rewetting period
0.495252	Inter-group	9	Fungi	Leaf	Rewetting period
0.538419	Inter-group	9	Fungi	Leaf	Rewetting period
0.396183	Intra-group	9	Fungi	Leaf	Rewetting period
0.600806	Intra-group	10	Bacteria	Leaf	Rewetting period
0.396767	Intra-group	10	Bacteria	Leaf	Rewetting period
0.371471	Inter-group	10	Bacteria	Leaf	Rewetting period
0.489846	Inter-group	10	Bacteria	Leaf	Rewetting period
0.592492	Inter-group	10	Bacteria	Leaf	Rewetting period
0.455521	Inter-group	10	Bacteria	Leaf	Rewetting period
0.462148	Intra-group	10	Bacteria	Leaf	Rewetting period
0.567655	Intra-group	10	Bacteria	Leaf	Rewetting period
0.446671	Intra-group	10	Bacteria	Leaf	Rewetting period
0.626816	Inter-group	10	Bacteria	Leaf	Rewetting period
0.441732	Inter-group	10	Bacteria	Leaf	Rewetting period
0.50816	Intra-group	10	Bacteria	Leaf	Rewetting period
0.550789	Inter-group	10	Bacteria	Leaf	Rewetting period
0.53402	Inter-group	10	Bacteria	Leaf	Rewetting period
0.651787	Inter-group	10	Bacteria	Leaf	Rewetting period
0.606674	Inter-group	10	Bacteria	Leaf	Rewetting period
0.542182	Intra-group	10	Bacteria	Leaf	Rewetting period
0.420991	Intra-group	10	Bacteria	Leaf	Rewetting period
0.492868	Intra-group	10	Bacteria	Leaf	Rewetting period
0.734611	Inter-group	10	Bacteria	Leaf	Rewetting period
0.625189	Inter-group	10	Bacteria	Leaf	Rewetting period
0.363327	Inter-group	10	Bacteria	Leaf	Rewetting period
0.417661	Inter-group	10	Bacteria	Leaf	Rewetting period
0.595935	Inter-group	10	Bacteria	Leaf	Rewetting period
0.464327	Inter-group	10	Bacteria	Leaf	Rewetting period
0.508987	Intra-group	10	Bacteria	Leaf	Rewetting period
0.489246	Intra-group	10	Bacteria	Leaf	Rewetting period
0.27181	Intra-group	10	Bacteria	Leaf	Rewetting period
0.696373	Inter-group	10	Bacteria	Leaf	Rewetting period
0.534671	Inter-group	10	Bacteria	Leaf	Rewetting period
0.405301	Intra-group	10	Bacteria	Leaf	Rewetting period
0.50737	Intra-group	10	Bacteria	Leaf	Rewetting period
0.40937	Intra-group	10	Bacteria	Leaf	Rewetting period
0.446138	Inter-group	10	Bacteria	Leaf	Rewetting period
0.523949	Inter-group	10	Bacteria	Leaf	Rewetting period
0.429821	Inter-group	10	Bacteria	Leaf	Rewetting period
0.61634	Intra-group	10	Bacteria	Leaf	Rewetting period
0.48892	Intra-group	10	Bacteria	Leaf	Rewetting period
0.472677	Intra-group	10	Bacteria	Leaf	Rewetting period
0.469786	Intra-group	10	Bacteria	Leaf	Rewetting period
0.49461	Inter-group	10	Bacteria	Leaf	Rewetting period
0.493919	Inter-group	10	Bacteria	Leaf	Rewetting period
0.478469	Inter-group	10	Bacteria	Leaf	Rewetting period
0.630441	Intra-group	10	Bacteria	Leaf	Rewetting period
0.526937	Intra-group	10	Bacteria	Leaf	Rewetting period
0.479566	Intra-group	10	Bacteria	Leaf	Rewetting period
0.49241	Inter-group	10	Bacteria	Leaf	Rewetting period
0.60063	Inter-group	10	Bacteria	Leaf	Rewetting period
0.635219	Inter-group	10	Bacteria	Leaf	Rewetting period
0.526275	Intra-group	10	Bacteria	Leaf	Rewetting period
0.52	Intra-group	10	Bacteria	Leaf	Rewetting period
0.461372	Inter-group	10	Bacteria	Leaf	Rewetting period
0.573986	Inter-group	10	Bacteria	Leaf	Rewetting period
0.528606	Inter-group	10	Bacteria	Leaf	Rewetting period
0.53657	Intra-group	10	Bacteria	Leaf	Rewetting period
0.418869	Intra-group	10	Bacteria	Leaf	Rewetting period
0.485402	Intra-group	10	Bacteria	Leaf	Rewetting period
0.54282	Intra-group	10	Bacteria	Leaf	Rewetting period
0.52851	Inter-group	10	Bacteria	Leaf	Rewetting period
0.470267	Inter-group	10	Bacteria	Leaf	Rewetting period
0.508968	Intra-group	10	Bacteria	Leaf	Rewetting period
0.689918	Inter-group	10	Bacteria	Leaf	Rewetting period
0.569579	Inter-group	10	Bacteria	Leaf	Rewetting period
0.725829	Inter-group	10	Bacteria	Leaf	Rewetting period
0.561133	Inter-group	10	Bacteria	Leaf	Rewetting period
0.577934	Intra-group	10	Bacteria	Leaf	Rewetting period
0.30645	Intra-group	10	Fungi	Leaf	Rewetting period
0.250506	Intra-group	10	Fungi	Leaf	Rewetting period
0.419957	Inter-group	10	Fungi	Leaf	Rewetting period
0.58955	Inter-group	10	Fungi	Leaf	Rewetting period
0.551815	Inter-group	10	Fungi	Leaf	Rewetting period
0.379361	Inter-group	10	Fungi	Leaf	Rewetting period
0.246809	Intra-group	10	Fungi	Leaf	Rewetting period
0.276239	Intra-group	10	Fungi	Leaf	Rewetting period
0.279519	Intra-group	10	Fungi	Leaf	Rewetting period
0.314327	Inter-group	10	Fungi	Leaf	Rewetting period
0.31823	Inter-group	10	Fungi	Leaf	Rewetting period
0.218022	Intra-group	10	Fungi	Leaf	Rewetting period
0.408083	Inter-group	10	Fungi	Leaf	Rewetting period
0.63739	Inter-group	10	Fungi	Leaf	Rewetting period
0.581433	Inter-group	10	Fungi	Leaf	Rewetting period
0.384414	Inter-group	10	Fungi	Leaf	Rewetting period
0.216819	Intra-group	10	Fungi	Leaf	Rewetting period
0.262557	Intra-group	10	Fungi	Leaf	Rewetting period
0.248483	Intra-group	10	Fungi	Leaf	Rewetting period
0.348442	Inter-group	10	Fungi	Leaf	Rewetting period
0.347038	Inter-group	10	Fungi	Leaf	Rewetting period
0.370158	Inter-group	10	Fungi	Leaf	Rewetting period
0.61082	Inter-group	10	Fungi	Leaf	Rewetting period
0.58285	Inter-group	10	Fungi	Leaf	Rewetting period
0.347806	Inter-group	10	Fungi	Leaf	Rewetting period
0.164999	Intra-group	10	Fungi	Leaf	Rewetting period
0.297153	Intra-group	10	Fungi	Leaf	Rewetting period
0.203495	Intra-group	10	Fungi	Leaf	Rewetting period
0.316627	Inter-group	10	Fungi	Leaf	Rewetting period
0.303876	Inter-group	10	Fungi	Leaf	Rewetting period
0.391314	Intra-group	10	Fungi	Leaf	Rewetting period
0.387538	Intra-group	10	Fungi	Leaf	Rewetting period
0.266178	Intra-group	10	Fungi	Leaf	Rewetting period
0.411697	Inter-group	10	Fungi	Leaf	Rewetting period
0.386891	Inter-group	10	Fungi	Leaf	Rewetting period
0.360492	Inter-group	10	Fungi	Leaf	Rewetting period
0.301709	Intra-group	10	Fungi	Leaf	Rewetting period
0.322354	Intra-group	10	Fungi	Leaf	Rewetting period
0.340152	Intra-group	10	Fungi	Leaf	Rewetting period
0.449393	Intra-group	10	Fungi	Leaf	Rewetting period
0.628241	Inter-group	10	Fungi	Leaf	Rewetting period
0.550431	Inter-group	10	Fungi	Leaf	Rewetting period
0.601628	Inter-group	10	Fungi	Leaf	Rewetting period
0.470745	Intra-group	10	Fungi	Leaf	Rewetting period
0.494509	Intra-group	10	Fungi	Leaf	Rewetting period
0.390782	Intra-group	10	Fungi	Leaf	Rewetting period
0.581953	Inter-group	10	Fungi	Leaf	Rewetting period
0.514633	Inter-group	10	Fungi	Leaf	Rewetting period
0.557318	Inter-group	10	Fungi	Leaf	Rewetting period
0.431988	Intra-group	10	Fungi	Leaf	Rewetting period
0.483669	Intra-group	10	Fungi	Leaf	Rewetting period
0.355798	Inter-group	10	Fungi	Leaf	Rewetting period
0.360754	Inter-group	10	Fungi	Leaf	Rewetting period
0.352228	Inter-group	10	Fungi	Leaf	Rewetting period
0.308262	Intra-group	10	Fungi	Leaf	Rewetting period
0.309858	Intra-group	10	Fungi	Leaf	Rewetting period
0.266231	Intra-group	10	Fungi	Leaf	Rewetting period
0.196	Intra-group	10	Fungi	Leaf	Rewetting period
0.32258	Inter-group	10	Fungi	Leaf	Rewetting period
0.326751	Inter-group	10	Fungi	Leaf	Rewetting period
0.308872	Intra-group	10	Fungi	Leaf	Rewetting period
0.336191	Inter-group	10	Fungi	Leaf	Rewetting period
0.320763	Inter-group	10	Fungi	Leaf	Rewetting period
0.307892	Inter-group	10	Fungi	Leaf	Rewetting period
0.320218	Inter-group	10	Fungi	Leaf	Rewetting period
0.266331	Intra-group	10	Fungi	Leaf	Rewetting period
0.405388	Intra-group	11	Bacteria	Leaf	Rewetting period
0.362989	Intra-group	11	Bacteria	Leaf	Rewetting period
0.430368	Inter-group	11	Bacteria	Leaf	Rewetting period
0.399964	Inter-group	11	Bacteria	Leaf	Rewetting period
0.433509	Inter-group	11	Bacteria	Leaf	Rewetting period
0.427665	Inter-group	11	Bacteria	Leaf	Rewetting period
0.421044	Intra-group	11	Bacteria	Leaf	Rewetting period
0.50631	Intra-group	11	Bacteria	Leaf	Rewetting period
0.326913	Intra-group	11	Bacteria	Leaf	Rewetting period
0.515663	Inter-group	11	Bacteria	Leaf	Rewetting period
0.377383	Intra-group	11	Bacteria	Leaf	Rewetting period
0.499419	Inter-group	11	Bacteria	Leaf	Rewetting period
0.530393	Inter-group	11	Bacteria	Leaf	Rewetting period
0.521863	Inter-group	11	Bacteria	Leaf	Rewetting period
0.449266	Inter-group	11	Bacteria	Leaf	Rewetting period
0.42098	Intra-group	11	Bacteria	Leaf	Rewetting period
0.532183	Intra-group	11	Bacteria	Leaf	Rewetting period
0.467097	Intra-group	11	Bacteria	Leaf	Rewetting period
0.471544	Inter-group	11	Bacteria	Leaf	Rewetting period
0.507602	Inter-group	11	Bacteria	Leaf	Rewetting period
0.471099	Inter-group	11	Bacteria	Leaf	Rewetting period
0.482588	Inter-group	11	Bacteria	Leaf	Rewetting period
0.498385	Inter-group	11	Bacteria	Leaf	Rewetting period
0.299518	Intra-group	11	Bacteria	Leaf	Rewetting period
0.4928	Intra-group	11	Bacteria	Leaf	Rewetting period
0.293241	Intra-group	11	Bacteria	Leaf	Rewetting period
0.508019	Inter-group	11	Bacteria	Leaf	Rewetting period
0.389409	Intra-group	11	Bacteria	Leaf	Rewetting period
0.446462	Intra-group	11	Bacteria	Leaf	Rewetting period
0.418551	Intra-group	11	Bacteria	Leaf	Rewetting period
0.512768	Inter-group	11	Bacteria	Leaf	Rewetting period
0.598252	Inter-group	11	Bacteria	Leaf	Rewetting period
0.420655	Inter-group	11	Bacteria	Leaf	Rewetting period
0.503658	Intra-group	11	Bacteria	Leaf	Rewetting period
0.360758	Intra-group	11	Bacteria	Leaf	Rewetting period
0.460135	Intra-group	11	Bacteria	Leaf	Rewetting period
0.492348	Inter-group	11	Bacteria	Leaf	Rewetting period
0.56536	Inter-group	11	Bacteria	Leaf	Rewetting period
0.388352	Inter-group	11	Bacteria	Leaf	Rewetting period
0.523281	Intra-group	11	Bacteria	Leaf	Rewetting period
0.449348	Intra-group	11	Bacteria	Leaf	Rewetting period
0.480264	Inter-group	11	Bacteria	Leaf	Rewetting period
0.45651	Inter-group	11	Bacteria	Leaf	Rewetting period
0.435864	Inter-group	11	Bacteria	Leaf	Rewetting period
0.508764	Intra-group	11	Bacteria	Leaf	Rewetting period
0.526532	Inter-group	11	Bacteria	Leaf	Rewetting period
0.568825	Inter-group	11	Bacteria	Leaf	Rewetting period
0.445014	Inter-group	11	Bacteria	Leaf	Rewetting period
0.442592	Intra-group	11	Bacteria	Leaf	Rewetting period
0.483237	Intra-group	11	Bacteria	Leaf	Rewetting period
0.363267	Intra-group	11	Bacteria	Leaf	Rewetting period
0.525497	Inter-group	11	Bacteria	Leaf	Rewetting period
0.583541	Intra-group	11	Bacteria	Leaf	Rewetting period
0.547247	Inter-group	11	Bacteria	Leaf	Rewetting period
0.549768	Inter-group	11	Bacteria	Leaf	Rewetting period
0.314882	Intra-group	11	Fungi	Leaf	Rewetting period
0.310526	Intra-group	11	Fungi	Leaf	Rewetting period
0.334328	Inter-group	11	Fungi	Leaf	Rewetting period
0.377899	Inter-group	11	Fungi	Leaf	Rewetting period
0.428039	Inter-group	11	Fungi	Leaf	Rewetting period
0.356344	Inter-group	11	Fungi	Leaf	Rewetting period
0.281863	Intra-group	11	Fungi	Leaf	Rewetting period
0.23845	Intra-group	11	Fungi	Leaf	Rewetting period
0.27186	Intra-group	11	Fungi	Leaf	Rewetting period
0.438469	Inter-group	11	Fungi	Leaf	Rewetting period
0.181555	Intra-group	11	Fungi	Leaf	Rewetting period
0.377673	Inter-group	11	Fungi	Leaf	Rewetting period
0.457527	Inter-group	11	Fungi	Leaf	Rewetting period
0.500447	Inter-group	11	Fungi	Leaf	Rewetting period
0.450293	Inter-group	11	Fungi	Leaf	Rewetting period
0.171327	Intra-group	11	Fungi	Leaf	Rewetting period
0.263905	Intra-group	11	Fungi	Leaf	Rewetting period
0.227097	Intra-group	11	Fungi	Leaf	Rewetting period
0.487559	Inter-group	11	Fungi	Leaf	Rewetting period
0.348465	Inter-group	11	Fungi	Leaf	Rewetting period
0.435605	Inter-group	11	Fungi	Leaf	Rewetting period
0.484054	Inter-group	11	Fungi	Leaf	Rewetting period
0.42009	Inter-group	11	Fungi	Leaf	Rewetting period
0.178835	Intra-group	11	Fungi	Leaf	Rewetting period
0.281769	Intra-group	11	Fungi	Leaf	Rewetting period
0.197748	Intra-group	11	Fungi	Leaf	Rewetting period
0.477627	Inter-group	11	Fungi	Leaf	Rewetting period
0.278502	Intra-group	11	Fungi	Leaf	Rewetting period
0.321988	Intra-group	11	Fungi	Leaf	Rewetting period
0.308171	Intra-group	11	Fungi	Leaf	Rewetting period
0.35909	Inter-group	11	Fungi	Leaf	Rewetting period
0.327111	Inter-group	11	Fungi	Leaf	Rewetting period
0.355629	Inter-group	11	Fungi	Leaf	Rewetting period
0.331009	Intra-group	11	Fungi	Leaf	Rewetting period
0.309313	Intra-group	11	Fungi	Leaf	Rewetting period
0.321216	Intra-group	11	Fungi	Leaf	Rewetting period
0.429744	Inter-group	11	Fungi	Leaf	Rewetting period
0.403609	Inter-group	11	Fungi	Leaf	Rewetting period
0.411716	Inter-group	11	Fungi	Leaf	Rewetting period
0.321134	Intra-group	11	Fungi	Leaf	Rewetting period
0.292983	Intra-group	11	Fungi	Leaf	Rewetting period
0.451846	Inter-group	11	Fungi	Leaf	Rewetting period
0.427193	Inter-group	11	Fungi	Leaf	Rewetting period
0.443795	Inter-group	11	Fungi	Leaf	Rewetting period
0.378563	Intra-group	11	Fungi	Leaf	Rewetting period
0.401173	Inter-group	11	Fungi	Leaf	Rewetting period
0.365455	Inter-group	11	Fungi	Leaf	Rewetting period
0.379895	Inter-group	11	Fungi	Leaf	Rewetting period
0.363457	Intra-group	11	Fungi	Leaf	Rewetting period
0.255378	Intra-group	11	Fungi	Leaf	Rewetting period
0.16581	Intra-group	11	Fungi	Leaf	Rewetting period
0.481686	Inter-group	11	Fungi	Leaf	Rewetting period
0.27152	Intra-group	11	Fungi	Leaf	Rewetting period
0.441539	Inter-group	11	Fungi	Leaf	Rewetting period
0.46633	Inter-group	11	Fungi	Leaf	Rewetting period
0.40059	Intra-group	12	Bacteria	Leaf	Rewetting period
0.30618	Intra-group	12	Bacteria	Leaf	Rewetting period
0.482327	Inter-group	12	Bacteria	Leaf	Rewetting period
0.520758	Inter-group	12	Bacteria	Leaf	Rewetting period
0.565781	Inter-group	12	Bacteria	Leaf	Rewetting period
0.597968	Inter-group	12	Bacteria	Leaf	Rewetting period
0.377511	Intra-group	12	Bacteria	Leaf	Rewetting period
0.314978	Intra-group	12	Bacteria	Leaf	Rewetting period
0.465158	Inter-group	12	Bacteria	Leaf	Rewetting period
0.539461	Inter-group	12	Bacteria	Leaf	Rewetting period
0.354428	Intra-group	12	Bacteria	Leaf	Rewetting period
0.497428	Inter-group	12	Bacteria	Leaf	Rewetting period
0.498107	Inter-group	12	Bacteria	Leaf	Rewetting period
0.569128	Inter-group	12	Bacteria	Leaf	Rewetting period
0.621757	Inter-group	12	Bacteria	Leaf	Rewetting period
0.306631	Intra-group	12	Bacteria	Leaf	Rewetting period
0.367834	Intra-group	12	Bacteria	Leaf	Rewetting period
0.45589	Inter-group	12	Bacteria	Leaf	Rewetting period
0.503362	Inter-group	12	Bacteria	Leaf	Rewetting period
0.456764	Inter-group	12	Bacteria	Leaf	Rewetting period
0.515011	Inter-group	12	Bacteria	Leaf	Rewetting period
0.556426	Inter-group	12	Bacteria	Leaf	Rewetting period
0.597023	Inter-group	12	Bacteria	Leaf	Rewetting period
0.316369	Intra-group	12	Bacteria	Leaf	Rewetting period
0.277412	Intra-group	12	Bacteria	Leaf	Rewetting period
0.431272	Inter-group	12	Bacteria	Leaf	Rewetting period
0.5202	Inter-group	12	Bacteria	Leaf	Rewetting period
0.39644	Intra-group	12	Bacteria	Leaf	Rewetting period
0.489836	Intra-group	12	Bacteria	Leaf	Rewetting period
0.507305	Intra-group	12	Bacteria	Leaf	Rewetting period
0.435208	Inter-group	12	Bacteria	Leaf	Rewetting period
0.444262	Inter-group	12	Bacteria	Leaf	Rewetting period
0.391998	Intra-group	12	Bacteria	Leaf	Rewetting period
0.428272	Intra-group	12	Bacteria	Leaf	Rewetting period
0.452268	Intra-group	12	Bacteria	Leaf	Rewetting period
0.52289	Intra-group	12	Bacteria	Leaf	Rewetting period
0.440119	Inter-group	12	Bacteria	Leaf	Rewetting period
0.513937	Inter-group	12	Bacteria	Leaf	Rewetting period
0.445688	Intra-group	12	Bacteria	Leaf	Rewetting period
0.412584	Intra-group	12	Bacteria	Leaf	Rewetting period
0.538719	Intra-group	12	Bacteria	Leaf	Rewetting period
0.503984	Inter-group	12	Bacteria	Leaf	Rewetting period
0.56651	Inter-group	12	Bacteria	Leaf	Rewetting period
0.509225	Intra-group	12	Bacteria	Leaf	Rewetting period
0.459797	Intra-group	12	Bacteria	Leaf	Rewetting period
0.562763	Inter-group	12	Bacteria	Leaf	Rewetting period
0.597581	Inter-group	12	Bacteria	Leaf	Rewetting period
0.520334	Intra-group	12	Bacteria	Leaf	Rewetting period
0.529396	Intra-group	12	Bacteria	Leaf	Rewetting period
0.33549	Intra-group	12	Bacteria	Leaf	Rewetting period
0.40667	Inter-group	12	Bacteria	Leaf	Rewetting period
0.460354	Inter-group	12	Bacteria	Leaf	Rewetting period
0.399383	Inter-group	12	Bacteria	Leaf	Rewetting period
0.512922	Inter-group	12	Bacteria	Leaf	Rewetting period
0.437089	Intra-group	12	Bacteria	Leaf	Rewetting period
0.185179	Intra-group	12	Fungi	Leaf	Rewetting period
0.159994	Intra-group	12	Fungi	Leaf	Rewetting period
0.231562	Inter-group	12	Fungi	Leaf	Rewetting period
0.211223	Inter-group	12	Fungi	Leaf	Rewetting period
0.281854	Inter-group	12	Fungi	Leaf	Rewetting period
0.228651	Inter-group	12	Fungi	Leaf	Rewetting period
0.17104	Intra-group	12	Fungi	Leaf	Rewetting period
0.167556	Intra-group	12	Fungi	Leaf	Rewetting period
0.202776	Inter-group	12	Fungi	Leaf	Rewetting period
0.253354	Inter-group	12	Fungi	Leaf	Rewetting period
0.172573	Intra-group	12	Fungi	Leaf	Rewetting period
0.283718	Inter-group	12	Fungi	Leaf	Rewetting period
0.227524	Inter-group	12	Fungi	Leaf	Rewetting period
0.284541	Inter-group	12	Fungi	Leaf	Rewetting period
0.289602	Inter-group	12	Fungi	Leaf	Rewetting period
0.132552	Intra-group	12	Fungi	Leaf	Rewetting period
0.158929	Intra-group	12	Fungi	Leaf	Rewetting period
0.229498	Inter-group	12	Fungi	Leaf	Rewetting period
0.279399	Inter-group	12	Fungi	Leaf	Rewetting period
0.277529	Inter-group	12	Fungi	Leaf	Rewetting period
0.230189	Inter-group	12	Fungi	Leaf	Rewetting period
0.305591	Inter-group	12	Fungi	Leaf	Rewetting period
0.257156	Inter-group	12	Fungi	Leaf	Rewetting period
0.151945	Intra-group	12	Fungi	Leaf	Rewetting period
0.119015	Intra-group	12	Fungi	Leaf	Rewetting period
0.205941	Inter-group	12	Fungi	Leaf	Rewetting period
0.298676	Inter-group	12	Fungi	Leaf	Rewetting period
0.225375	Intra-group	12	Fungi	Leaf	Rewetting period
0.211218	Intra-group	12	Fungi	Leaf	Rewetting period
0.197969	Intra-group	12	Fungi	Leaf	Rewetting period
0.25907	Inter-group	12	Fungi	Leaf	Rewetting period
0.248184	Inter-group	12	Fungi	Leaf	Rewetting period
0.234747	Intra-group	12	Fungi	Leaf	Rewetting period
0.185304	Intra-group	12	Fungi	Leaf	Rewetting period
0.228963	Intra-group	12	Fungi	Leaf	Rewetting period
0.231048	Intra-group	12	Fungi	Leaf	Rewetting period
0.206001	Inter-group	12	Fungi	Leaf	Rewetting period
0.213866	Inter-group	12	Fungi	Leaf	Rewetting period
0.226188	Intra-group	12	Fungi	Leaf	Rewetting period
0.215466	Intra-group	12	Fungi	Leaf	Rewetting period
0.221014	Intra-group	12	Fungi	Leaf	Rewetting period
0.272726	Inter-group	12	Fungi	Leaf	Rewetting period
0.28233	Inter-group	12	Fungi	Leaf	Rewetting period
0.255136	Intra-group	12	Fungi	Leaf	Rewetting period
0.200678	Intra-group	12	Fungi	Leaf	Rewetting period
0.262621	Inter-group	12	Fungi	Leaf	Rewetting period
0.236524	Inter-group	12	Fungi	Leaf	Rewetting period
0.240996	Intra-group	12	Fungi	Leaf	Rewetting period
0.209837	Intra-group	12	Fungi	Leaf	Rewetting period
0.140471	Intra-group	12	Fungi	Leaf	Rewetting period
0.235978	Inter-group	12	Fungi	Leaf	Rewetting period
0.278469	Inter-group	12	Fungi	Leaf	Rewetting period
0.19884	Inter-group	12	Fungi	Leaf	Rewetting period
0.271691	Inter-group	12	Fungi	Leaf	Rewetting period
0.23377	Intra-group	12	Fungi	Leaf	Rewetting period
0.371084	Intra-group	13	Bacteria	Leaf	Rewetting period
0.48687	Inter-group	13	Bacteria	Leaf	Rewetting period
0.481665	Inter-group	13	Bacteria	Leaf	Rewetting period
0.510535	Inter-group	13	Bacteria	Leaf	Rewetting period
0.539997	Inter-group	13	Bacteria	Leaf	Rewetting period
0.310684	Intra-group	13	Bacteria	Leaf	Rewetting period
0.354817	Intra-group	13	Bacteria	Leaf	Rewetting period
0.405117	Intra-group	13	Bacteria	Leaf	Rewetting period
0.459317	Inter-group	13	Bacteria	Leaf	Rewetting period
0.441759	Inter-group	13	Bacteria	Leaf	Rewetting period
0.523228	Inter-group	13	Bacteria	Leaf	Rewetting period
0.559303	Inter-group	13	Bacteria	Leaf	Rewetting period
0.550665	Inter-group	13	Bacteria	Leaf	Rewetting period
0.352601	Intra-group	13	Bacteria	Leaf	Rewetting period
0.452416	Intra-group	13	Bacteria	Leaf	Rewetting period
0.282927	Intra-group	13	Bacteria	Leaf	Rewetting period
0.409786	Inter-group	13	Bacteria	Leaf	Rewetting period
0.396379	Intra-group	13	Bacteria	Leaf	Rewetting period
0.473212	Intra-group	13	Bacteria	Leaf	Rewetting period
0.451024	Intra-group	13	Bacteria	Leaf	Rewetting period
0.455887	Inter-group	13	Bacteria	Leaf	Rewetting period
0.498777	Inter-group	13	Bacteria	Leaf	Rewetting period
0.412819	Inter-group	13	Bacteria	Leaf	Rewetting period
0.399296	Intra-group	13	Bacteria	Leaf	Rewetting period
0.396573	Intra-group	13	Bacteria	Leaf	Rewetting period
0.479362	Intra-group	13	Bacteria	Leaf	Rewetting period
0.472483	Inter-group	13	Bacteria	Leaf	Rewetting period
0.462665	Inter-group	13	Bacteria	Leaf	Rewetting period
0.481484	Inter-group	13	Bacteria	Leaf	Rewetting period
0.467601	Intra-group	13	Bacteria	Leaf	Rewetting period
0.494299	Intra-group	13	Bacteria	Leaf	Rewetting period
0.494343	Inter-group	13	Bacteria	Leaf	Rewetting period
0.470693	Inter-group	13	Bacteria	Leaf	Rewetting period
0.530163	Inter-group	13	Bacteria	Leaf	Rewetting period
0.477637	Intra-group	13	Bacteria	Leaf	Rewetting period
0.529589	Inter-group	13	Bacteria	Leaf	Rewetting period
0.526891	Inter-group	13	Bacteria	Leaf	Rewetting period
0.517475	Inter-group	13	Bacteria	Leaf	Rewetting period
0.499917	Intra-group	13	Bacteria	Leaf	Rewetting period
0.357157	Intra-group	13	Bacteria	Leaf	Rewetting period
0.375939	Intra-group	13	Bacteria	Leaf	Rewetting period
0.44679	Inter-group	13	Bacteria	Leaf	Rewetting period
0.421604	Intra-group	13	Bacteria	Leaf	Rewetting period
0.465565	Inter-group	13	Bacteria	Leaf	Rewetting period
0.362337	Inter-group	13	Bacteria	Leaf	Rewetting period
0.189714	Intra-group	13	Fungi	Leaf	Rewetting period
0.242297	Inter-group	13	Fungi	Leaf	Rewetting period
0.212916	Inter-group	13	Fungi	Leaf	Rewetting period
0.229764	Inter-group	13	Fungi	Leaf	Rewetting period
0.225733	Inter-group	13	Fungi	Leaf	Rewetting period
0.172133	Intra-group	13	Fungi	Leaf	Rewetting period
0.15169	Intra-group	13	Fungi	Leaf	Rewetting period
0.2168	Intra-group	13	Fungi	Leaf	Rewetting period
0.234054	Inter-group	13	Fungi	Leaf	Rewetting period
0.188684	Inter-group	13	Fungi	Leaf	Rewetting period
0.19941	Inter-group	13	Fungi	Leaf	Rewetting period
0.206489	Inter-group	13	Fungi	Leaf	Rewetting period
0.194868	Inter-group	13	Fungi	Leaf	Rewetting period
0.188279	Intra-group	13	Fungi	Leaf	Rewetting period
0.166998	Intra-group	13	Fungi	Leaf	Rewetting period
0.1697	Intra-group	13	Fungi	Leaf	Rewetting period
0.207424	Inter-group	13	Fungi	Leaf	Rewetting period
0.215187	Intra-group	13	Fungi	Leaf	Rewetting period
0.226121	Intra-group	13	Fungi	Leaf	Rewetting period
0.162692	Intra-group	13	Fungi	Leaf	Rewetting period
0.222545	Inter-group	13	Fungi	Leaf	Rewetting period
0.205752	Inter-group	13	Fungi	Leaf	Rewetting period
0.207607	Inter-group	13	Fungi	Leaf	Rewetting period
0.175982	Intra-group	13	Fungi	Leaf	Rewetting period
0.173864	Intra-group	13	Fungi	Leaf	Rewetting period
0.206943	Intra-group	13	Fungi	Leaf	Rewetting period
0.216076	Inter-group	13	Fungi	Leaf	Rewetting period
0.193623	Inter-group	13	Fungi	Leaf	Rewetting period
0.232947	Inter-group	13	Fungi	Leaf	Rewetting period
0.181592	Intra-group	13	Fungi	Leaf	Rewetting period
0.190389	Intra-group	13	Fungi	Leaf	Rewetting period
0.18786	Inter-group	13	Fungi	Leaf	Rewetting period
0.223953	Inter-group	13	Fungi	Leaf	Rewetting period
0.217112	Inter-group	13	Fungi	Leaf	Rewetting period
0.217383	Intra-group	13	Fungi	Leaf	Rewetting period
0.194118	Inter-group	13	Fungi	Leaf	Rewetting period
0.198597	Inter-group	13	Fungi	Leaf	Rewetting period
0.162771	Inter-group	13	Fungi	Leaf	Rewetting period
0.194277	Intra-group	13	Fungi	Leaf	Rewetting period
0.192381	Intra-group	13	Fungi	Leaf	Rewetting period
0.17917	Intra-group	13	Fungi	Leaf	Rewetting period
0.251878	Inter-group	13	Fungi	Leaf	Rewetting period
0.191508	Intra-group	13	Fungi	Leaf	Rewetting period
0.201325	Inter-group	13	Fungi	Leaf	Rewetting period
0.222404	Inter-group	13	Fungi	Leaf	Rewetting period
0.294209	Intra-group	14	Bacteria	Leaf	Rewetting period
0.247047	Intra-group	14	Bacteria	Leaf	Rewetting period
0.443187	Inter-group	14	Bacteria	Leaf	Rewetting period
0.437512	Inter-group	14	Bacteria	Leaf	Rewetting period
0.39688	Inter-group	14	Bacteria	Leaf	Rewetting period
0.313682	Intra-group	14	Bacteria	Leaf	Rewetting period
0.39763	Intra-group	14	Bacteria	Leaf	Rewetting period
0.264177	Intra-group	14	Bacteria	Leaf	Rewetting period
0.413047	Inter-group	14	Bacteria	Leaf	Rewetting period
0.555474	Inter-group	14	Bacteria	Leaf	Rewetting period
0.278416	Intra-group	14	Bacteria	Leaf	Rewetting period
0.442761	Inter-group	14	Bacteria	Leaf	Rewetting period
0.36239	Inter-group	14	Bacteria	Leaf	Rewetting period
0.423912	Inter-group	14	Bacteria	Leaf	Rewetting period
0.249928	Intra-group	14	Bacteria	Leaf	Rewetting period
0.363505	Intra-group	14	Bacteria	Leaf	Rewetting period
0.311184	Intra-group	14	Bacteria	Leaf	Rewetting period
0.440397	Inter-group	14	Bacteria	Leaf	Rewetting period
0.538202	Inter-group	14	Bacteria	Leaf	Rewetting period
0.427992	Inter-group	14	Bacteria	Leaf	Rewetting period
0.438664	Inter-group	14	Bacteria	Leaf	Rewetting period
0.373754	Inter-group	14	Bacteria	Leaf	Rewetting period
0.271926	Intra-group	14	Bacteria	Leaf	Rewetting period
0.404656	Intra-group	14	Bacteria	Leaf	Rewetting period
0.203675	Intra-group	14	Bacteria	Leaf	Rewetting period
0.423054	Inter-group	14	Bacteria	Leaf	Rewetting period
0.558711	Inter-group	14	Bacteria	Leaf	Rewetting period
0.447735	Intra-group	14	Bacteria	Leaf	Rewetting period
0.388559	Intra-group	14	Bacteria	Leaf	Rewetting period
0.417495	Inter-group	14	Bacteria	Leaf	Rewetting period
0.460677	Inter-group	14	Bacteria	Leaf	Rewetting period
0.44575	Inter-group	14	Bacteria	Leaf	Rewetting period
0.389597	Intra-group	14	Bacteria	Leaf	Rewetting period
0.452927	Intra-group	14	Bacteria	Leaf	Rewetting period
0.456666	Intra-group	14	Bacteria	Leaf	Rewetting period
0.3959	Inter-group	14	Bacteria	Leaf	Rewetting period
0.415322	Inter-group	14	Bacteria	Leaf	Rewetting period
0.462613	Inter-group	14	Bacteria	Leaf	Rewetting period
0.431805	Intra-group	14	Bacteria	Leaf	Rewetting period
0.490776	Intra-group	14	Bacteria	Leaf	Rewetting period
0.392229	Inter-group	14	Bacteria	Leaf	Rewetting period
0.474111	Inter-group	14	Bacteria	Leaf	Rewetting period
0.356769	Inter-group	14	Bacteria	Leaf	Rewetting period
0.363769	Intra-group	14	Bacteria	Leaf	Rewetting period
0.454925	Intra-group	14	Bacteria	Leaf	Rewetting period
0.360072	Intra-group	14	Bacteria	Leaf	Rewetting period
0.279442	Intra-group	14	Bacteria	Leaf	Rewetting period
0.443205	Inter-group	14	Bacteria	Leaf	Rewetting period
0.533546	Inter-group	14	Bacteria	Leaf	Rewetting period
0.417144	Intra-group	14	Bacteria	Leaf	Rewetting period
0.489362	Inter-group	14	Bacteria	Leaf	Rewetting period
0.509574	Inter-group	14	Bacteria	Leaf	Rewetting period
0.413146	Inter-group	14	Bacteria	Leaf	Rewetting period
0.55533	Inter-group	14	Bacteria	Leaf	Rewetting period
0.471229	Intra-group	14	Bacteria	Leaf	Rewetting period
0.174857	Intra-group	14	Fungi	Leaf	Rewetting period
0.165082	Intra-group	14	Fungi	Leaf	Rewetting period
0.222092	Inter-group	14	Fungi	Leaf	Rewetting period
0.244035	Inter-group	14	Fungi	Leaf	Rewetting period
0.227472	Inter-group	14	Fungi	Leaf	Rewetting period
0.199708	Intra-group	14	Fungi	Leaf	Rewetting period
0.171358	Intra-group	14	Fungi	Leaf	Rewetting period
0.178102	Intra-group	14	Fungi	Leaf	Rewetting period
0.192756	Inter-group	14	Fungi	Leaf	Rewetting period
0.275206	Inter-group	14	Fungi	Leaf	Rewetting period
0.131681	Intra-group	14	Fungi	Leaf	Rewetting period
0.203053	Inter-group	14	Fungi	Leaf	Rewetting period
0.201895	Inter-group	14	Fungi	Leaf	Rewetting period
0.211776	Inter-group	14	Fungi	Leaf	Rewetting period
0.142177	Intra-group	14	Fungi	Leaf	Rewetting period
0.16229	Intra-group	14	Fungi	Leaf	Rewetting period
0.135962	Intra-group	14	Fungi	Leaf	Rewetting period
0.193055	Inter-group	14	Fungi	Leaf	Rewetting period
0.243567	Inter-group	14	Fungi	Leaf	Rewetting period
0.193147	Inter-group	14	Fungi	Leaf	Rewetting period
0.21236	Inter-group	14	Fungi	Leaf	Rewetting period
0.200797	Inter-group	14	Fungi	Leaf	Rewetting period
0.153234	Intra-group	14	Fungi	Leaf	Rewetting period
0.173598	Intra-group	14	Fungi	Leaf	Rewetting period
0.115233	Intra-group	14	Fungi	Leaf	Rewetting period
0.179939	Inter-group	14	Fungi	Leaf	Rewetting period
0.244374	Inter-group	14	Fungi	Leaf	Rewetting period
0.161435	Intra-group	14	Fungi	Leaf	Rewetting period
0.218922	Intra-group	14	Fungi	Leaf	Rewetting period
0.202427	Inter-group	14	Fungi	Leaf	Rewetting period
0.20672	Inter-group	14	Fungi	Leaf	Rewetting period
0.173941	Inter-group	14	Fungi	Leaf	Rewetting period
0.203115	Intra-group	14	Fungi	Leaf	Rewetting period
0.19198	Intra-group	14	Fungi	Leaf	Rewetting period
0.1826	Intra-group	14	Fungi	Leaf	Rewetting period
0.19654	Inter-group	14	Fungi	Leaf	Rewetting period
0.212217	Inter-group	14	Fungi	Leaf	Rewetting period
0.182562	Inter-group	14	Fungi	Leaf	Rewetting period
0.199454	Intra-group	14	Fungi	Leaf	Rewetting period
0.190292	Intra-group	14	Fungi	Leaf	Rewetting period
0.199781	Inter-group	14	Fungi	Leaf	Rewetting period
0.229512	Inter-group	14	Fungi	Leaf	Rewetting period
0.185829	Inter-group	14	Fungi	Leaf	Rewetting period
0.175708	Intra-group	14	Fungi	Leaf	Rewetting period
0.20021	Intra-group	14	Fungi	Leaf	Rewetting period
0.182169	Intra-group	14	Fungi	Leaf	Rewetting period
0.156994	Intra-group	14	Fungi	Leaf	Rewetting period
0.216659	Inter-group	14	Fungi	Leaf	Rewetting period
0.219602	Inter-group	14	Fungi	Leaf	Rewetting period
0.173489	Intra-group	14	Fungi	Leaf	Rewetting period
0.189683	Inter-group	14	Fungi	Leaf	Rewetting period
0.219538	Inter-group	14	Fungi	Leaf	Rewetting period
0.169352	Inter-group	14	Fungi	Leaf	Rewetting period
0.205641	Inter-group	14	Fungi	Leaf	Rewetting period
0.234771	Intra-group	14	Fungi	Leaf	Rewetting period
0.292445	Intra-group	15	Bacteria	Leaf	Rewetting period
0.28127	Intra-group	15	Bacteria	Leaf	Rewetting period
0.296633	Inter-group	15	Bacteria	Leaf	Rewetting period
0.283142	Inter-group	15	Bacteria	Leaf	Rewetting period
0.413073	Inter-group	15	Bacteria	Leaf	Rewetting period
0.305793	Inter-group	15	Bacteria	Leaf	Rewetting period
0.243106	Intra-group	15	Bacteria	Leaf	Rewetting period
0.331631	Intra-group	15	Bacteria	Leaf	Rewetting period
0.243148	Intra-group	15	Bacteria	Leaf	Rewetting period
0.367009	Inter-group	15	Bacteria	Leaf	Rewetting period
0.594517	Inter-group	15	Bacteria	Leaf	Rewetting period
0.349451	Intra-group	15	Bacteria	Leaf	Rewetting period
0.352276	Inter-group	15	Bacteria	Leaf	Rewetting period
0.363413	Inter-group	15	Bacteria	Leaf	Rewetting period
0.456844	Inter-group	15	Bacteria	Leaf	Rewetting period
0.381689	Inter-group	15	Bacteria	Leaf	Rewetting period
0.256317	Intra-group	15	Bacteria	Leaf	Rewetting period
0.287581	Intra-group	15	Bacteria	Leaf	Rewetting period
0.299104	Intra-group	15	Bacteria	Leaf	Rewetting period
0.432488	Inter-group	15	Bacteria	Leaf	Rewetting period
0.588543	Inter-group	15	Bacteria	Leaf	Rewetting period
0.2871	Inter-group	15	Bacteria	Leaf	Rewetting period
0.333373	Inter-group	15	Bacteria	Leaf	Rewetting period
0.441037	Inter-group	15	Bacteria	Leaf	Rewetting period
0.283452	Inter-group	15	Bacteria	Leaf	Rewetting period
0.298642	Intra-group	15	Bacteria	Leaf	Rewetting period
0.417887	Intra-group	15	Bacteria	Leaf	Rewetting period
0.245004	Intra-group	15	Bacteria	Leaf	Rewetting period
0.3655	Inter-group	15	Bacteria	Leaf	Rewetting period
0.606954	Inter-group	15	Bacteria	Leaf	Rewetting period
0.314547	Intra-group	15	Bacteria	Leaf	Rewetting period
0.387444	Intra-group	15	Bacteria	Leaf	Rewetting period
0.286809	Intra-group	15	Bacteria	Leaf	Rewetting period
0.336519	Inter-group	15	Bacteria	Leaf	Rewetting period
0.394135	Inter-group	15	Bacteria	Leaf	Rewetting period
0.346806	Inter-group	15	Bacteria	Leaf	Rewetting period
0.361541	Intra-group	15	Bacteria	Leaf	Rewetting period
0.514233	Intra-group	15	Bacteria	Leaf	Rewetting period
0.334844	Intra-group	15	Bacteria	Leaf	Rewetting period
0.323677	Intra-group	15	Bacteria	Leaf	Rewetting period
0.330966	Inter-group	15	Bacteria	Leaf	Rewetting period
0.374875	Inter-group	15	Bacteria	Leaf	Rewetting period
0.342143	Inter-group	15	Bacteria	Leaf	Rewetting period
0.3675	Intra-group	15	Bacteria	Leaf	Rewetting period
0.498761	Intra-group	15	Bacteria	Leaf	Rewetting period
0.419765	Intra-group	15	Bacteria	Leaf	Rewetting period
0.434406	Inter-group	15	Bacteria	Leaf	Rewetting period
0.434363	Inter-group	15	Bacteria	Leaf	Rewetting period
0.464118	Inter-group	15	Bacteria	Leaf	Rewetting period
0.426288	Intra-group	15	Bacteria	Leaf	Rewetting period
0.475132	Intra-group	15	Bacteria	Leaf	Rewetting period
0.350929	Inter-group	15	Bacteria	Leaf	Rewetting period
0.413834	Inter-group	15	Bacteria	Leaf	Rewetting period
0.344107	Inter-group	15	Bacteria	Leaf	Rewetting period
0.38933	Intra-group	15	Bacteria	Leaf	Rewetting period
0.54288	Intra-group	15	Bacteria	Leaf	Rewetting period
0.319351	Intra-group	15	Bacteria	Leaf	Rewetting period
0.24935	Intra-group	15	Bacteria	Leaf	Rewetting period
0.41334	Inter-group	15	Bacteria	Leaf	Rewetting period
0.590156	Inter-group	15	Bacteria	Leaf	Rewetting period
0.355847	Intra-group	15	Bacteria	Leaf	Rewetting period
0.473331	Inter-group	15	Bacteria	Leaf	Rewetting period
0.558826	Inter-group	15	Bacteria	Leaf	Rewetting period
0.40661	Inter-group	15	Bacteria	Leaf	Rewetting period
0.630107	Inter-group	15	Bacteria	Leaf	Rewetting period
0.584248	Intra-group	15	Bacteria	Leaf	Rewetting period
0.169586	Intra-group	15	Fungi	Leaf	Rewetting period
0.251076	Intra-group	15	Fungi	Leaf	Rewetting period
0.174656	Inter-group	15	Fungi	Leaf	Rewetting period
0.182483	Inter-group	15	Fungi	Leaf	Rewetting period
0.186005	Inter-group	15	Fungi	Leaf	Rewetting period
0.175733	Inter-group	15	Fungi	Leaf	Rewetting period
0.185174	Intra-group	15	Fungi	Leaf	Rewetting period
0.19332	Intra-group	15	Fungi	Leaf	Rewetting period
0.164087	Intra-group	15	Fungi	Leaf	Rewetting period
0.165428	Inter-group	15	Fungi	Leaf	Rewetting period
0.205454	Inter-group	15	Fungi	Leaf	Rewetting period
0.257295	Intra-group	15	Fungi	Leaf	Rewetting period
0.192771	Inter-group	15	Fungi	Leaf	Rewetting period
0.188196	Inter-group	15	Fungi	Leaf	Rewetting period
0.21034	Inter-group	15	Fungi	Leaf	Rewetting period
0.209132	Inter-group	15	Fungi	Leaf	Rewetting period
0.150427	Intra-group	15	Fungi	Leaf	Rewetting period
0.148694	Intra-group	15	Fungi	Leaf	Rewetting period
0.146715	Intra-group	15	Fungi	Leaf	Rewetting period
0.199497	Inter-group	15	Fungi	Leaf	Rewetting period
0.244844	Inter-group	15	Fungi	Leaf	Rewetting period
0.275459	Inter-group	15	Fungi	Leaf	Rewetting period
0.268308	Inter-group	15	Fungi	Leaf	Rewetting period
0.316702	Inter-group	15	Fungi	Leaf	Rewetting period
0.286768	Inter-group	15	Fungi	Leaf	Rewetting period
0.281797	Intra-group	15	Fungi	Leaf	Rewetting period
0.296795	Intra-group	15	Fungi	Leaf	Rewetting period
0.261967	Intra-group	15	Fungi	Leaf	Rewetting period
0.268353	Inter-group	15	Fungi	Leaf	Rewetting period
0.255014	Inter-group	15	Fungi	Leaf	Rewetting period
0.183755	Intra-group	15	Fungi	Leaf	Rewetting period
0.197165	Intra-group	15	Fungi	Leaf	Rewetting period
0.160251	Intra-group	15	Fungi	Leaf	Rewetting period
0.21379	Inter-group	15	Fungi	Leaf	Rewetting period
0.19982	Inter-group	15	Fungi	Leaf	Rewetting period
0.171366	Inter-group	15	Fungi	Leaf	Rewetting period
0.14488	Intra-group	15	Fungi	Leaf	Rewetting period
0.213549	Intra-group	15	Fungi	Leaf	Rewetting period
0.171638	Intra-group	15	Fungi	Leaf	Rewetting period
0.180935	Intra-group	15	Fungi	Leaf	Rewetting period
0.202877	Inter-group	15	Fungi	Leaf	Rewetting period
0.208253	Inter-group	15	Fungi	Leaf	Rewetting period
0.175468	Inter-group	15	Fungi	Leaf	Rewetting period
0.19634	Intra-group	15	Fungi	Leaf	Rewetting period
0.174376	Intra-group	15	Fungi	Leaf	Rewetting period
0.183933	Intra-group	15	Fungi	Leaf	Rewetting period
0.205132	Inter-group	15	Fungi	Leaf	Rewetting period
0.229206	Inter-group	15	Fungi	Leaf	Rewetting period
0.179098	Inter-group	15	Fungi	Leaf	Rewetting period
0.211634	Intra-group	15	Fungi	Leaf	Rewetting period
0.198963	Intra-group	15	Fungi	Leaf	Rewetting period
0.216822	Inter-group	15	Fungi	Leaf	Rewetting period
0.205877	Inter-group	15	Fungi	Leaf	Rewetting period
0.166221	Inter-group	15	Fungi	Leaf	Rewetting period
0.165713	Intra-group	15	Fungi	Leaf	Rewetting period
0.226562	Intra-group	15	Fungi	Leaf	Rewetting period
0.182353	Intra-group	15	Fungi	Leaf	Rewetting period
0.140061	Intra-group	15	Fungi	Leaf	Rewetting period
0.218104	Inter-group	15	Fungi	Leaf	Rewetting period
0.25124	Inter-group	15	Fungi	Leaf	Rewetting period
0.173662	Intra-group	15	Fungi	Leaf	Rewetting period
0.196745	Inter-group	15	Fungi	Leaf	Rewetting period
0.264612	Inter-group	15	Fungi	Leaf	Rewetting period
0.188691	Inter-group	15	Fungi	Leaf	Rewetting period
0.23511	Inter-group	15	Fungi	Leaf	Rewetting period
0.212583	Intra-group	15	Fungi	Leaf	Rewetting period
0.303941	Intra-group	16	Bacteria	Leaf	Rewetting period
0.308667	Intra-group	16	Bacteria	Leaf	Rewetting period
0.355473	Inter-group	16	Bacteria	Leaf	Rewetting period
0.376799	Inter-group	16	Bacteria	Leaf	Rewetting period
0.423993	Inter-group	16	Bacteria	Leaf	Rewetting period
0.298369	Inter-group	16	Bacteria	Leaf	Rewetting period
0.31547	Intra-group	16	Bacteria	Leaf	Rewetting period
0.336061	Intra-group	16	Bacteria	Leaf	Rewetting period
0.276131	Intra-group	16	Bacteria	Leaf	Rewetting period
0.442349	Inter-group	16	Bacteria	Leaf	Rewetting period
0.296806	Intra-group	16	Bacteria	Leaf	Rewetting period
0.365851	Inter-group	16	Bacteria	Leaf	Rewetting period
0.354421	Inter-group	16	Bacteria	Leaf	Rewetting period
0.399443	Inter-group	16	Bacteria	Leaf	Rewetting period
0.336118	Inter-group	16	Bacteria	Leaf	Rewetting period
0.280969	Intra-group	16	Bacteria	Leaf	Rewetting period
0.305142	Intra-group	16	Bacteria	Leaf	Rewetting period
0.280329	Intra-group	16	Bacteria	Leaf	Rewetting period
0.417645	Inter-group	16	Bacteria	Leaf	Rewetting period
0.263128	Inter-group	16	Bacteria	Leaf	Rewetting period
0.335396	Inter-group	16	Bacteria	Leaf	Rewetting period
0.399828	Inter-group	16	Bacteria	Leaf	Rewetting period
0.286352	Inter-group	16	Bacteria	Leaf	Rewetting period
0.294782	Intra-group	16	Bacteria	Leaf	Rewetting period
0.346727	Intra-group	16	Bacteria	Leaf	Rewetting period
0.218111	Intra-group	16	Bacteria	Leaf	Rewetting period
0.409364	Inter-group	16	Bacteria	Leaf	Rewetting period
0.318361	Intra-group	16	Bacteria	Leaf	Rewetting period
0.368542	Intra-group	16	Bacteria	Leaf	Rewetting period
0.266639	Intra-group	16	Bacteria	Leaf	Rewetting period
0.349585	Inter-group	16	Bacteria	Leaf	Rewetting period
0.345594	Inter-group	16	Bacteria	Leaf	Rewetting period
0.27445	Inter-group	16	Bacteria	Leaf	Rewetting period
0.360929	Intra-group	16	Bacteria	Leaf	Rewetting period
0.278248	Intra-group	16	Bacteria	Leaf	Rewetting period
0.328075	Intra-group	16	Bacteria	Leaf	Rewetting period
0.321893	Inter-group	16	Bacteria	Leaf	Rewetting period
0.317656	Inter-group	16	Bacteria	Leaf	Rewetting period
0.34713	Inter-group	16	Bacteria	Leaf	Rewetting period
0.324082	Intra-group	16	Bacteria	Leaf	Rewetting period
0.346422	Intra-group	16	Bacteria	Leaf	Rewetting period
0.353741	Inter-group	16	Bacteria	Leaf	Rewetting period
0.335938	Inter-group	16	Bacteria	Leaf	Rewetting period
0.368441	Inter-group	16	Bacteria	Leaf	Rewetting period
0.317481	Intra-group	16	Bacteria	Leaf	Rewetting period
0.317179	Inter-group	16	Bacteria	Leaf	Rewetting period
0.364997	Inter-group	16	Bacteria	Leaf	Rewetting period
0.255479	Inter-group	16	Bacteria	Leaf	Rewetting period
0.385023	Intra-group	16	Bacteria	Leaf	Rewetting period
0.297579	Intra-group	16	Bacteria	Leaf	Rewetting period
0.275074	Intra-group	16	Bacteria	Leaf	Rewetting period
0.377343	Inter-group	16	Bacteria	Leaf	Rewetting period
0.334693	Intra-group	16	Bacteria	Leaf	Rewetting period
0.371454	Inter-group	16	Bacteria	Leaf	Rewetting period
0.396945	Inter-group	16	Bacteria	Leaf	Rewetting period
0.183537	Intra-group	16	Fungi	Leaf	Rewetting period
0.169722	Intra-group	16	Fungi	Leaf	Rewetting period
0.162367	Inter-group	16	Fungi	Leaf	Rewetting period
0.185647	Inter-group	16	Fungi	Leaf	Rewetting period
0.184973	Inter-group	16	Fungi	Leaf	Rewetting period
0.158148	Inter-group	16	Fungi	Leaf	Rewetting period
0.165211	Intra-group	16	Fungi	Leaf	Rewetting period
0.170168	Intra-group	16	Fungi	Leaf	Rewetting period
0.196855	Intra-group	16	Fungi	Leaf	Rewetting period
0.166682	Inter-group	16	Fungi	Leaf	Rewetting period
0.15121	Intra-group	16	Fungi	Leaf	Rewetting period
0.186175	Inter-group	16	Fungi	Leaf	Rewetting period
0.210319	Inter-group	16	Fungi	Leaf	Rewetting period
0.205005	Inter-group	16	Fungi	Leaf	Rewetting period
0.201558	Inter-group	16	Fungi	Leaf	Rewetting period
0.160281	Intra-group	16	Fungi	Leaf	Rewetting period
0.205233	Intra-group	16	Fungi	Leaf	Rewetting period
0.233905	Intra-group	16	Fungi	Leaf	Rewetting period
0.183647	Inter-group	16	Fungi	Leaf	Rewetting period
0.144705	Inter-group	16	Fungi	Leaf	Rewetting period
0.157607	Inter-group	16	Fungi	Leaf	Rewetting period
0.172189	Inter-group	16	Fungi	Leaf	Rewetting period
0.156682	Inter-group	16	Fungi	Leaf	Rewetting period
0.160088	Intra-group	16	Fungi	Leaf	Rewetting period
0.190568	Intra-group	16	Fungi	Leaf	Rewetting period
0.184372	Intra-group	16	Fungi	Leaf	Rewetting period
0.1675	Inter-group	16	Fungi	Leaf	Rewetting period
0.157855	Intra-group	16	Fungi	Leaf	Rewetting period
0.155276	Intra-group	16	Fungi	Leaf	Rewetting period
0.140871	Intra-group	16	Fungi	Leaf	Rewetting period
0.174294	Inter-group	16	Fungi	Leaf	Rewetting period
0.222413	Inter-group	16	Fungi	Leaf	Rewetting period
0.203377	Inter-group	16	Fungi	Leaf	Rewetting period
0.148437	Intra-group	16	Fungi	Leaf	Rewetting period
0.148932	Intra-group	16	Fungi	Leaf	Rewetting period
0.150881	Intra-group	16	Fungi	Leaf	Rewetting period
0.204961	Inter-group	16	Fungi	Leaf	Rewetting period
0.216304	Inter-group	16	Fungi	Leaf	Rewetting period
0.223323	Inter-group	16	Fungi	Leaf	Rewetting period
0.14367	Intra-group	16	Fungi	Leaf	Rewetting period
0.165389	Intra-group	16	Fungi	Leaf	Rewetting period
0.192932	Inter-group	16	Fungi	Leaf	Rewetting period
0.24195	Inter-group	16	Fungi	Leaf	Rewetting period
0.236297	Inter-group	16	Fungi	Leaf	Rewetting period
0.127997	Intra-group	16	Fungi	Leaf	Rewetting period
0.18795	Inter-group	16	Fungi	Leaf	Rewetting period
0.211508	Inter-group	16	Fungi	Leaf	Rewetting period
0.209138	Inter-group	16	Fungi	Leaf	Rewetting period
0.137062	Intra-group	16	Fungi	Leaf	Rewetting period
0.209969	Intra-group	16	Fungi	Leaf	Rewetting period
0.228054	Intra-group	16	Fungi	Leaf	Rewetting period
0.184743	Inter-group	16	Fungi	Leaf	Rewetting period
0.193491	Intra-group	16	Fungi	Leaf	Rewetting period
0.208619	Inter-group	16	Fungi	Leaf	Rewetting period
0.216056	Inter-group	16	Fungi	Leaf	Rewetting period
0.275017	Intra-group	17	Bacteria	Leaf	Rewetting period
0.378847	Inter-group	17	Bacteria	Leaf	Rewetting period
0.547976	Inter-group	17	Bacteria	Leaf	Rewetting period
0.420974	Inter-group	17	Bacteria	Leaf	Rewetting period
0.340677	Inter-group	17	Bacteria	Leaf	Rewetting period
0.301582	Intra-group	17	Bacteria	Leaf	Rewetting period
0.416025	Intra-group	17	Bacteria	Leaf	Rewetting period
0.288983	Intra-group	17	Bacteria	Leaf	Rewetting period
0.651635	Inter-group	17	Bacteria	Leaf	Rewetting period
0.428419	Inter-group	17	Bacteria	Leaf	Rewetting period
0.326704	Inter-group	17	Bacteria	Leaf	Rewetting period
0.499405	Inter-group	17	Bacteria	Leaf	Rewetting period
0.362103	Inter-group	17	Bacteria	Leaf	Rewetting period
0.291239	Inter-group	17	Bacteria	Leaf	Rewetting period
0.267216	Intra-group	17	Bacteria	Leaf	Rewetting period
0.405825	Intra-group	17	Bacteria	Leaf	Rewetting period
0.208404	Intra-group	17	Bacteria	Leaf	Rewetting period
0.598444	Inter-group	17	Bacteria	Leaf	Rewetting period
0.395335	Inter-group	17	Bacteria	Leaf	Rewetting period
0.483816	Intra-group	17	Bacteria	Leaf	Rewetting period
0.392695	Intra-group	17	Bacteria	Leaf	Rewetting period
0.194127	Intra-group	17	Bacteria	Leaf	Rewetting period
0.291055	Inter-group	17	Bacteria	Leaf	Rewetting period
0.438434	Inter-group	17	Bacteria	Leaf	Rewetting period
0.29015	Inter-group	17	Bacteria	Leaf	Rewetting period
0.649269	Intra-group	17	Bacteria	Leaf	Rewetting period
0.441867	Intra-group	17	Bacteria	Leaf	Rewetting period
0.357337	Intra-group	17	Bacteria	Leaf	Rewetting period
0.482998	Intra-group	17	Bacteria	Leaf	Rewetting period
0.451135	Inter-group	17	Bacteria	Leaf	Rewetting period
0.451472	Inter-group	17	Bacteria	Leaf	Rewetting period
0.50072	Inter-group	17	Bacteria	Leaf	Rewetting period
0.640959	Intra-group	17	Bacteria	Leaf	Rewetting period
0.401226	Intra-group	17	Bacteria	Leaf	Rewetting period
0.39351	Intra-group	17	Bacteria	Leaf	Rewetting period
0.335136	Inter-group	17	Bacteria	Leaf	Rewetting period
0.345548	Inter-group	17	Bacteria	Leaf	Rewetting period
0.372634	Inter-group	17	Bacteria	Leaf	Rewetting period
0.57865	Intra-group	17	Bacteria	Leaf	Rewetting period
0.293677	Intra-group	17	Bacteria	Leaf	Rewetting period
0.282532	Inter-group	17	Bacteria	Leaf	Rewetting period
0.439228	Inter-group	17	Bacteria	Leaf	Rewetting period
0.257243	Inter-group	17	Bacteria	Leaf	Rewetting period
0.62592	Intra-group	17	Bacteria	Leaf	Rewetting period
0.43769	Intra-group	17	Bacteria	Leaf	Rewetting period
0.346667	Intra-group	17	Bacteria	Leaf	Rewetting period
0.271289	Intra-group	17	Bacteria	Leaf	Rewetting period
0.617909	Inter-group	17	Bacteria	Leaf	Rewetting period
0.363764	Inter-group	17	Bacteria	Leaf	Rewetting period
0.397818	Intra-group	17	Bacteria	Leaf	Rewetting period
0.587559	Inter-group	17	Bacteria	Leaf	Rewetting period
0.333322	Inter-group	17	Bacteria	Leaf	Rewetting period
0.624878	Inter-group	17	Bacteria	Leaf	Rewetting period
0.395008	Inter-group	17	Bacteria	Leaf	Rewetting period
0.583491	Intra-group	17	Bacteria	Leaf	Rewetting period
0.170276	Intra-group	17	Fungi	Leaf	Rewetting period
0.179497	Inter-group	17	Fungi	Leaf	Rewetting period
0.236956	Inter-group	17	Fungi	Leaf	Rewetting period
0.199589	Inter-group	17	Fungi	Leaf	Rewetting period
0.170677	Inter-group	17	Fungi	Leaf	Rewetting period
0.179778	Intra-group	17	Fungi	Leaf	Rewetting period
0.158359	Intra-group	17	Fungi	Leaf	Rewetting period
0.14465	Intra-group	17	Fungi	Leaf	Rewetting period
0.193008	Inter-group	17	Fungi	Leaf	Rewetting period
0.178484	Inter-group	17	Fungi	Leaf	Rewetting period
0.194297	Inter-group	17	Fungi	Leaf	Rewetting period
0.244948	Inter-group	17	Fungi	Leaf	Rewetting period
0.200096	Inter-group	17	Fungi	Leaf	Rewetting period
0.184724	Inter-group	17	Fungi	Leaf	Rewetting period
0.195178	Intra-group	17	Fungi	Leaf	Rewetting period
0.151867	Intra-group	17	Fungi	Leaf	Rewetting period
0.148184	Intra-group	17	Fungi	Leaf	Rewetting period
0.225705	Inter-group	17	Fungi	Leaf	Rewetting period
0.1888	Inter-group	17	Fungi	Leaf	Rewetting period
0.245748	Intra-group	17	Fungi	Leaf	Rewetting period
0.210034	Intra-group	17	Fungi	Leaf	Rewetting period
0.144933	Intra-group	17	Fungi	Leaf	Rewetting period
0.183489	Inter-group	17	Fungi	Leaf	Rewetting period
0.169144	Inter-group	17	Fungi	Leaf	Rewetting period
0.187876	Inter-group	17	Fungi	Leaf	Rewetting period
0.196489	Intra-group	17	Fungi	Leaf	Rewetting period
0.171004	Intra-group	17	Fungi	Leaf	Rewetting period
0.13881	Intra-group	17	Fungi	Leaf	Rewetting period
0.217836	Intra-group	17	Fungi	Leaf	Rewetting period
0.249597	Inter-group	17	Fungi	Leaf	Rewetting period
0.231591	Inter-group	17	Fungi	Leaf	Rewetting period
0.223509	Inter-group	17	Fungi	Leaf	Rewetting period
0.317406	Intra-group	17	Fungi	Leaf	Rewetting period
0.200514	Intra-group	17	Fungi	Leaf	Rewetting period
0.187552	Intra-group	17	Fungi	Leaf	Rewetting period
0.205713	Inter-group	17	Fungi	Leaf	Rewetting period
0.183946	Inter-group	17	Fungi	Leaf	Rewetting period
0.180336	Inter-group	17	Fungi	Leaf	Rewetting period
0.296511	Intra-group	17	Fungi	Leaf	Rewetting period
0.156958	Intra-group	17	Fungi	Leaf	Rewetting period
0.162817	Inter-group	17	Fungi	Leaf	Rewetting period
0.167611	Inter-group	17	Fungi	Leaf	Rewetting period
0.145213	Inter-group	17	Fungi	Leaf	Rewetting period
0.211381	Intra-group	17	Fungi	Leaf	Rewetting period
0.169808	Intra-group	17	Fungi	Leaf	Rewetting period
0.156093	Intra-group	17	Fungi	Leaf	Rewetting period
0.176322	Intra-group	17	Fungi	Leaf	Rewetting period
0.21296	Inter-group	17	Fungi	Leaf	Rewetting period
0.193581	Inter-group	17	Fungi	Leaf	Rewetting period
0.167404	Intra-group	17	Fungi	Leaf	Rewetting period
0.192632	Inter-group	17	Fungi	Leaf	Rewetting period
0.170628	Inter-group	17	Fungi	Leaf	Rewetting period
0.224972	Inter-group	17	Fungi	Leaf	Rewetting period
0.18745	Inter-group	17	Fungi	Leaf	Rewetting period
0.254046	Intra-group	17	Fungi	Leaf	Rewetting period
0.320943	Intra-group	3	Bacteria	Rhizosphere	Drought period
0.322859	Intra-group	3	Bacteria	Rhizosphere	Drought period
0.32588	Inter-group	3	Bacteria	Rhizosphere	Drought period
0.324399	Inter-group	3	Bacteria	Rhizosphere	Drought period
0.329646	Inter-group	3	Bacteria	Rhizosphere	Drought period
0.313818	Inter-group	3	Bacteria	Rhizosphere	Drought period
0.315247	Intra-group	3	Bacteria	Rhizosphere	Drought period
0.31611	Intra-group	3	Bacteria	Rhizosphere	Drought period
0.323211	Intra-group	3	Bacteria	Rhizosphere	Drought period
0.314137	Inter-group	3	Bacteria	Rhizosphere	Drought period
0.349898	Inter-group	3	Bacteria	Rhizosphere	Drought period
0.298912	Intra-group	3	Bacteria	Rhizosphere	Drought period
0.301685	Inter-group	3	Bacteria	Rhizosphere	Drought period
0.317849	Inter-group	3	Bacteria	Rhizosphere	Drought period
0.323337	Inter-group	3	Bacteria	Rhizosphere	Drought period
0.326498	Inter-group	3	Bacteria	Rhizosphere	Drought period
0.336649	Intra-group	3	Bacteria	Rhizosphere	Drought period
0.319782	Intra-group	3	Bacteria	Rhizosphere	Drought period
0.353057	Intra-group	3	Bacteria	Rhizosphere	Drought period
0.32151	Inter-group	3	Bacteria	Rhizosphere	Drought period
0.335126	Inter-group	3	Bacteria	Rhizosphere	Drought period
0.300651	Inter-group	3	Bacteria	Rhizosphere	Drought period
0.318508	Inter-group	3	Bacteria	Rhizosphere	Drought period
0.329972	Inter-group	3	Bacteria	Rhizosphere	Drought period
0.330398	Inter-group	3	Bacteria	Rhizosphere	Drought period
0.330209	Intra-group	3	Bacteria	Rhizosphere	Drought period
0.325337	Intra-group	3	Bacteria	Rhizosphere	Drought period
0.332132	Intra-group	3	Bacteria	Rhizosphere	Drought period
0.312738	Inter-group	3	Bacteria	Rhizosphere	Drought period
0.33898	Inter-group	3	Bacteria	Rhizosphere	Drought period
0.316526	Intra-group	3	Bacteria	Rhizosphere	Drought period
0.334872	Intra-group	3	Bacteria	Rhizosphere	Drought period
0.321841	Intra-group	3	Bacteria	Rhizosphere	Drought period
0.324455	Inter-group	3	Bacteria	Rhizosphere	Drought period
0.324054	Inter-group	3	Bacteria	Rhizosphere	Drought period
0.330672	Inter-group	3	Bacteria	Rhizosphere	Drought period
0.311156	Intra-group	3	Bacteria	Rhizosphere	Drought period
0.336048	Intra-group	3	Bacteria	Rhizosphere	Drought period
0.322554	Intra-group	3	Bacteria	Rhizosphere	Drought period
0.329317	Intra-group	3	Bacteria	Rhizosphere	Drought period
0.314293	Inter-group	3	Bacteria	Rhizosphere	Drought period
0.337012	Inter-group	3	Bacteria	Rhizosphere	Drought period
0.33049	Inter-group	3	Bacteria	Rhizosphere	Drought period
0.334913	Intra-group	3	Bacteria	Rhizosphere	Drought period
0.352441	Intra-group	3	Bacteria	Rhizosphere	Drought period
0.346154	Intra-group	3	Bacteria	Rhizosphere	Drought period
0.345195	Inter-group	3	Bacteria	Rhizosphere	Drought period
0.334551	Inter-group	3	Bacteria	Rhizosphere	Drought period
0.364167	Inter-group	3	Bacteria	Rhizosphere	Drought period
0.352709	Intra-group	3	Bacteria	Rhizosphere	Drought period
0.371323	Intra-group	3	Bacteria	Rhizosphere	Drought period
0.306107	Inter-group	3	Bacteria	Rhizosphere	Drought period
0.319852	Inter-group	3	Bacteria	Rhizosphere	Drought period
0.318208	Inter-group	3	Bacteria	Rhizosphere	Drought period
0.313681	Intra-group	3	Bacteria	Rhizosphere	Drought period
0.319326	Intra-group	3	Bacteria	Rhizosphere	Drought period
0.323404	Intra-group	3	Bacteria	Rhizosphere	Drought period
0.295992	Intra-group	3	Bacteria	Rhizosphere	Drought period
0.31064	Inter-group	3	Bacteria	Rhizosphere	Drought period
0.37227	Inter-group	3	Bacteria	Rhizosphere	Drought period
0.330726	Intra-group	3	Bacteria	Rhizosphere	Drought period
0.314727	Inter-group	3	Bacteria	Rhizosphere	Drought period
0.343232	Inter-group	3	Bacteria	Rhizosphere	Drought period
0.312404	Inter-group	3	Bacteria	Rhizosphere	Drought period
0.356889	Inter-group	3	Bacteria	Rhizosphere	Drought period
0.335361	Intra-group	3	Bacteria	Rhizosphere	Drought period
0.329271	Intra-group	3	Fungi	Rhizosphere	Drought period
0.318658	Intra-group	3	Fungi	Rhizosphere	Drought period
0.269687	Inter-group	3	Fungi	Rhizosphere	Drought period
0.314895	Inter-group	3	Fungi	Rhizosphere	Drought period
0.310773	Inter-group	3	Fungi	Rhizosphere	Drought period
0.265848	Inter-group	3	Fungi	Rhizosphere	Drought period
0.321197	Intra-group	3	Fungi	Rhizosphere	Drought period
0.309165	Intra-group	3	Fungi	Rhizosphere	Drought period
0.301363	Intra-group	3	Fungi	Rhizosphere	Drought period
0.30154	Inter-group	3	Fungi	Rhizosphere	Drought period
0.359845	Inter-group	3	Fungi	Rhizosphere	Drought period
0.342184	Intra-group	3	Fungi	Rhizosphere	Drought period
0.258321	Inter-group	3	Fungi	Rhizosphere	Drought period
0.284307	Inter-group	3	Fungi	Rhizosphere	Drought period
0.290523	Inter-group	3	Fungi	Rhizosphere	Drought period
0.34587	Inter-group	3	Fungi	Rhizosphere	Drought period
0.256557	Intra-group	3	Fungi	Rhizosphere	Drought period
0.316764	Intra-group	3	Fungi	Rhizosphere	Drought period
0.281752	Intra-group	3	Fungi	Rhizosphere	Drought period
0.308942	Inter-group	3	Fungi	Rhizosphere	Drought period
0.311997	Inter-group	3	Fungi	Rhizosphere	Drought period
0.280652	Inter-group	3	Fungi	Rhizosphere	Drought period
0.349094	Inter-group	3	Fungi	Rhizosphere	Drought period
0.359598	Inter-group	3	Fungi	Rhizosphere	Drought period
0.332632	Inter-group	3	Fungi	Rhizosphere	Drought period
0.363548	Intra-group	3	Fungi	Rhizosphere	Drought period
0.349867	Intra-group	3	Fungi	Rhizosphere	Drought period
0.364624	Intra-group	3	Fungi	Rhizosphere	Drought period
0.278561	Inter-group	3	Fungi	Rhizosphere	Drought period
0.372123	Inter-group	3	Fungi	Rhizosphere	Drought period
0.288319	Intra-group	3	Fungi	Rhizosphere	Drought period
0.302766	Intra-group	3	Fungi	Rhizosphere	Drought period
0.291654	Intra-group	3	Fungi	Rhizosphere	Drought period
0.296346	Inter-group	3	Fungi	Rhizosphere	Drought period
0.295741	Inter-group	3	Fungi	Rhizosphere	Drought period
0.300526	Inter-group	3	Fungi	Rhizosphere	Drought period
0.284494	Intra-group	3	Fungi	Rhizosphere	Drought period
0.352053	Intra-group	3	Fungi	Rhizosphere	Drought period
0.29752	Intra-group	3	Fungi	Rhizosphere	Drought period
0.351213	Intra-group	3	Fungi	Rhizosphere	Drought period
0.244027	Inter-group	3	Fungi	Rhizosphere	Drought period
0.31911	Inter-group	3	Fungi	Rhizosphere	Drought period
0.26388	Inter-group	3	Fungi	Rhizosphere	Drought period
0.324375	Intra-group	3	Fungi	Rhizosphere	Drought period
0.349042	Intra-group	3	Fungi	Rhizosphere	Drought period
0.326186	Intra-group	3	Fungi	Rhizosphere	Drought period
0.283793	Inter-group	3	Fungi	Rhizosphere	Drought period
0.26984	Inter-group	3	Fungi	Rhizosphere	Drought period
0.30735	Inter-group	3	Fungi	Rhizosphere	Drought period
0.322584	Intra-group	3	Fungi	Rhizosphere	Drought period
0.342302	Intra-group	3	Fungi	Rhizosphere	Drought period
0.336452	Inter-group	3	Fungi	Rhizosphere	Drought period
0.296579	Inter-group	3	Fungi	Rhizosphere	Drought period
0.318896	Inter-group	3	Fungi	Rhizosphere	Drought period
0.315468	Intra-group	3	Fungi	Rhizosphere	Drought period
0.310259	Intra-group	3	Fungi	Rhizosphere	Drought period
0.296924	Intra-group	3	Fungi	Rhizosphere	Drought period
0.25111	Intra-group	3	Fungi	Rhizosphere	Drought period
0.324029	Inter-group	3	Fungi	Rhizosphere	Drought period
0.354392	Inter-group	3	Fungi	Rhizosphere	Drought period
0.333158	Intra-group	3	Fungi	Rhizosphere	Drought period
0.294737	Inter-group	3	Fungi	Rhizosphere	Drought period
0.331679	Inter-group	3	Fungi	Rhizosphere	Drought period
0.312558	Inter-group	3	Fungi	Rhizosphere	Drought period
0.340127	Inter-group	3	Fungi	Rhizosphere	Drought period
0.326653	Intra-group	3	Fungi	Rhizosphere	Drought period
0.328016	Intra-group	4	Bacteria	Rhizosphere	Drought period
0.306566	Intra-group	4	Bacteria	Rhizosphere	Drought period
0.47853	Inter-group	4	Bacteria	Rhizosphere	Drought period
0.458099	Inter-group	4	Bacteria	Rhizosphere	Drought period
0.491192	Inter-group	4	Bacteria	Rhizosphere	Drought period
0.455534	Inter-group	4	Bacteria	Rhizosphere	Drought period
0.31248	Intra-group	4	Bacteria	Rhizosphere	Drought period
0.301314	Intra-group	4	Bacteria	Rhizosphere	Drought period
0.303068	Intra-group	4	Bacteria	Rhizosphere	Drought period
0.48928	Inter-group	4	Bacteria	Rhizosphere	Drought period
0.474697	Inter-group	4	Bacteria	Rhizosphere	Drought period
0.319058	Intra-group	4	Bacteria	Rhizosphere	Drought period
0.398609	Inter-group	4	Bacteria	Rhizosphere	Drought period
0.400204	Inter-group	4	Bacteria	Rhizosphere	Drought period
0.412224	Inter-group	4	Bacteria	Rhizosphere	Drought period
0.392468	Inter-group	4	Bacteria	Rhizosphere	Drought period
0.297078	Intra-group	4	Bacteria	Rhizosphere	Drought period
0.30597	Intra-group	4	Bacteria	Rhizosphere	Drought period
0.32805	Intra-group	4	Bacteria	Rhizosphere	Drought period
0.421645	Inter-group	4	Bacteria	Rhizosphere	Drought period
0.391907	Inter-group	4	Bacteria	Rhizosphere	Drought period
0.467974	Inter-group	4	Bacteria	Rhizosphere	Drought period
0.465658	Inter-group	4	Bacteria	Rhizosphere	Drought period
0.486706	Inter-group	4	Bacteria	Rhizosphere	Drought period
0.464915	Inter-group	4	Bacteria	Rhizosphere	Drought period
0.316315	Intra-group	4	Bacteria	Rhizosphere	Drought period
0.320885	Intra-group	4	Bacteria	Rhizosphere	Drought period
0.314521	Intra-group	4	Bacteria	Rhizosphere	Drought period
0.49029	Inter-group	4	Bacteria	Rhizosphere	Drought period
0.465306	Inter-group	4	Bacteria	Rhizosphere	Drought period
0.322728	Intra-group	4	Bacteria	Rhizosphere	Drought period
0.328829	Intra-group	4	Bacteria	Rhizosphere	Drought period
0.331658	Intra-group	4	Bacteria	Rhizosphere	Drought period
0.413524	Inter-group	4	Bacteria	Rhizosphere	Drought period
0.423686	Inter-group	4	Bacteria	Rhizosphere	Drought period
0.429205	Inter-group	4	Bacteria	Rhizosphere	Drought period
0.33943	Intra-group	4	Bacteria	Rhizosphere	Drought period
0.322599	Intra-group	4	Bacteria	Rhizosphere	Drought period
0.343377	Intra-group	4	Bacteria	Rhizosphere	Drought period
0.31982	Intra-group	4	Bacteria	Rhizosphere	Drought period
0.406668	Inter-group	4	Bacteria	Rhizosphere	Drought period
0.42157	Inter-group	4	Bacteria	Rhizosphere	Drought period
0.422846	Inter-group	4	Bacteria	Rhizosphere	Drought period
0.341819	Intra-group	4	Bacteria	Rhizosphere	Drought period
0.31732	Intra-group	4	Bacteria	Rhizosphere	Drought period
0.331159	Intra-group	4	Bacteria	Rhizosphere	Drought period
0.431132	Inter-group	4	Bacteria	Rhizosphere	Drought period
0.438001	Inter-group	4	Bacteria	Rhizosphere	Drought period
0.454189	Inter-group	4	Bacteria	Rhizosphere	Drought period
0.35135	Intra-group	4	Bacteria	Rhizosphere	Drought period
0.333304	Intra-group	4	Bacteria	Rhizosphere	Drought period
0.398491	Inter-group	4	Bacteria	Rhizosphere	Drought period
0.406456	Inter-group	4	Bacteria	Rhizosphere	Drought period
0.415931	Inter-group	4	Bacteria	Rhizosphere	Drought period
0.341823	Intra-group	4	Bacteria	Rhizosphere	Drought period
0.323651	Intra-group	4	Bacteria	Rhizosphere	Drought period
0.299117	Intra-group	4	Bacteria	Rhizosphere	Drought period
0.293757	Intra-group	4	Bacteria	Rhizosphere	Drought period
0.438634	Inter-group	4	Bacteria	Rhizosphere	Drought period
0.411391	Inter-group	4	Bacteria	Rhizosphere	Drought period
0.308414	Intra-group	4	Bacteria	Rhizosphere	Drought period
0.442259	Inter-group	4	Bacteria	Rhizosphere	Drought period
0.425275	Inter-group	4	Bacteria	Rhizosphere	Drought period
0.451427	Inter-group	4	Bacteria	Rhizosphere	Drought period
0.435746	Inter-group	4	Bacteria	Rhizosphere	Drought period
0.327744	Intra-group	4	Bacteria	Rhizosphere	Drought period
0.307645	Intra-group	4	Fungi	Rhizosphere	Drought period
0.316801	Intra-group	4	Fungi	Rhizosphere	Drought period
0.337885	Inter-group	4	Fungi	Rhizosphere	Drought period
0.316216	Inter-group	4	Fungi	Rhizosphere	Drought period
0.323823	Inter-group	4	Fungi	Rhizosphere	Drought period
0.305566	Inter-group	4	Fungi	Rhizosphere	Drought period
0.317624	Intra-group	4	Fungi	Rhizosphere	Drought period
0.276811	Intra-group	4	Fungi	Rhizosphere	Drought period
0.266879	Intra-group	4	Fungi	Rhizosphere	Drought period
0.334111	Inter-group	4	Fungi	Rhizosphere	Drought period
0.358039	Inter-group	4	Fungi	Rhizosphere	Drought period
0.32345	Intra-group	4	Fungi	Rhizosphere	Drought period
0.315087	Inter-group	4	Fungi	Rhizosphere	Drought period
0.27877	Inter-group	4	Fungi	Rhizosphere	Drought period
0.312741	Inter-group	4	Fungi	Rhizosphere	Drought period
0.306899	Inter-group	4	Fungi	Rhizosphere	Drought period
0.227138	Intra-group	4	Fungi	Rhizosphere	Drought period
0.217545	Intra-group	4	Fungi	Rhizosphere	Drought period
0.301649	Intra-group	4	Fungi	Rhizosphere	Drought period
0.334721	Inter-group	4	Fungi	Rhizosphere	Drought period
0.322871	Inter-group	4	Fungi	Rhizosphere	Drought period
0.351954	Inter-group	4	Fungi	Rhizosphere	Drought period
0.356365	Inter-group	4	Fungi	Rhizosphere	Drought period
0.352158	Inter-group	4	Fungi	Rhizosphere	Drought period
0.33422	Inter-group	4	Fungi	Rhizosphere	Drought period
0.33121	Intra-group	4	Fungi	Rhizosphere	Drought period
0.318725	Intra-group	4	Fungi	Rhizosphere	Drought period
0.310591	Intra-group	4	Fungi	Rhizosphere	Drought period
0.373998	Inter-group	4	Fungi	Rhizosphere	Drought period
0.384216	Inter-group	4	Fungi	Rhizosphere	Drought period
0.278006	Intra-group	4	Fungi	Rhizosphere	Drought period
0.297719	Intra-group	4	Fungi	Rhizosphere	Drought period
0.285897	Intra-group	4	Fungi	Rhizosphere	Drought period
0.35752	Inter-group	4	Fungi	Rhizosphere	Drought period
0.358887	Inter-group	4	Fungi	Rhizosphere	Drought period
0.331753	Inter-group	4	Fungi	Rhizosphere	Drought period
0.261039	Intra-group	4	Fungi	Rhizosphere	Drought period
0.321467	Intra-group	4	Fungi	Rhizosphere	Drought period
0.25222	Intra-group	4	Fungi	Rhizosphere	Drought period
0.266089	Intra-group	4	Fungi	Rhizosphere	Drought period
0.297747	Inter-group	4	Fungi	Rhizosphere	Drought period
0.282526	Inter-group	4	Fungi	Rhizosphere	Drought period
0.320361	Inter-group	4	Fungi	Rhizosphere	Drought period
0.272078	Intra-group	4	Fungi	Rhizosphere	Drought period
0.271135	Intra-group	4	Fungi	Rhizosphere	Drought period
0.256544	Intra-group	4	Fungi	Rhizosphere	Drought period
0.322043	Inter-group	4	Fungi	Rhizosphere	Drought period
0.291375	Inter-group	4	Fungi	Rhizosphere	Drought period
0.357524	Inter-group	4	Fungi	Rhizosphere	Drought period
0.249986	Intra-group	4	Fungi	Rhizosphere	Drought period
0.270666	Intra-group	4	Fungi	Rhizosphere	Drought period
0.338905	Inter-group	4	Fungi	Rhizosphere	Drought period
0.308484	Inter-group	4	Fungi	Rhizosphere	Drought period
0.322406	Inter-group	4	Fungi	Rhizosphere	Drought period
0.255272	Intra-group	4	Fungi	Rhizosphere	Drought period
0.315446	Intra-group	4	Fungi	Rhizosphere	Drought period
0.230562	Intra-group	4	Fungi	Rhizosphere	Drought period
0.290254	Intra-group	4	Fungi	Rhizosphere	Drought period
0.366813	Inter-group	4	Fungi	Rhizosphere	Drought period
0.332418	Inter-group	4	Fungi	Rhizosphere	Drought period
0.267182	Intra-group	4	Fungi	Rhizosphere	Drought period
0.337725	Inter-group	4	Fungi	Rhizosphere	Drought period
0.3294	Inter-group	4	Fungi	Rhizosphere	Drought period
0.325156	Inter-group	4	Fungi	Rhizosphere	Drought period
0.371162	Inter-group	4	Fungi	Rhizosphere	Drought period
0.284026	Intra-group	4	Fungi	Rhizosphere	Drought period
0.337031	Intra-group	5	Bacteria	Rhizosphere	Drought period
0.304647	Intra-group	5	Bacteria	Rhizosphere	Drought period
0.497385	Inter-group	5	Bacteria	Rhizosphere	Drought period
0.507623	Inter-group	5	Bacteria	Rhizosphere	Drought period
0.50271	Inter-group	5	Bacteria	Rhizosphere	Drought period
0.481327	Inter-group	5	Bacteria	Rhizosphere	Drought period
0.295143	Intra-group	5	Bacteria	Rhizosphere	Drought period
0.311194	Intra-group	5	Bacteria	Rhizosphere	Drought period
0.331506	Intra-group	5	Bacteria	Rhizosphere	Drought period
0.520543	Inter-group	5	Bacteria	Rhizosphere	Drought period
0.487968	Inter-group	5	Bacteria	Rhizosphere	Drought period
0.300733	Intra-group	5	Bacteria	Rhizosphere	Drought period
0.527205	Inter-group	5	Bacteria	Rhizosphere	Drought period
0.548544	Inter-group	5	Bacteria	Rhizosphere	Drought period
0.548615	Inter-group	5	Bacteria	Rhizosphere	Drought period
0.513211	Inter-group	5	Bacteria	Rhizosphere	Drought period
0.314542	Intra-group	5	Bacteria	Rhizosphere	Drought period
0.320631	Intra-group	5	Bacteria	Rhizosphere	Drought period
0.318519	Intra-group	5	Bacteria	Rhizosphere	Drought period
0.494617	Inter-group	5	Bacteria	Rhizosphere	Drought period
0.511877	Inter-group	5	Bacteria	Rhizosphere	Drought period
0.50909	Inter-group	5	Bacteria	Rhizosphere	Drought period
0.536802	Inter-group	5	Bacteria	Rhizosphere	Drought period
0.52617	Inter-group	5	Bacteria	Rhizosphere	Drought period
0.503728	Inter-group	5	Bacteria	Rhizosphere	Drought period
0.301852	Intra-group	5	Bacteria	Rhizosphere	Drought period
0.306749	Intra-group	5	Bacteria	Rhizosphere	Drought period
0.297354	Intra-group	5	Bacteria	Rhizosphere	Drought period
0.502765	Inter-group	5	Bacteria	Rhizosphere	Drought period
0.500931	Inter-group	5	Bacteria	Rhizosphere	Drought period
0.318666	Intra-group	5	Bacteria	Rhizosphere	Drought period
0.316885	Intra-group	5	Bacteria	Rhizosphere	Drought period
0.313444	Intra-group	5	Bacteria	Rhizosphere	Drought period
0.544097	Inter-group	5	Bacteria	Rhizosphere	Drought period
0.534086	Inter-group	5	Bacteria	Rhizosphere	Drought period
0.529003	Inter-group	5	Bacteria	Rhizosphere	Drought period
0.470048	Intra-group	5	Bacteria	Rhizosphere	Drought period
0.323291	Intra-group	5	Bacteria	Rhizosphere	Drought period
0.30317	Intra-group	5	Bacteria	Rhizosphere	Drought period
0.327014	Intra-group	5	Bacteria	Rhizosphere	Drought period
0.554763	Inter-group	5	Bacteria	Rhizosphere	Drought period
0.545039	Inter-group	5	Bacteria	Rhizosphere	Drought period
0.551803	Inter-group	5	Bacteria	Rhizosphere	Drought period
0.489456	Intra-group	5	Bacteria	Rhizosphere	Drought period
0.333036	Intra-group	5	Bacteria	Rhizosphere	Drought period
0.327343	Intra-group	5	Bacteria	Rhizosphere	Drought period
0.546784	Inter-group	5	Bacteria	Rhizosphere	Drought period
0.547919	Inter-group	5	Bacteria	Rhizosphere	Drought period
0.553978	Inter-group	5	Bacteria	Rhizosphere	Drought period
0.498255	Intra-group	5	Bacteria	Rhizosphere	Drought period
0.339169	Intra-group	5	Bacteria	Rhizosphere	Drought period
0.525047	Inter-group	5	Bacteria	Rhizosphere	Drought period
0.518929	Inter-group	5	Bacteria	Rhizosphere	Drought period
0.512992	Inter-group	5	Bacteria	Rhizosphere	Drought period
0.476652	Intra-group	5	Bacteria	Rhizosphere	Drought period
0.321979	Intra-group	5	Bacteria	Rhizosphere	Drought period
0.311092	Intra-group	5	Bacteria	Rhizosphere	Drought period
0.329862	Intra-group	5	Bacteria	Rhizosphere	Drought period
0.557364	Inter-group	5	Bacteria	Rhizosphere	Drought period
0.534391	Inter-group	5	Bacteria	Rhizosphere	Drought period
0.299393	Intra-group	5	Bacteria	Rhizosphere	Drought period
0.530716	Inter-group	5	Bacteria	Rhizosphere	Drought period
0.526646	Inter-group	5	Bacteria	Rhizosphere	Drought period
0.496617	Inter-group	5	Bacteria	Rhizosphere	Drought period
0.517661	Inter-group	5	Bacteria	Rhizosphere	Drought period
0.457385	Intra-group	5	Bacteria	Rhizosphere	Drought period
0.286947	Intra-group	5	Fungi	Rhizosphere	Drought period
0.279262	Intra-group	5	Fungi	Rhizosphere	Drought period
0.346029	Inter-group	5	Fungi	Rhizosphere	Drought period
0.437396	Inter-group	5	Fungi	Rhizosphere	Drought period
0.428312	Inter-group	5	Fungi	Rhizosphere	Drought period
0.404777	Inter-group	5	Fungi	Rhizosphere	Drought period
0.333166	Intra-group	5	Fungi	Rhizosphere	Drought period
0.284826	Intra-group	5	Fungi	Rhizosphere	Drought period
0.293454	Intra-group	5	Fungi	Rhizosphere	Drought period
0.420332	Inter-group	5	Fungi	Rhizosphere	Drought period
0.389708	Inter-group	5	Fungi	Rhizosphere	Drought period
0.268203	Intra-group	5	Fungi	Rhizosphere	Drought period
0.345434	Inter-group	5	Fungi	Rhizosphere	Drought period
0.424846	Inter-group	5	Fungi	Rhizosphere	Drought period
0.441711	Inter-group	5	Fungi	Rhizosphere	Drought period
0.409137	Inter-group	5	Fungi	Rhizosphere	Drought period
0.285069	Intra-group	5	Fungi	Rhizosphere	Drought period
0.247737	Intra-group	5	Fungi	Rhizosphere	Drought period
0.294327	Intra-group	5	Fungi	Rhizosphere	Drought period
0.383978	Inter-group	5	Fungi	Rhizosphere	Drought period
0.362057	Inter-group	5	Fungi	Rhizosphere	Drought period
0.3207	Inter-group	5	Fungi	Rhizosphere	Drought period
0.430618	Inter-group	5	Fungi	Rhizosphere	Drought period
0.430702	Inter-group	5	Fungi	Rhizosphere	Drought period
0.381122	Inter-group	5	Fungi	Rhizosphere	Drought period
0.310762	Intra-group	5	Fungi	Rhizosphere	Drought period
0.271426	Intra-group	5	Fungi	Rhizosphere	Drought period
0.237929	Intra-group	5	Fungi	Rhizosphere	Drought period
0.381838	Inter-group	5	Fungi	Rhizosphere	Drought period
0.351574	Inter-group	5	Fungi	Rhizosphere	Drought period
0.319656	Intra-group	5	Fungi	Rhizosphere	Drought period
0.339427	Intra-group	5	Fungi	Rhizosphere	Drought period
0.284205	Intra-group	5	Fungi	Rhizosphere	Drought period
0.363841	Inter-group	5	Fungi	Rhizosphere	Drought period
0.32773	Inter-group	5	Fungi	Rhizosphere	Drought period
0.333591	Inter-group	5	Fungi	Rhizosphere	Drought period
0.433338	Intra-group	5	Fungi	Rhizosphere	Drought period
0.301726	Intra-group	5	Fungi	Rhizosphere	Drought period
0.278465	Intra-group	5	Fungi	Rhizosphere	Drought period
0.319376	Intra-group	5	Fungi	Rhizosphere	Drought period
0.427811	Inter-group	5	Fungi	Rhizosphere	Drought period
0.433375	Inter-group	5	Fungi	Rhizosphere	Drought period
0.439974	Inter-group	5	Fungi	Rhizosphere	Drought period
0.540003	Intra-group	5	Fungi	Rhizosphere	Drought period
0.299801	Intra-group	5	Fungi	Rhizosphere	Drought period
0.299381	Intra-group	5	Fungi	Rhizosphere	Drought period
0.441424	Inter-group	5	Fungi	Rhizosphere	Drought period
0.430657	Inter-group	5	Fungi	Rhizosphere	Drought period
0.455653	Inter-group	5	Fungi	Rhizosphere	Drought period
0.539498	Intra-group	5	Fungi	Rhizosphere	Drought period
0.285808	Intra-group	5	Fungi	Rhizosphere	Drought period
0.398088	Inter-group	5	Fungi	Rhizosphere	Drought period
0.380269	Inter-group	5	Fungi	Rhizosphere	Drought period
0.391909	Inter-group	5	Fungi	Rhizosphere	Drought period
0.490682	Intra-group	5	Fungi	Rhizosphere	Drought period
0.256561	Intra-group	5	Fungi	Rhizosphere	Drought period
0.297352	Intra-group	5	Fungi	Rhizosphere	Drought period
0.346339	Intra-group	5	Fungi	Rhizosphere	Drought period
0.348611	Inter-group	5	Fungi	Rhizosphere	Drought period
0.375817	Inter-group	5	Fungi	Rhizosphere	Drought period
0.296319	Intra-group	5	Fungi	Rhizosphere	Drought period
0.377333	Inter-group	5	Fungi	Rhizosphere	Drought period
0.360148	Inter-group	5	Fungi	Rhizosphere	Drought period
0.426021	Inter-group	5	Fungi	Rhizosphere	Drought period
0.37662	Inter-group	5	Fungi	Rhizosphere	Drought period
0.489255	Intra-group	5	Fungi	Rhizosphere	Drought period
0.306292	Intra-group	6	Bacteria	Rhizosphere	Drought period
0.314523	Intra-group	6	Bacteria	Rhizosphere	Drought period
0.498054	Inter-group	6	Bacteria	Rhizosphere	Drought period
0.511002	Inter-group	6	Bacteria	Rhizosphere	Drought period
0.494569	Inter-group	6	Bacteria	Rhizosphere	Drought period
0.502528	Inter-group	6	Bacteria	Rhizosphere	Drought period
0.30872	Intra-group	6	Bacteria	Rhizosphere	Drought period
0.32114	Intra-group	6	Bacteria	Rhizosphere	Drought period
0.495893	Inter-group	6	Bacteria	Rhizosphere	Drought period
0.514847	Inter-group	6	Bacteria	Rhizosphere	Drought period
0.304988	Intra-group	6	Bacteria	Rhizosphere	Drought period
0.51886	Inter-group	6	Bacteria	Rhizosphere	Drought period
0.527748	Inter-group	6	Bacteria	Rhizosphere	Drought period
0.521639	Inter-group	6	Bacteria	Rhizosphere	Drought period
0.533888	Inter-group	6	Bacteria	Rhizosphere	Drought period
0.310692	Intra-group	6	Bacteria	Rhizosphere	Drought period
0.319307	Intra-group	6	Bacteria	Rhizosphere	Drought period
0.516931	Inter-group	6	Bacteria	Rhizosphere	Drought period
0.534606	Inter-group	6	Bacteria	Rhizosphere	Drought period
0.50742	Inter-group	6	Bacteria	Rhizosphere	Drought period
0.518115	Inter-group	6	Bacteria	Rhizosphere	Drought period
0.502607	Inter-group	6	Bacteria	Rhizosphere	Drought period
0.515992	Inter-group	6	Bacteria	Rhizosphere	Drought period
0.312493	Intra-group	6	Bacteria	Rhizosphere	Drought period
0.314247	Intra-group	6	Bacteria	Rhizosphere	Drought period
0.505307	Inter-group	6	Bacteria	Rhizosphere	Drought period
0.523201	Inter-group	6	Bacteria	Rhizosphere	Drought period
0.322602	Intra-group	6	Bacteria	Rhizosphere	Drought period
0.316001	Intra-group	6	Bacteria	Rhizosphere	Drought period
0.301644	Intra-group	6	Bacteria	Rhizosphere	Drought period
0.526939	Inter-group	6	Bacteria	Rhizosphere	Drought period
0.502558	Inter-group	6	Bacteria	Rhizosphere	Drought period
0.321371	Intra-group	6	Bacteria	Rhizosphere	Drought period
0.315558	Intra-group	6	Bacteria	Rhizosphere	Drought period
0.317527	Intra-group	6	Bacteria	Rhizosphere	Drought period
0.31902	Intra-group	6	Bacteria	Rhizosphere	Drought period
0.536107	Inter-group	6	Bacteria	Rhizosphere	Drought period
0.517128	Inter-group	6	Bacteria	Rhizosphere	Drought period
0.32819	Intra-group	6	Bacteria	Rhizosphere	Drought period
0.308965	Intra-group	6	Bacteria	Rhizosphere	Drought period
0.310957	Intra-group	6	Bacteria	Rhizosphere	Drought period
0.518661	Inter-group	6	Bacteria	Rhizosphere	Drought period
0.496159	Inter-group	6	Bacteria	Rhizosphere	Drought period
0.336517	Intra-group	6	Bacteria	Rhizosphere	Drought period
0.318225	Intra-group	6	Bacteria	Rhizosphere	Drought period
0.532917	Inter-group	6	Bacteria	Rhizosphere	Drought period
0.50935	Inter-group	6	Bacteria	Rhizosphere	Drought period
0.321984	Intra-group	6	Bacteria	Rhizosphere	Drought period
0.311088	Intra-group	6	Bacteria	Rhizosphere	Drought period
0.330165	Intra-group	6	Bacteria	Rhizosphere	Drought period
0.521043	Inter-group	6	Bacteria	Rhizosphere	Drought period
0.543755	Inter-group	6	Bacteria	Rhizosphere	Drought period
0.502944	Inter-group	6	Bacteria	Rhizosphere	Drought period
0.522148	Inter-group	6	Bacteria	Rhizosphere	Drought period
0.316492	Intra-group	6	Bacteria	Rhizosphere	Drought period
0.326249	Intra-group	6	Fungi	Rhizosphere	Drought period
0.290759	Intra-group	6	Fungi	Rhizosphere	Drought period
0.38616	Inter-group	6	Fungi	Rhizosphere	Drought period
0.414822	Inter-group	6	Fungi	Rhizosphere	Drought period
0.426402	Inter-group	6	Fungi	Rhizosphere	Drought period
0.464246	Inter-group	6	Fungi	Rhizosphere	Drought period
0.306466	Intra-group	6	Fungi	Rhizosphere	Drought period
0.314107	Intra-group	6	Fungi	Rhizosphere	Drought period
0.290106	Inter-group	6	Fungi	Rhizosphere	Drought period
0.403568	Inter-group	6	Fungi	Rhizosphere	Drought period
0.277712	Intra-group	6	Fungi	Rhizosphere	Drought period
0.46495	Inter-group	6	Fungi	Rhizosphere	Drought period
0.452402	Inter-group	6	Fungi	Rhizosphere	Drought period
0.462221	Inter-group	6	Fungi	Rhizosphere	Drought period
0.501296	Inter-group	6	Fungi	Rhizosphere	Drought period
0.344087	Intra-group	6	Fungi	Rhizosphere	Drought period
0.359477	Intra-group	6	Fungi	Rhizosphere	Drought period
0.378339	Inter-group	6	Fungi	Rhizosphere	Drought period
0.436903	Inter-group	6	Fungi	Rhizosphere	Drought period
0.417767	Inter-group	6	Fungi	Rhizosphere	Drought period
0.441447	Inter-group	6	Fungi	Rhizosphere	Drought period
0.458239	Inter-group	6	Fungi	Rhizosphere	Drought period
0.473281	Inter-group	6	Fungi	Rhizosphere	Drought period
0.30411	Intra-group	6	Fungi	Rhizosphere	Drought period
0.327954	Intra-group	6	Fungi	Rhizosphere	Drought period
0.361498	Inter-group	6	Fungi	Rhizosphere	Drought period
0.417735	Inter-group	6	Fungi	Rhizosphere	Drought period
0.324272	Intra-group	6	Fungi	Rhizosphere	Drought period
0.34412	Intra-group	6	Fungi	Rhizosphere	Drought period
0.318302	Intra-group	6	Fungi	Rhizosphere	Drought period
0.403061	Inter-group	6	Fungi	Rhizosphere	Drought period
0.438266	Inter-group	6	Fungi	Rhizosphere	Drought period
0.34973	Intra-group	6	Fungi	Rhizosphere	Drought period
0.337566	Intra-group	6	Fungi	Rhizosphere	Drought period
0.232288	Intra-group	6	Fungi	Rhizosphere	Drought period
0.238165	Intra-group	6	Fungi	Rhizosphere	Drought period
0.422659	Inter-group	6	Fungi	Rhizosphere	Drought period
0.454144	Inter-group	6	Fungi	Rhizosphere	Drought period
0.351432	Intra-group	6	Fungi	Rhizosphere	Drought period
0.258311	Intra-group	6	Fungi	Rhizosphere	Drought period
0.279872	Intra-group	6	Fungi	Rhizosphere	Drought period
0.41933	Inter-group	6	Fungi	Rhizosphere	Drought period
0.444333	Inter-group	6	Fungi	Rhizosphere	Drought period
0.373432	Intra-group	6	Fungi	Rhizosphere	Drought period
0.250717	Intra-group	6	Fungi	Rhizosphere	Drought period
0.446899	Inter-group	6	Fungi	Rhizosphere	Drought period
0.482476	Inter-group	6	Fungi	Rhizosphere	Drought period
0.383384	Intra-group	6	Fungi	Rhizosphere	Drought period
0.272283	Intra-group	6	Fungi	Rhizosphere	Drought period
0.274594	Intra-group	6	Fungi	Rhizosphere	Drought period
0.349504	Inter-group	6	Fungi	Rhizosphere	Drought period
0.430327	Inter-group	6	Fungi	Rhizosphere	Drought period
0.406908	Inter-group	6	Fungi	Rhizosphere	Drought period
0.462841	Inter-group	6	Fungi	Rhizosphere	Drought period
0.312997	Intra-group	6	Fungi	Rhizosphere	Drought period
0.325597	Intra-group	7	Bacteria	Rhizosphere	Drought period
0.350268	Intra-group	7	Bacteria	Rhizosphere	Drought period
0.519324	Inter-group	7	Bacteria	Rhizosphere	Drought period
0.52839	Inter-group	7	Bacteria	Rhizosphere	Drought period
0.540909	Inter-group	7	Bacteria	Rhizosphere	Drought period
0.558404	Inter-group	7	Bacteria	Rhizosphere	Drought period
0.325983	Intra-group	7	Bacteria	Rhizosphere	Drought period
0.367701	Intra-group	7	Bacteria	Rhizosphere	Drought period
0.311289	Intra-group	7	Bacteria	Rhizosphere	Drought period
0.526181	Inter-group	7	Bacteria	Rhizosphere	Drought period
0.559548	Inter-group	7	Bacteria	Rhizosphere	Drought period
0.316186	Intra-group	7	Bacteria	Rhizosphere	Drought period
0.49636	Inter-group	7	Bacteria	Rhizosphere	Drought period
0.502128	Inter-group	7	Bacteria	Rhizosphere	Drought period
0.50839	Inter-group	7	Bacteria	Rhizosphere	Drought period
0.537717	Inter-group	7	Bacteria	Rhizosphere	Drought period
0.290375	Intra-group	7	Bacteria	Rhizosphere	Drought period
0.324556	Intra-group	7	Bacteria	Rhizosphere	Drought period
0.303438	Intra-group	7	Bacteria	Rhizosphere	Drought period
0.507198	Inter-group	7	Bacteria	Rhizosphere	Drought period
0.524232	Inter-group	7	Bacteria	Rhizosphere	Drought period
0.486559	Inter-group	7	Bacteria	Rhizosphere	Drought period
0.499267	Inter-group	7	Bacteria	Rhizosphere	Drought period
0.508064	Inter-group	7	Bacteria	Rhizosphere	Drought period
0.535814	Inter-group	7	Bacteria	Rhizosphere	Drought period
0.318562	Intra-group	7	Bacteria	Rhizosphere	Drought period
0.360657	Intra-group	7	Bacteria	Rhizosphere	Drought period
0.31303	Intra-group	7	Bacteria	Rhizosphere	Drought period
0.500781	Inter-group	7	Bacteria	Rhizosphere	Drought period
0.525621	Inter-group	7	Bacteria	Rhizosphere	Drought period
0.316503	Intra-group	7	Bacteria	Rhizosphere	Drought period
0.331213	Intra-group	7	Bacteria	Rhizosphere	Drought period
0.36468	Intra-group	7	Bacteria	Rhizosphere	Drought period
0.507986	Inter-group	7	Bacteria	Rhizosphere	Drought period
0.517865	Inter-group	7	Bacteria	Rhizosphere	Drought period
0.512161	Inter-group	7	Bacteria	Rhizosphere	Drought period
0.324265	Intra-group	7	Bacteria	Rhizosphere	Drought period
0.34458	Intra-group	7	Bacteria	Rhizosphere	Drought period
0.297065	Intra-group	7	Bacteria	Rhizosphere	Drought period
0.361291	Intra-group	7	Bacteria	Rhizosphere	Drought period
0.508119	Inter-group	7	Bacteria	Rhizosphere	Drought period
0.506222	Inter-group	7	Bacteria	Rhizosphere	Drought period
0.515676	Inter-group	7	Bacteria	Rhizosphere	Drought period
0.313053	Intra-group	7	Bacteria	Rhizosphere	Drought period
0.315923	Intra-group	7	Bacteria	Rhizosphere	Drought period
0.348423	Intra-group	7	Bacteria	Rhizosphere	Drought period
0.522352	Inter-group	7	Bacteria	Rhizosphere	Drought period
0.514734	Inter-group	7	Bacteria	Rhizosphere	Drought period
0.540403	Inter-group	7	Bacteria	Rhizosphere	Drought period
0.320106	Intra-group	7	Bacteria	Rhizosphere	Drought period
0.308417	Intra-group	7	Bacteria	Rhizosphere	Drought period
0.545044	Inter-group	7	Bacteria	Rhizosphere	Drought period
0.545923	Inter-group	7	Bacteria	Rhizosphere	Drought period
0.559032	Inter-group	7	Bacteria	Rhizosphere	Drought period
0.348398	Intra-group	7	Bacteria	Rhizosphere	Drought period
0.370399	Intra-group	7	Bacteria	Rhizosphere	Drought period
0.334677	Intra-group	7	Bacteria	Rhizosphere	Drought period
0.310137	Intra-group	7	Bacteria	Rhizosphere	Drought period
0.514386	Inter-group	7	Bacteria	Rhizosphere	Drought period
0.532774	Inter-group	7	Bacteria	Rhizosphere	Drought period
0.351667	Intra-group	7	Bacteria	Rhizosphere	Drought period
0.516105	Inter-group	7	Bacteria	Rhizosphere	Drought period
0.528416	Inter-group	7	Bacteria	Rhizosphere	Drought period
0.534029	Inter-group	7	Bacteria	Rhizosphere	Drought period
0.552094	Inter-group	7	Bacteria	Rhizosphere	Drought period
0.308679	Intra-group	7	Bacteria	Rhizosphere	Drought period
0.329634	Intra-group	7	Fungi	Rhizosphere	Drought period
0.309217	Intra-group	7	Fungi	Rhizosphere	Drought period
0.400464	Inter-group	7	Fungi	Rhizosphere	Drought period
0.448465	Inter-group	7	Fungi	Rhizosphere	Drought period
0.494683	Inter-group	7	Fungi	Rhizosphere	Drought period
0.449177	Inter-group	7	Fungi	Rhizosphere	Drought period
0.318032	Intra-group	7	Fungi	Rhizosphere	Drought period
0.312741	Intra-group	7	Fungi	Rhizosphere	Drought period
0.27855	Intra-group	7	Fungi	Rhizosphere	Drought period
0.493479	Inter-group	7	Fungi	Rhizosphere	Drought period
0.456131	Inter-group	7	Fungi	Rhizosphere	Drought period
0.285057	Intra-group	7	Fungi	Rhizosphere	Drought period
0.379208	Inter-group	7	Fungi	Rhizosphere	Drought period
0.428308	Inter-group	7	Fungi	Rhizosphere	Drought period
0.467226	Inter-group	7	Fungi	Rhizosphere	Drought period
0.448614	Inter-group	7	Fungi	Rhizosphere	Drought period
0.270636	Intra-group	7	Fungi	Rhizosphere	Drought period
0.297694	Intra-group	7	Fungi	Rhizosphere	Drought period
0.272974	Intra-group	7	Fungi	Rhizosphere	Drought period
0.457246	Inter-group	7	Fungi	Rhizosphere	Drought period
0.430557	Inter-group	7	Fungi	Rhizosphere	Drought period
0.376411	Inter-group	7	Fungi	Rhizosphere	Drought period
0.451314	Inter-group	7	Fungi	Rhizosphere	Drought period
0.472172	Inter-group	7	Fungi	Rhizosphere	Drought period
0.432356	Inter-group	7	Fungi	Rhizosphere	Drought period
0.27502	Intra-group	7	Fungi	Rhizosphere	Drought period
0.308972	Intra-group	7	Fungi	Rhizosphere	Drought period
0.253107	Intra-group	7	Fungi	Rhizosphere	Drought period
0.470046	Inter-group	7	Fungi	Rhizosphere	Drought period
0.428312	Inter-group	7	Fungi	Rhizosphere	Drought period
0.29625	Intra-group	7	Fungi	Rhizosphere	Drought period
0.295695	Intra-group	7	Fungi	Rhizosphere	Drought period
0.293495	Intra-group	7	Fungi	Rhizosphere	Drought period
0.400111	Inter-group	7	Fungi	Rhizosphere	Drought period
0.400853	Inter-group	7	Fungi	Rhizosphere	Drought period
0.393276	Inter-group	7	Fungi	Rhizosphere	Drought period
0.30154	Intra-group	7	Fungi	Rhizosphere	Drought period
0.290642	Intra-group	7	Fungi	Rhizosphere	Drought period
0.247147	Intra-group	7	Fungi	Rhizosphere	Drought period
0.286672	Intra-group	7	Fungi	Rhizosphere	Drought period
[truncated: 4,144 more rows]

## Sheet: Fig. 2
Fig. 2. Correlations of microbes in drought stress and drought relief.
A large dataframe of14245 columns with 783 rows
COLUMN	DESCRIPTION
Treatment	Control or Drought
Compartment	Leaf, Root, Rhizosphere, Soil
Week	weeks 1 - 17
Columns 4 to 14245	Bacterial and fungal taxa
The source data is saved as "SourceDATA.Fig.2.RDS"

## Sheet: Fig. 3
Fig. 3 Networks of significant positive cross-taxonomic group correlations (bacteria and fungi).
A large dataframe of 21 columns with 71027 rows
COLUMN	DESCRIPTION
Node1	The first node (taxa) of a link
Node2	The second node (taxa) of a link
Corr	Correlation coefficient
Padj	P value adjusted by FDR
Compartment	Leaf, Root, Rhizosphere, Soil
Treatment	Control or Drought
Time_period	Drought period or rewetting period
Kingdom.node1	Kingdom placement of node1
Phylum.node1	Phylum placement of node1
Class.node1	Class placement of node1
Order.node1	Order placement of node1
Family.node1	Family placement of node1
Genus.node1	Genus placement of node1
Funguild.node1	Functional guild of node1 (if fungus)
Kingdom.node2	Kingdom placement of node2
Phylum.node2	Phylum placement of node2
Class.node2	Class placement of node2
Order.node2	Order placement of node2
Family.node2	Family placement of node2
Genus.node2	Genus placement of node2
Funguild.node2	Functional guild of node2 (if fungus)
The source data is saved as "SourceDATA.Fig.3.rds"

## Sheet: Fig. 4
Fig. 4 Microbial co-occurrences in drought-stress and drought relief.
A dataframe of 7 columns with 81 rows
COLUMN	DESCRIPTION
Network	The type of network: BB, FF, BF, BB-FF-BF
Compartment	Leaf, Root, Rhizosphere, Soil
Treatment	Control or Drought
Time_period	Drought period or rewetting period
num.edges	Number of edges
num.vertices	Number of vertices
average.degree	Average degree
Network	Compartment	Treatment	Time_period	num.edges	num.vertices	average.degree
BB	Leaf	Control	Drought period	43	47	1.82979
BB	Leaf	Control	Rewetting period	433	79	10.962
BB	Leaf	Pre_flowering_drought	Drought period	141	93	3.03226
BB	Leaf	Pre_flowering_drought	Rewetting period	1015	138	14.7101
BB	Rhizosphere	Control	Drought period	10234	887	23.0755
BB	Rhizosphere	Control	Rewetting period	5050	686	14.723
BB	Rhizosphere	Pre_flowering_drought	Drought period	481	324	2.96914
BB	Rhizosphere	Pre_flowering_drought	Rewetting period	13730	761	36.0841
BB	Root	Control	Drought period	10518	608	34.5987
BB	Root	Control	Rewetting period	2755	348	15.8333
BB	Root	Pre_flowering_drought	Drought period	77	79	1.94937
BB	Root	Pre_flowering_drought	Rewetting period	9030	495	36.4848
BB	Soil	Control	Drought period	1490	636	4.68553
BB	Soil	Control	Rewetting period	1151	590	3.90169
BB	Soil	Pre_flowering_drought	Drought period	193	187	2.06417
BB	Soil	Pre_flowering_drought	Rewetting period	1879	632	5.9462
BF	Leaf	Control	Rewetting period	82	46	3.56522
BF	Leaf	Pre_flowering_drought	Rewetting period	331	96	6.89583
BF	Rhizosphere	Control	Drought period	777	391	3.97442
BF	Rhizosphere	Control	Rewetting period	1529	437	6.99771
BF	Rhizosphere	Pre_flowering_drought	Drought period	161	143	2.25175
BF	Rhizosphere	Pre_flowering_drought	Rewetting period	2398	474	10.1181
BF	Root	Control	Drought period	1840	417	8.82494
BF	Root	Control	Rewetting period	619	246	5.03252
BF	Root	Pre_flowering_drought	Drought period	10	17	1.17647
BF	Root	Pre_flowering_drought	Rewetting period	1836	409	8.978
BF	Soil	Control	Drought period	274	226	2.42478
BF	Soil	Control	Rewetting period	161	145	2.22069
BF	Soil	Pre_flowering_drought	Drought period	52	73	1.42466
BF	Soil	Pre_flowering_drought	Rewetting period	167	157	2.12739
FF	Leaf	Control	Rewetting period	39	31	2.51613
FF	Leaf	Pre_flowering_drought	Rewetting period	90	42	4.28571
FF	Rhizosphere	Control	Drought period	105	77	2.72727
FF	Rhizosphere	Control	Rewetting period	792	159	9.96226
FF	Rhizosphere	Pre_flowering_drought	Drought period	169	83	4.07229
FF	Rhizosphere	Pre_flowering_drought	Rewetting period	280	94	5.95745
FF	Root	Control	Drought period	326	91	7.16484
FF	Root	Control	Rewetting period	104	64	3.25
FF	Root	Pre_flowering_drought	Drought period	8	13	1.23077
FF	Root	Pre_flowering_drought	Rewetting period	134	69	3.88406
FF	Soil	Control	Drought period	95	74	2.56757
FF	Soil	Control	Rewetting period	193	131	2.94656
FF	Soil	Pre_flowering_drought	Drought period	27	34	1.58824
FF	Soil	Pre_flowering_drought	Rewetting period	81	75	2.16

## Sheet: Fig. 5
Fig. 5. Network of co-occurrences related to arbuscular mycorrhizal fungi
A dataframe of 21 columns with 1361 rows
COLUMN	DESCRIPTION
Node1	The first node (taxa) of a link
Node2	The second node (taxa) of a link
Corr	Correlation coefficient
Padj	P value adjusted by FDR
Compartment	Leaf, Root, Rhizosphere, Soil
Treatment	Control or Drought
Time_period	Drought period or rewetting period
Kingdom.node1	Kingdom placement of node1
Phylum.node1	Phylum placement of node1
Class.node1	Class placement of node1
Order.node1	Order placement of node1
Family.node1	Family placement of node1
Genus.node1	Genus placement of node1
Funguild.node1	Functional guild of node1 (if fungus)
Kingdom.node2	Kingdom placement of node2
Phylum.node2	Phylum placement of node2
Class.node2	Class placement of node2
Order.node2	Order placement of node2
Family.node2	Family placement of node2
Genus.node2	Genus placement of node2
Funguild.node2	Functional guild of node2 (if fungus)
Node1	Node2	Corr	padj	Compartment	Treatment	Time_period	Kingdom.node1	Phylum.node1	Class.node1	Order.node1	Family.node1	Genus.node1	Funguild.node1	Kingdom.node2	Phylum.node2	Class.node2	Order.node2	Family.node2	Genus.node2	Funguild.node2
Bac15	OTU51Rhizophagus	0.608549	0.00768286	Rhizosphere	Control	Drought_period	Bacteria	Actinobacteria	ActinobacteriaPH	Actinomycetales	Actinosynnemataceae	Lentzea	_	Fungi	Mucoromycota	Glomeromycotina	Glomerales	Glomeraceae	Rhizophagus	Arbuscular mycorrhizal
Bac155	OTU51Rhizophagus	0.669495	0.00176292	Rhizosphere	Control	Drought_period	Bacteria	Actinobacteria	ActinobacteriaPH	Actinomycetales	Nocardiaceae	NocardiaceaeFA	_	Fungi	Mucoromycota	Glomeromycotina	Glomerales	Glomeraceae	Rhizophagus	Arbuscular mycorrhizal
Bac858	OTU51Rhizophagus	0.604381	0.00838924	Rhizosphere	Control	Drought_period	Bacteria	Actinobacteria	ActinobacteriaPH	Actinomycetales	Actinosynnemataceae	_	_	Fungi	Mucoromycota	Glomeromycotina	Glomerales	Glomeraceae	Rhizophagus	Arbuscular mycorrhizal
Bac24	OTU166Rhizophagus	0.678911	0.00136042	Rhizosphere	Control	Drought_period	Bacteria	Bacteroidetes	Sphingobacteria	Sphingobacteriales	SphingobacterialesOR	Chitinophaga	_	Fungi	Mucoromycota	Glomeromycotina	Glomerales	Glomeraceae	Rhizophagus	Arbuscular mycorrhizal
Bac63	OTU166Rhizophagus	0.632835	0.00444806	Rhizosphere	Control	Drought_period	Bacteria	Bacteroidetes	Sphingobacteria	Sphingobacteriales	Flexibacteraceae	Cytophaga	_	Fungi	Mucoromycota	Glomeromycotina	Glomerales	Glomeraceae	Rhizophagus	Arbuscular mycorrhizal
Bac115	OTU166Rhizophagus	0.696035	0.000817894	Rhizosphere	Control	Drought_period	Bacteria	Proteobacteria	Alphaproteobacteria	Rhodospirillales	Rhodospirillaceae	RhodospirillaceaeFA	_	Fungi	Mucoromycota	Glomeromycotina	Glomerales	Glomeraceae	Rhizophagus	Arbuscular mycorrhizal
Bac122	OTU166Rhizophagus	0.618882	0.006141	Rhizosphere	Control	Drought_period	Bacteria	Bacteroidetes	Sphingobacteria	Sphingobacteriales	Flexibacteraceae	Cytophaga	_	Fungi	Mucoromycota	Glomeromycotina	Glomerales	Glomeraceae	Rhizophagus	Arbuscular mycorrhizal
Bac161	OTU166Rhizophagus	0.66129	0.00219091	Rhizosphere	Control	Drought_period	Bacteria	Bacteroidetes	Sphingobacteria	Sphingobacteriales	Flexibacteraceae	Dyadobacter	_	Fungi	Mucoromycota	Glomeromycotina	Glomerales	Glomeraceae	Rhizophagus	Arbuscular mycorrhizal
Bac207	OTU166Rhizophagus	0.602922	0.00864954	Rhizosphere	Control	Drought_period	Bacteria	Proteobacteria	Gammaproteobacteria	Xanthomonadales	Sinobacteraceae	Steroidobacter	_	Fungi	Mucoromycota	Glomeromycotina	Glomerales	Glomeraceae	Rhizophagus	Arbuscular mycorrhizal
Bac294	OTU166Rhizophagus	0.704675	0.000632207	Rhizosphere	Control	Drought_period	Bacteria	Verrucomicrobia	Opitutae	Opitutales	Opitutaceae	OpitutaceaeFA	_	Fungi	Mucoromycota	Glomeromycotina	Glomerales	Glomeraceae	Rhizophagus	Arbuscular mycorrhizal
Bac315	OTU166Rhizophagus	0.618955	0.00613255	Rhizosphere	Control	Drought_period	Bacteria	Verrucomicrobia	Verrucomicrobiae	Verrucomicrobiales	Verrucomicrobiaceae	VerrucomicrobiaceaeFA	_	Fungi	Mucoromycota	Glomeromycotina	Glomerales	Glomeraceae	Rhizophagus	Arbuscular mycorrhizal
Bac382	OTU166Rhizophagus	0.676232	0.00146911	Rhizosphere	Control	Drought_period	Bacteria	Proteobacteria	Betaproteobacteria	Methylophilales	Methylophilaceae	MethylophilaceaeFA	_	Fungi	Mucoromycota	Glomeromycotina	Glomerales	Glomeraceae	Rhizophagus	Arbuscular mycorrhizal
Bac391	OTU166Rhizophagus	0.626216	0.00518989	Rhizosphere	Control	Drought_period	Bacteria	Verrucomicrobia	Spartobacteria	Spartobacteriales	Spartobacteriaceae	Chthoniobacter	_	Fungi	Mucoromycota	Glomeromycotina	Glomerales	Glomeraceae	Rhizophagus	Arbuscular mycorrhizal
Bac454	OTU166Rhizophagus	0.685145	0.00114086	Rhizosphere	Control	Drought_period	Bacteria	Verrucomicrobia	Verrucomicrobiae	Verrucomicrobiales	Verrucomicrobiaceae	VerrucomicrobiaceaeFA	_	Fungi	Mucoromycota	Glomeromycotina	Glomerales	Glomeraceae	Rhizophagus	Arbuscular mycorrhizal
Bac608	OTU166Rhizophagus	0.602716	0.00868793	Rhizosphere	Control	Drought_period	Bacteria	Verrucomicrobia	Verrucomicrobiae	Verrucomicrobiales	VerrucomicrobialesOR	VerrucomicrobialesOR	_	Fungi	Mucoromycota	Glomeromycotina	Glomerales	Glomeraceae	Rhizophagus	Arbuscular mycorrhizal
Bac609	OTU166Rhizophagus	0.711061	0.000518319	Rhizosphere	Control	Drought_period	Bacteria	Bacteroidetes	Sphingobacteria	Sphingobacteriales	SphingobacterialesOR	SphingobacterialesOR	_	Fungi	Mucoromycota	Glomeromycotina	Glomerales	Glomeraceae	Rhizophagus	Arbuscular mycorrhizal
Bac667	OTU166Rhizophagus	0.64968	0.00297579	Rhizosphere	Control	Drought_period	Bacteria	Proteobacteria	Deltaproteobacteria	Myxococcales	Polyangiaceae	PolyangiaceaeFA	_	Fungi	Mucoromycota	Glomeromycotina	Glomerales	Glomeraceae	Rhizophagus	Arbuscular mycorrhizal
Bac845	OTU166Rhizophagus	0.638942	0.00385454	Rhizosphere	Control	Drought_period	Bacteria	Bacteroidetes	Sphingobacteria	Sphingobacteriales	Flammeovirgaceae	Sporocytophaga	_	Fungi	Mucoromycota	Glomeromycotina	Glomerales	Glomeraceae	Rhizophagus	Arbuscular mycorrhizal
OTU56Agaricomycetes	OTU166Rhizophagus	0.615777	0.00658242	Rhizosphere	Control	Drought_period	Fungi	Basidiomycota	Agaricomycetes	Auriculariales	_	Oliveonia	Saprotroph	Fungi	Mucoromycota	Glomeromycotina	Glomerales	Glomeraceae	Rhizophagus	Arbuscular mycorrhizal
Bac609	OTU150Rhizophagus	0.638444	0.00389849	Rhizosphere	Control	Drought_period	Bacteria	Bacteroidetes	Sphingobacteria	Sphingobacteriales	SphingobacterialesOR	SphingobacterialesOR	_	Fungi	Mucoromycota	Glomeromycotina	Glomerales	Glomeraceae	Rhizophagus	Arbuscular mycorrhizal
OTU166Rhizophagus	OTU150Rhizophagus	0.813204	8.41695e-06	Rhizosphere	Control	Drought_period	Fungi	Mucoromycota	Glomeromycotina	Glomerales	Glomeraceae	Rhizophagus	Arbuscular mycorrhizal	Fungi	Mucoromycota	Glomeromycotina	Glomerales	Glomeraceae	Rhizophagus	Arbuscular mycorrhizal
Bac897	OTU253Funneliformis	0.600685	0.00906749	Rhizosphere	Control	Drought_period	Bacteria	Bacteroidetes	Sphingobacteria	Sphingobacteriales	SphingobacterialesOR	SphingobacterialesOR	_	Fungi	Mucoromycota	Glomeromycotina	Glomerales	Glomeraceae	Funneliformis	Arbuscular mycorrhizal
Bac24	OTU118Rhizophagus	0.606169	0.00808046	Rhizosphere	Control	Drought_period	Bacteria	Bacteroidetes	Sphingobacteria	Sphingobacteriales	SphingobacterialesOR	Chitinophaga	_	Fungi	Mucoromycota	Glomeromycotina	Glomerales	Glomeraceae	Rhizophagus	Arbuscular mycorrhizal
Bac30	OTU118Rhizophagus	0.60621	0.00807549	Rhizosphere	Control	Drought_period	Bacteria	Proteobacteria	Gammaproteobacteria	Xanthomonadales	Sinobacteraceae	SinobacteraceaeFA	_	Fungi	Mucoromycota	Glomeromycotina	Glomerales	Glomeraceae	Rhizophagus	Arbuscular mycorrhizal
Bac115	OTU118Rhizophagus	0.605817	0.00813551	Rhizosphere	Control	Drought_period	Bacteria	Proteobacteria	Alphaproteobacteria	Rhodospirillales	Rhodospirillaceae	RhodospirillaceaeFA	_	Fungi	Mucoromycota	Glomeromycotina	Glomerales	Glomeraceae	Rhizophagus	Arbuscular mycorrhizal
Bac129	OTU118Rhizophagus	0.60633	0.00805617	Rhizosphere	Control	Drought_period	Bacteria	Proteobacteria	Deltaproteobacteria	Myxococcales	MyxococcalesOR	MyxococcalesOR	_	Fungi	Mucoromycota	Glomeromycotina	Glomerales	Glomeraceae	Rhizophagus	Arbuscular mycorrhizal
Bac151	OTU118Rhizophagus	0.615569	0.00661147	Rhizosphere	Control	Drought_period	Bacteria	Chloroflexi	TK17	S085	S085OR	S085OR	_	Fungi	Mucoromycota	Glomeromycotina	Glomerales	Glomeraceae	Rhizophagus	Arbuscular mycorrhizal
Bac272	OTU118Rhizophagus	0.616227	0.00651578	Rhizosphere	Control	Drought_period	Bacteria	Proteobacteria	Deltaproteobacteria	Bdellovibrionales	Bdellovibrionaceae	BdellovibrionaceaeFA	_	Fungi	Mucoromycota	Glomeromycotina	Glomerales	Glomeraceae	Rhizophagus	Arbuscular mycorrhizal
Bac294	OTU118Rhizophagus	0.682587	0.00122832	Rhizosphere	Control	Drought_period	Bacteria	Verrucomicrobia	Opitutae	Opitutales	Opitutaceae	OpitutaceaeFA	_	Fungi	Mucoromycota	Glomeromycotina	Glomerales	Glomeraceae	Rhizophagus	Arbuscular mycorrhizal
Bac359	OTU118Rhizophagus	0.617595	0.00632249	Rhizosphere	Control	Drought_period	Bacteria	Proteobacteria	Deltaproteobacteria	Bdellovibrionales	Bdellovibrionaceae	BdellovibrionaceaeFA	_	Fungi	Mucoromycota	Glomeromycotina	Glomerales	Glomeraceae	Rhizophagus	Arbuscular mycorrhizal
Bac391	OTU118Rhizophagus	0.606729	0.00798743	Rhizosphere	Control	Drought_period	Bacteria	Verrucomicrobia	Spartobacteria	Spartobacteriales	Spartobacteriaceae	Chthoniobacter	_	Fungi	Mucoromycota	Glomeromycotina	Glomerales	Glomeraceae	Rhizophagus	Arbuscular mycorrhizal
Bac403	OTU118Rhizophagus	0.651322	0.00285125	Rhizosphere	Control	Drought_period	Bacteria	Acidobacteria	AcidobacteriaPH	Acidobacteriales	AcidobacterialesOR	AcidobacterialesOR	_	Fungi	Mucoromycota	Glomeromycotina	Glomerales	Glomeraceae	Rhizophagus	Arbuscular mycorrhizal
Bac425	OTU118Rhizophagus	0.601852	0.00884926	Rhizosphere	Control	Drought_period	Bacteria	Proteobacteria	Deltaproteobacteria	Bdellovibrionales	Bdellovibrionaceae	BdellovibrionaceaeFA	_	Fungi	Mucoromycota	Glomeromycotina	Glomerales	Glomeraceae	Rhizophagus	Arbuscular mycorrhizal
Bac454	OTU118Rhizophagus	0.675181	0.0015138	Rhizosphere	Control	Drought_period	Bacteria	Verrucomicrobia	Verrucomicrobiae	Verrucomicrobiales	Verrucomicrobiaceae	VerrucomicrobiaceaeFA	_	Fungi	Mucoromycota	Glomeromycotina	Glomerales	Glomeraceae	Rhizophagus	Arbuscular mycorrhizal
Bac479	OTU118Rhizophagus	0.647055	0.00316536	Rhizosphere	Control	Drought_period	Bacteria	Bacteroidetes	Sphingobacteria	Sphingobacteriales	SphingobacterialesOR	SphingobacterialesOR	_	Fungi	Mucoromycota	Glomeromycotina	Glomerales	Glomeraceae	Rhizophagus	Arbuscular mycorrhizal
Bac556	OTU118Rhizophagus	0.607055	0.00792897	Rhizosphere	Control	Drought_period	Bacteria	Verrucomicrobia	Opitutae	Opitutales	Opitutaceae	OpitutaceaeFA	_	Fungi	Mucoromycota	Glomeromycotina	Glomerales	Glomeraceae	Rhizophagus	Arbuscular mycorrhizal
Bac628	OTU118Rhizophagus	0.626583	0.00514488	Rhizosphere	Control	Drought_period	Bacteria	Acidobacteria	AcidobacteriaPH	AcidobacteriaPH	AcidobacteriaPH	AcidobacteriaPH	_	Fungi	Mucoromycota	Glomeromycotina	Glomerales	Glomeraceae	Rhizophagus	Arbuscular mycorrhizal
Bac667	OTU118Rhizophagus	0.740413	0.000193204	Rhizosphere	Control	Drought_period	Bacteria	Proteobacteria	Deltaproteobacteria	Myxococcales	Polyangiaceae	PolyangiaceaeFA	_	Fungi	Mucoromycota	Glomeromycotina	Glomerales	Glomeraceae	Rhizophagus	Arbuscular mycorrhizal
Bac845	OTU118Rhizophagus	0.675745	0.00148966	Rhizosphere	Control	Drought_period	Bacteria	Bacteroidetes	Sphingobacteria	Sphingobacteriales	Flammeovirgaceae	Sporocytophaga	_	Fungi	Mucoromycota	Glomeromycotina	Glomerales	Glomeraceae	Rhizophagus	Arbuscular mycorrhizal
OTU166Rhizophagus	OTU118Rhizophagus	0.799263	1.69741e-05	Rhizosphere	Control	Drought_period	Fungi	Mucoromycota	Glomeromycotina	Glomerales	Glomeraceae	Rhizophagus	Arbuscular mycorrhizal	Fungi	Mucoromycota	Glomeromycotina	Glomerales	Glomeraceae	Rhizophagus	Arbuscular mycorrhizal
Bac115	OTU161Rhizophagus	0.630233	0.00473985	Rhizosphere	Control	Drought_period	Bacteria	Proteobacteria	Alphaproteobacteria	Rhodospirillales	Rhodospirillaceae	RhodospirillaceaeFA	_	Fungi	Mucoromycota	Glomeromycotina	Glomerales	Glomeraceae	Rhizophagus	Arbuscular mycorrhizal
Bac382	OTU161Rhizophagus	0.635122	0.00421277	Rhizosphere	Control	Drought_period	Bacteria	Proteobacteria	Betaproteobacteria	Methylophilales	Methylophilaceae	MethylophilaceaeFA	_	Fungi	Mucoromycota	Glomeromycotina	Glomerales	Glomeraceae	Rhizophagus	Arbuscular mycorrhizal
Bac403	OTU161Rhizophagus	0.636245	0.00410476	Rhizosphere	Control	Drought_period	Bacteria	Acidobacteria	AcidobacteriaPH	Acidobacteriales	AcidobacterialesOR	AcidobacterialesOR	_	Fungi	Mucoromycota	Glomeromycotina	Glomerales	Glomeraceae	Rhizophagus	Arbuscular mycorrhizal
Bac609	OTU161Rhizophagus	0.704414	0.000636808	Rhizosphere	Control	Drought_period	Bacteria	Bacteroidetes	Sphingobacteria	Sphingobacteriales	SphingobacterialesOR	SphingobacterialesOR	_	Fungi	Mucoromycota	Glomeromycotina	Glomerales	Glomeraceae	Rhizophagus	Arbuscular mycorrhizal
Bac876	OTU161Rhizophagus	0.621672	0.00576653	Rhizosphere	Control	Drought_period	Bacteria	_	_	_	_	_	_	Fungi	Mucoromycota	Glomeromycotina	Glomerales	Glomeraceae	Rhizophagus	Arbuscular mycorrhizal
OTU166Rhizophagus	OTU161Rhizophagus	0.799313	1.69702e-05	Rhizosphere	Control	Drought_period	Fungi	Mucoromycota	Glomeromycotina	Glomerales	Glomeraceae	Rhizophagus	Arbuscular mycorrhizal	Fungi	Mucoromycota	Glomeromycotina	Glomerales	Glomeraceae	Rhizophagus	Arbuscular mycorrhizal
OTU150Rhizophagus	OTU161Rhizophagus	0.718121	0.000414586	Rhizosphere	Control	Drought_period	Fungi	Mucoromycota	Glomeromycotina	Glomerales	Glomeraceae	Rhizophagus	Arbuscular mycorrhizal	Fungi	Mucoromycota	Glomeromycotina	Glomerales	Glomeraceae	Rhizophagus	Arbuscular mycorrhizal
OTU118Rhizophagus	OTU161Rhizophagus	0.725147	0.000328424	Rhizosphere	Control	Drought_period	Fungi	Mucoromycota	Glomeromycotina	Glomerales	Glomeraceae	Rhizophagus	Arbuscular mycorrhizal	Fungi	Mucoromycota	Glomeromycotina	Glomerales	Glomeraceae	Rhizophagus	Arbuscular mycorrhizal
Bac6	OTU132Rhizophagus	0.698163	0.000767986	Rhizosphere	Control	Drought_period	Bacteria	Proteobacteria	Gammaproteobacteria	Pseudomonadales	Pseudomonadaceae	Pseudomonas	_	Fungi	Mucoromycota	Glomeromycotina	Glomerales	Glomeraceae	Rhizophagus	Arbuscular mycorrhizal
Bac21	OTU132Rhizophagus	0.606493	0.0080289	Rhizosphere	Control	Drought_period	Bacteria	Proteobacteria	Alphaproteobacteria	Rhizobiales	Hyphomicrobiaceae	Devosia	_	Fungi	Mucoromycota	Glomeromycotina	Glomerales	Glomeraceae	Rhizophagus	Arbuscular mycorrhizal
Bac22	OTU132Rhizophagus	0.615945	0.00655747	Rhizosphere	Control	Drought_period	Bacteria	Proteobacteria	Betaproteobacteria	Burkholderiales	BurkholderialesOR	BurkholderialesOR	_	Fungi	Mucoromycota	Glomeromycotina	Glomerales	Glomeraceae	Rhizophagus	Arbuscular mycorrhizal
Bac24	OTU132Rhizophagus	0.638068	0.00393169	Rhizosphere	Control	Drought_period	Bacteria	Bacteroidetes	Sphingobacteria	Sphingobacteriales	SphingobacterialesOR	Chitinophaga	_	Fungi	Mucoromycota	Glomeromycotina	Glomerales	Glomeraceae	Rhizophagus	Arbuscular mycorrhizal
Bac30	OTU132Rhizophagus	0.67834	0.00138325	Rhizosphere	Control	Drought_period	Bacteria	Proteobacteria	Gammaproteobacteria	Xanthomonadales	Sinobacteraceae	SinobacteraceaeFA	_	Fungi	Mucoromycota	Glomeromycotina	Glomerales	Glomeraceae	Rhizophagus	Arbuscular mycorrhizal
Bac68	OTU132Rhizophagus	0.60499	0.0082816	Rhizosphere	Control	Drought_period	Bacteria	Bacteroidetes	Sphingobacteria	Sphingobacteriales	Flexibacteraceae	Cytophaga	_	Fungi	Mucoromycota	Glomeromycotina	Glomerales	Glomeraceae	Rhizophagus	Arbuscular mycorrhizal
Bac115	OTU132Rhizophagus	0.661758	0.00216488	Rhizosphere	Control	Drought_period	Bacteria	Proteobacteria	Alphaproteobacteria	Rhodospirillales	Rhodospirillaceae	RhodospirillaceaeFA	_	Fungi	Mucoromycota	Glomeromycotina	Glomerales	Glomeraceae	Rhizophagus	Arbuscular mycorrhizal
Bac272	OTU132Rhizophagus	0.609667	0.00750626	Rhizosphere	Control	Drought_period	Bacteria	Proteobacteria	Deltaproteobacteria	Bdellovibrionales	Bdellovibrionaceae	BdellovibrionaceaeFA	_	Fungi	Mucoromycota	Glomeromycotina	Glomerales	Glomeraceae	Rhizophagus	Arbuscular mycorrhizal
Bac294	OTU132Rhizophagus	0.617027	0.00640235	Rhizosphere	Control	Drought_period	Bacteria	Verrucomicrobia	Opitutae	Opitutales	Opitutaceae	OpitutaceaeFA	_	Fungi	Mucoromycota	Glomeromycotina	Glomerales	Glomeraceae	Rhizophagus	Arbuscular mycorrhizal
Bac325	OTU132Rhizophagus	0.679372	0.00134421	Rhizosphere	Control	Drought_period	Bacteria	Proteobacteria	Alphaproteobacteria	AlphaproteobacteriaCL	AlphaproteobacteriaCL	AlphaproteobacteriaCL	_	Fungi	Mucoromycota	Glomeromycotina	Glomerales	Glomeraceae	Rhizophagus	Arbuscular mycorrhizal
Bac331	OTU132Rhizophagus	0.621595	0.0057754	Rhizosphere	Control	Drought_period	Bacteria	Verrucomicrobia	Verrucomicrobiae	Verrucomicrobiales	Verrucomicrobiaceae	Luteolibacter	_	Fungi	Mucoromycota	Glomeromycotina	Glomerales	Glomeraceae	Rhizophagus	Arbuscular mycorrhizal
Bac382	OTU132Rhizophagus	0.658501	0.00235603	Rhizosphere	Control	Drought_period	Bacteria	Proteobacteria	Betaproteobacteria	Methylophilales	Methylophilaceae	MethylophilaceaeFA	_	Fungi	Mucoromycota	Glomeromycotina	Glomerales	Glomeraceae	Rhizophagus	Arbuscular mycorrhizal
Bac387	OTU132Rhizophagus	0.612066	0.00713358	Rhizosphere	Control	Drought_period	Bacteria	Proteobacteria	Deltaproteobacteria	Myxococcales	MyxococcalesOR	MyxococcalesOR	_	Fungi	Mucoromycota	Glomeromycotina	Glomerales	Glomeraceae	Rhizophagus	Arbuscular mycorrhizal
Bac403	OTU132Rhizophagus	0.711533	0.000510778	Rhizosphere	Control	Drought_period	Bacteria	Acidobacteria	AcidobacteriaPH	Acidobacteriales	AcidobacterialesOR	AcidobacterialesOR	_	Fungi	Mucoromycota	Glomeromycotina	Glomerales	Glomeraceae	Rhizophagus	Arbuscular mycorrhizal
Bac418	OTU132Rhizophagus	0.618581	0.00618284	Rhizosphere	Control	Drought_period	Bacteria	Proteobacteria	Deltaproteobacteria	Bdellovibrionales	Bacteriovoracaceae	BacteriovoracaceaeFA	_	Fungi	Mucoromycota	Glomeromycotina	Glomerales	Glomeraceae	Rhizophagus	Arbuscular mycorrhizal
Bac479	OTU132Rhizophagus	0.642352	0.00354607	Rhizosphere	Control	Drought_period	Bacteria	Bacteroidetes	Sphingobacteria	Sphingobacteriales	SphingobacterialesOR	SphingobacterialesOR	_	Fungi	Mucoromycota	Glomeromycotina	Glomerales	Glomeraceae	Rhizophagus	Arbuscular mycorrhizal
Bac609	OTU132Rhizophagus	0.733774	0.000243758	Rhizosphere	Control	Drought_period	Bacteria	Bacteroidetes	Sphingobacteria	Sphingobacteriales	SphingobacterialesOR	SphingobacterialesOR	_	Fungi	Mucoromycota	Glomeromycotina	Glomerales	Glomeraceae	Rhizophagus	Arbuscular mycorrhizal
Bac610	OTU132Rhizophagus	0.640354	0.00371824	Rhizosphere	Control	Drought_period	Bacteria	Proteobacteria	Deltaproteobacteria	Bdellovibrionales	Bacteriovoracaceae	BacteriovoracaceaeFA	_	Fungi	Mucoromycota	Glomeromycotina	Glomerales	Glomeraceae	Rhizophagus	Arbuscular mycorrhizal
Bac628	OTU132Rhizophagus	0.612993	0.00700127	Rhizosphere	Control	Drought_period	Bacteria	Acidobacteria	AcidobacteriaPH	AcidobacteriaPH	AcidobacteriaPH	AcidobacteriaPH	_	Fungi	Mucoromycota	Glomeromycotina	Glomerales	Glomeraceae	Rhizophagus	Arbuscular mycorrhizal
Bac805	OTU132Rhizophagus	0.613862	0.00686958	Rhizosphere	Control	Drought_period	Bacteria	Bacteroidetes	Sphingobacteria	Sphingobacteriales	Sphingobacteriaceae	SphingobacteriaceaeFA	_	Fungi	Mucoromycota	Glomeromycotina	Glomerales	Glomeraceae	Rhizophagus	Arbuscular mycorrhizal
Bac845	OTU132Rhizophagus	0.636853	0.00405162	Rhizosphere	Control	Drought_period	Bacteria	Bacteroidetes	Sphingobacteria	Sphingobacteriales	Flammeovirgaceae	Sporocytophaga	_	Fungi	Mucoromycota	Glomeromycotina	Glomerales	Glomeraceae	Rhizophagus	Arbuscular mycorrhizal
Bac876	OTU132Rhizophagus	0.66285	0.0021046	Rhizosphere	Control	Drought_period	Bacteria	_	_	_	_	_	_	Fungi	Mucoromycota	Glomeromycotina	Glomerales	Glomeraceae	Rhizophagus	Arbuscular mycorrhizal
Bac1090	OTU132Rhizophagus	0.625624	0.00526257	Rhizosphere	Control	Drought_period	Bacteria	Gemmatimonadetes	GemmatimonadetesPH	GemmatimonadetesPH	GemmatimonadetesPH	GemmatimonadetesPH	_	Fungi	Mucoromycota	Glomeromycotina	Glomerales	Glomeraceae	Rhizophagus	Arbuscular mycorrhizal
OTU166Rhizophagus	OTU132Rhizophagus	0.6415	0.0036156	Rhizosphere	Control	Drought_period	Fungi	Mucoromycota	Glomeromycotina	Glomerales	Glomeraceae	Rhizophagus	Arbuscular mycorrhizal	Fungi	Mucoromycota	Glomeromycotina	Glomerales	Glomeraceae	Rhizophagus	Arbuscular mycorrhizal
OTU118Rhizophagus	OTU132Rhizophagus	0.668976	0.00178856	Rhizosphere	Control	Drought_period	Fungi	Mucoromycota	Glomeromycotina	Glomerales	Glomeraceae	Rhizophagus	Arbuscular mycorrhizal	Fungi	Mucoromycota	Glomeromycotina	Glomerales	Glomeraceae	Rhizophagus	Arbuscular mycorrhizal
OTU161Rhizophagus	OTU132Rhizophagus	0.819843	5.96917e-06	Rhizosphere	Control	Drought_period	Fungi	Mucoromycota	Glomeromycotina	Glomerales	Glomeraceae	Rhizophagus	Arbuscular mycorrhizal	Fungi	Mucoromycota	Glomeromycotina	Glomerales	Glomeraceae	Rhizophagus	Arbuscular mycorrhizal
OTU166Rhizophagus	OTU120Fungi	0.610512	0.00736599	Rhizosphere	Control	Drought_period	Fungi	Mucoromycota	Glomeromycotina	Glomerales	Glomeraceae	Rhizophagus	Arbuscular mycorrhizal	Fungi	unidentified	_	_	_	_	Unidentified & others
OTU132Rhizophagus	OTU120Fungi	0.604628	0.00834964	Rhizosphere	Control	Drought_period	Fungi	Mucoromycota	Glomeromycotina	Glomerales	Glomeraceae	Rhizophagus	Arbuscular mycorrhizal	Fungi	unidentified	_	_	_	_	Unidentified & others
Bac382	OTU213Rhizophagus	0.600283	0.00914602	Rhizosphere	Control	Drought_period	Bacteria	Proteobacteria	Betaproteobacteria	Methylophilales	Methylophilaceae	MethylophilaceaeFA	_	Fungi	Mucoromycota	Glomeromycotina	Glomerales	Glomeraceae	Rhizophagus	Arbuscular mycorrhizal
OTU166Rhizophagus	OTU213Rhizophagus	0.650347	0.00291951	Rhizosphere	Control	Drought_period	Fungi	Mucoromycota	Glomeromycotina	Glomerales	Glomeraceae	Rhizophagus	Arbuscular mycorrhizal	Fungi	Mucoromycota	Glomeromycotina	Glomerales	Glomeraceae	Rhizophagus	Arbuscular mycorrhizal
OTU150Rhizophagus	OTU213Rhizophagus	0.683354	0.00120069	Rhizosphere	Control	Drought_period	Fungi	Mucoromycota	Glomeromycotina	Glomerales	Glomeraceae	Rhizophagus	Arbuscular mycorrhizal	Fungi	Mucoromycota	Glomeromycotina	Glomerales	Glomeraceae	Rhizophagus	Arbuscular mycorrhizal
OTU161Rhizophagus	OTU213Rhizophagus	0.601342	0.00894034	Rhizosphere	Control	Drought_period	Fungi	Mucoromycota	Glomeromycotina	Glomerales	Glomeraceae	Rhizophagus	Arbuscular mycorrhizal	Fungi	Mucoromycota	Glomeromycotina	Glomerales	Glomeraceae	Rhizophagus	Arbuscular mycorrhizal
Bac171	OTU408Fungi	0.631586	0.00459152	Rhizosphere	Control	Drought_period	Bacteria	Bacteroidetes	Sphingobacteria	Sphingobacteriales	Flexibacteraceae	Cytophaga	_	Fungi	Mucoromycota	Glomeromycotina	Paraglomerales	_	_	Arbuscular mycorrhizal
Bac207	OTU408Fungi	0.604228	0.00841728	Rhizosphere	Control	Drought_period	Bacteria	Proteobacteria	Gammaproteobacteria	Xanthomonadales	Sinobacteraceae	Steroidobacter	_	Fungi	Mucoromycota	Glomeromycotina	Paraglomerales	_	_	Arbuscular mycorrhizal
Bac240	OTU408Fungi	0.625037	0.00533532	Rhizosphere	Control	Drought_period	Bacteria	Armatimonadetes	CH21	CH21CL	CH21CL	CH21CL	_	Fungi	Mucoromycota	Glomeromycotina	Paraglomerales	_	_	Arbuscular mycorrhizal
Bac735	OTU408Fungi	0.657902	0.00239383	Rhizosphere	Control	Drought_period	Bacteria	Bacteroidetes	Sphingobacteria	Sphingobacteriales	SphingobacterialesOR	SphingobacterialesOR	_	Fungi	Mucoromycota	Glomeromycotina	Paraglomerales	_	_	Arbuscular mycorrhizal
Bac882	OTU408Fungi	0.638478	0.00389537	Rhizosphere	Control	Drought_period	Bacteria	Proteobacteria	Deltaproteobacteria	Myxococcales	Haliangiaceae	HaliangiaceaeFA	_	Fungi	Mucoromycota	Glomeromycotina	Paraglomerales	_	_	Arbuscular mycorrhizal
Bac1228	OTU408Fungi	0.60802	0.00776773	Rhizosphere	Control	Drought_period	Bacteria	Bacteroidetes	Sphingobacteria	Sphingobacteriales	_	_	_	Fungi	Mucoromycota	Glomeromycotina	Paraglomerales	_	_	Arbuscular mycorrhizal
OTU249Rhizopus	OTU944Rhizophagus	0.651333	0.00285106	Rhizosphere	Control	Drought_period	Fungi	Mucoromycota	Mucoromycotina	Mucorales	Rhizopodaceae	Rhizopus	Saprotroph	Fungi	Mucoromycota	Glomeromycotina	Glomerales	Glomeraceae	Rhizophagus	Arbuscular mycorrhizal
Bac3	OTU51Rhizophagus	0.616442	0.00085283	Rhizosphere	Control	Rewetting_period	Bacteria	Actinobacteria	ActinobacteriaPH	Actinomycetales	Streptomycetaceae	Streptomyces	_	Fungi	Mucoromycota	Glomeromycotina	Glomerales	Glomeraceae	Rhizophagus	Arbuscular mycorrhizal
Bac15	OTU51Rhizophagus	0.648699	0.000283586	Rhizosphere	Control	Rewetting_period	Bacteria	Actinobacteria	ActinobacteriaPH	Actinomycetales	Actinosynnemataceae	Lentzea	_	Fungi	Mucoromycota	Glomeromycotina	Glomerales	Glomeraceae	Rhizophagus	Arbuscular mycorrhizal
Bac19	OTU51Rhizophagus	0.603917	0.00125447	Rhizosphere	Control	Rewetting_period	Bacteria	Bacteroidetes	Sphingobacteria	Sphingobacteriales	SphingobacterialesOR	SphingobacterialesOR	_	Fungi	Mucoromycota	Glomeromycotina	Glomerales	Glomeraceae	Rhizophagus	Arbuscular mycorrhizal
Bac23	OTU51Rhizophagus	0.613053	0.000947681	Rhizosphere	Control	Rewetting_period	Bacteria	Proteobacteria	Gammaproteobacteria	Xanthomonadales	Sinobacteraceae	Steroidobacter	_	Fungi	Mucoromycota	Glomeromycotina	Glomerales	Glomeraceae	Rhizophagus	Arbuscular mycorrhizal
Bac25	OTU51Rhizophagus	0.656388	0.000214035	Rhizosphere	Control	Rewetting_period	Bacteria	Actinobacteria	ActinobacteriaPH	Actinomycetales	Nocardioidaceae	Kribbella	_	Fungi	Mucoromycota	Glomeromycotina	Glomerales	Glomeraceae	Rhizophagus	Arbuscular mycorrhizal
Bac27	OTU51Rhizophagus	0.625015	0.000650565	Rhizosphere	Control	Rewetting_period	Bacteria	Actinobacteria	ActinobacteriaPH	Actinomycetales	Glycomycetaceae	Glycomyces	_	Fungi	Mucoromycota	Glomeromycotina	Glomerales	Glomeraceae	Rhizophagus	Arbuscular mycorrhizal
Bac62	OTU51Rhizophagus	0.647661	0.000294335	Rhizosphere	Control	Rewetting_period	Bacteria	Cyanobacteria	Synechococcophycideae	Pseudanabaenales	Pseudanabaenaceae	PseudanabaenaceaeFA	_	Fungi	Mucoromycota	Glomeromycotina	Glomerales	Glomeraceae	Rhizophagus	Arbuscular mycorrhizal
Bac81	OTU51Rhizophagus	0.686035	6.76455e-05	Rhizosphere	Control	Rewetting_period	Bacteria	Bacteroidetes	Sphingobacteria	Sphingobacteriales	Flexibacteraceae	_	_	Fungi	Mucoromycota	Glomeromycotina	Glomerales	Glomeraceae	Rhizophagus	Arbuscular mycorrhizal
Bac98	OTU51Rhizophagus	0.689291	5.88314e-05	Rhizosphere	Control	Rewetting_period	Bacteria	Bacteroidetes	Flavobacteria	Flavobacteriales	Cryomorphaceae	CryomorphaceaeFA	_	Fungi	Mucoromycota	Glomeromycotina	Glomerales	Glomeraceae	Rhizophagus	Arbuscular mycorrhizal
Bac123	OTU51Rhizophagus	0.656777	0.000211642	Rhizosphere	Control	Rewetting_period	Bacteria	Proteobacteria	Betaproteobacteria	Burkholderiales	Oxalobacteraceae	Massilia	_	Fungi	Mucoromycota	Glomeromycotina	Glomerales	Glomeraceae	Rhizophagus	Arbuscular mycorrhizal
Bac142	OTU51Rhizophagus	0.663833	0.000161024	Rhizosphere	Control	Rewetting_period	Bacteria	Proteobacteria	Betaproteobacteria	Burkholderiales	Oxalobacteraceae	OxalobacteraceaeFA	_	Fungi	Mucoromycota	Glomeromycotina	Glomerales	Glomeraceae	Rhizophagus	Arbuscular mycorrhizal
Bac156	OTU51Rhizophagus	0.662986	0.000166546	Rhizosphere	Control	Rewetting_period	Bacteria	Bacteroidetes	Sphingobacteria	Sphingobacteriales	Flexibacteraceae	Cytophaga	_	Fungi	Mucoromycota	Glomeromycotina	Glomerales	Glomeraceae	Rhizophagus	Arbuscular mycorrhizal
Bac188	OTU51Rhizophagus	0.622556	0.000702725	Rhizosphere	Control	Rewetting_period	Bacteria	Bacteroidetes	Sphingobacteria	Sphingobacteriales	Flexibacteraceae	FlexibacteraceaeFA	_	Fungi	Mucoromycota	Glomeromycotina	Glomerales	Glomeraceae	Rhizophagus	Arbuscular mycorrhizal
Bac212	OTU51Rhizophagus	0.702358	3.33607e-05	Rhizosphere	Control	Rewetting_period	Bacteria	Acidobacteria	AcidobacteriaPH	Acidobacteriales	Acidobacteriaceae	_	_	Fungi	Mucoromycota	Glomeromycotina	Glomerales	Glomeraceae	Rhizophagus	Arbuscular mycorrhizal
Bac220	OTU51Rhizophagus	0.61038	0.00102799	Rhizosphere	Control	Rewetting_period	Bacteria	Verrucomicrobia	Verrucomicrobiae	Verrucomicrobiales	VerrucomicrobialesOR	VerrucomicrobialesOR	_	Fungi	Mucoromycota	Glomeromycotina	Glomerales	Glomeraceae	Rhizophagus	Arbuscular mycorrhizal
Bac353	OTU51Rhizophagus	0.638038	0.000416131	Rhizosphere	Control	Rewetting_period	Bacteria	Bacteroidetes	Sphingobacteria	Sphingobacteriales	Flexibacteraceae	Pontibacter	_	Fungi	Mucoromycota	Glomeromycotina	Glomerales	Glomeraceae	Rhizophagus	Arbuscular mycorrhizal
Bac560	OTU51Rhizophagus	0.626195	0.00062496	Rhizosphere	Control	Rewetting_period	Bacteria	Proteobacteria	Deltaproteobacteria	MIZ46	MIZ46OR	MIZ46OR	_	Fungi	Mucoromycota	Glomeromycotina	Glomerales	Glomeraceae	Rhizophagus	Arbuscular mycorrhizal
Bac578	OTU51Rhizophagus	0.708846	2.47553e-05	Rhizosphere	Control	Rewetting_period	Bacteria	Bacteroidetes	Sphingobacteria	Sphingobacteriales	Sphingobacteriaceae	SphingobacteriaceaeFA	_	Fungi	Mucoromycota	Glomeromycotina	Glomerales	Glomeraceae	Rhizophagus	Arbuscular mycorrhizal
Bac600	OTU51Rhizophagus	0.642962	0.000349841	Rhizosphere	Control	Rewetting_period	Bacteria	Armatimonadetes	CH21	CH21CL	CH21CL	CH21CL	_	Fungi	Mucoromycota	Glomeromycotina	Glomerales	Glomeraceae	Rhizophagus	Arbuscular mycorrhizal
Bac678	OTU51Rhizophagus	0.63284	0.000499025	Rhizosphere	Control	Rewetting_period	Bacteria	Bacteroidetes	Sphingobacteria	Sphingobacteriales	SphingobacterialesOR	Flavisolibacter	_	Fungi	Mucoromycota	Glomeromycotina	Glomerales	Glomeraceae	Rhizophagus	Arbuscular mycorrhizal
Bac780	OTU51Rhizophagus	0.617112	0.000834024	Rhizosphere	Control	Rewetting_period	Bacteria	Proteobacteria	Deltaproteobacteria	MIZ46	MIZ46OR	MIZ46OR	_	Fungi	Mucoromycota	Glomeromycotina	Glomerales	Glomeraceae	Rhizophagus	Arbuscular mycorrhizal
Bac867	OTU51Rhizophagus	0.619922	0.000764069	Rhizosphere	Control	Rewetting_period	Bacteria	Proteobacteria	Deltaproteobacteria	Bdellovibrionales	Bdellovibrionaceae	BdellovibrionaceaeFA	_	Fungi	Mucoromycota	Glomeromycotina	Glomerales	Glomeraceae	Rhizophagus	Arbuscular mycorrhizal
Bac1076	OTU51Rhizophagus	0.605243	0.00120441	Rhizosphere	Control	Rewetting_period	Bacteria	_	_	_	_	_	_	Fungi	Mucoromycota	Glomeromycotina	Glomerales	Glomeraceae	Rhizophagus	Arbuscular mycorrhizal
OTU2Setophoma	OTU51Rhizophagus	0.688577	6.05905e-05	Rhizosphere	Control	Rewetting_period	Fungi	Ascomycota	_	_	_	Setophoma	Plant pathogen	Fungi	Mucoromycota	Glomeromycotina	Glomerales	Glomeraceae	Rhizophagus	Arbuscular mycorrhizal
OTU5Acremonium	OTU51Rhizophagus	0.63959	0.000393903	Rhizosphere	Control	Rewetting_period	Fungi	Ascomycota	Sordariomycetes	Hypocreales	_	Acremonium	Endophyte	Fungi	Mucoromycota	Glomeromycotina	Glomerales	Glomeraceae	Rhizophagus	Arbuscular mycorrhizal
OTU17Acrophialophora	OTU51Rhizophagus	0.762472	1.48618e-06	Rhizosphere	Control	Rewetting_period	Fungi	Ascomycota	_	_	_	Acrophialophora	Plant pathogen	Fungi	Mucoromycota	Glomeromycotina	Glomerales	Glomeraceae	Rhizophagus	Arbuscular mycorrhizal
OTU22Periconia	OTU51Rhizophagus	0.709889	2.36296e-05	Rhizosphere	Control	Rewetting_period	Fungi	Ascomycota	Dothideomycetes	Pleosporales	_	Periconia	Endophyte	Fungi	Mucoromycota	Glomeromycotina	Glomerales	Glomeraceae	Rhizophagus	Arbuscular mycorrhizal
Bac3	OTU70Claroideoglomus	0.648567	0.000284931	Rhizosphere	Control	Rewetting_period	Bacteria	Actinobacteria	ActinobacteriaPH	Actinomycetales	Streptomycetaceae	Streptomyces	_	Fungi	Mucoromycota	Glomeromycotina	Glomerales	Claroideoglomeraceae	Claroideoglomus	Arbuscular mycorrhizal
Bac15	OTU70Claroideoglomus	0.619717	0.000769196	Rhizosphere	Control	Rewetting_period	Bacteria	Actinobacteria	ActinobacteriaPH	Actinomycetales	Actinosynnemataceae	Lentzea	_	Fungi	Mucoromycota	Glomeromycotina	Glomerales	Claroideoglomeraceae	Claroideoglomus	Arbuscular mycorrhizal
Bac25	OTU70Claroideoglomus	0.631643	0.000520243	Rhizosphere	Control	Rewetting_period	Bacteria	Actinobacteria	ActinobacteriaPH	Actinomycetales	Nocardioidaceae	Kribbella	_	Fungi	Mucoromycota	Glomeromycotina	Glomerales	Claroideoglomeraceae	Claroideoglomus	Arbuscular mycorrhizal
Bac27	OTU70Claroideoglomus	0.657711	0.000204126	Rhizosphere	Control	Rewetting_period	Bacteria	Actinobacteria	ActinobacteriaPH	Actinomycetales	Glycomycetaceae	Glycomyces	_	Fungi	Mucoromycota	Glomeromycotina	Glomerales	Claroideoglomeraceae	Claroideoglomus	Arbuscular mycorrhizal
Bac39	OTU70Claroideoglomus	0.609522	0.00105691	Rhizosphere	Control	Rewetting_period	Bacteria	Verrucomicrobia	Verrucomicrobiae	Verrucomicrobiales	VerrucomicrobialesOR	VerrucomicrobialesOR	_	Fungi	Mucoromycota	Glomeromycotina	Glomerales	Claroideoglomeraceae	Claroideoglomus	Arbuscular mycorrhizal
Bac40	OTU70Claroideoglomus	0.673406	0.000112334	Rhizosphere	Control	Rewetting_period	Bacteria	Bacteroidetes	Sphingobacteria	Sphingobacteriales	Flexibacteraceae	Cytophaga	_	Fungi	Mucoromycota	Glomeromycotina	Glomerales	Claroideoglomeraceae	Claroideoglomus	Arbuscular mycorrhizal
Bac51	OTU70Claroideoglomus	0.623563	0.000680441	Rhizosphere	Control	Rewetting_period	Bacteria	Acidobacteria	Chloracidobacteria	ChloracidobacteriaCL	ChloracidobacteriaCL	ChloracidobacteriaCL	_	Fungi	Mucoromycota	Glomeromycotina	Glomerales	Claroideoglomeraceae	Claroideoglomus	Arbuscular mycorrhizal
Bac73	OTU70Claroideoglomus	0.651874	0.000252303	Rhizosphere	Control	Rewetting_period	Bacteria	Bacteroidetes	Sphingobacteria	Sphingobacteriales	Flexibacteraceae	Cytophaga	_	Fungi	Mucoromycota	Glomeromycotina	Glomerales	Claroideoglomeraceae	Claroideoglomus	Arbuscular mycorrhizal
Bac81	OTU70Claroideoglomus	0.643309	0.000346011	Rhizosphere	Control	Rewetting_period	Bacteria	Bacteroidetes	Sphingobacteria	Sphingobacteriales	Flexibacteraceae	_	_	Fungi	Mucoromycota	Glomeromycotina	Glomerales	Claroideoglomeraceae	Claroideoglomus	Arbuscular mycorrhizal
Bac133	OTU70Claroideoglomus	0.693442	4.9547e-05	Rhizosphere	Control	Rewetting_period	Bacteria	TM7	TM7PH	I025	A29	A29FA	_	Fungi	Mucoromycota	Glomeromycotina	Glomerales	Claroideoglomeraceae	Claroideoglomus	Arbuscular mycorrhizal
Bac142	OTU70Claroideoglomus	0.702765	3.27309e-05	Rhizosphere	Control	Rewetting_period	Bacteria	Proteobacteria	Betaproteobacteria	Burkholderiales	Oxalobacteraceae	OxalobacteraceaeFA	_	Fungi	Mucoromycota	Glomeromycotina	Glomerales	Claroideoglomeraceae	Claroideoglomus	Arbuscular mycorrhizal
Bac155	OTU70Claroideoglomus	0.66248	0.000169716	Rhizosphere	Control	Rewetting_period	Bacteria	Actinobacteria	ActinobacteriaPH	Actinomycetales	Nocardiaceae	NocardiaceaeFA	_	Fungi	Mucoromycota	Glomeromycotina	Glomerales	Claroideoglomeraceae	Claroideoglomus	Arbuscular mycorrhizal
Bac156	OTU70Claroideoglomus	0.683349	7.58099e-05	Rhizosphere	Control	Rewetting_period	Bacteria	Bacteroidetes	Sphingobacteria	Sphingobacteriales	Flexibacteraceae	Cytophaga	_	Fungi	Mucoromycota	Glomeromycotina	Glomerales	Claroideoglomeraceae	Claroideoglomus	Arbuscular mycorrhizal
Bac187	OTU70Claroideoglomus	0.685616	6.87698e-05	Rhizosphere	Control	Rewetting_period	Bacteria	Bacteroidetes	Sphingobacteria	Sphingobacteriales	SphingobacterialesOR	Flavisolibacter	_	Fungi	Mucoromycota	Glomeromycotina	Glomerales	Claroideoglomeraceae	Claroideoglomus	Arbuscular mycorrhizal
Bac188	OTU70Claroideoglomus	0.716945	1.69107e-05	Rhizosphere	Control	Rewetting_period	Bacteria	Bacteroidetes	Sphingobacteria	Sphingobacteriales	Flexibacteraceae	FlexibacteraceaeFA	_	Fungi	Mucoromycota	Glomeromycotina	Glomerales	Claroideoglomeraceae	Claroideoglomus	Arbuscular mycorrhizal
Bac198	OTU70Claroideoglomus	0.695608	4.48817e-05	Rhizosphere	Control	Rewetting_period	Bacteria	Bacteroidetes	Flavobacteria	Flavobacteriales	Flavobacteriaceae	Flavobacterium	_	Fungi	Mucoromycota	Glomeromycotina	Glomerales	Claroideoglomeraceae	Claroideoglomus	Arbuscular mycorrhizal
Bac212	OTU70Claroideoglomus	0.607639	0.00112002	Rhizosphere	Control	Rewetting_period	Bacteria	Acidobacteria	AcidobacteriaPH	Acidobacteriales	Acidobacteriaceae	_	_	Fungi	Mucoromycota	Glomeromycotina	Glomerales	Claroideoglomeraceae	Claroideoglomus	Arbuscular mycorrhizal
Bac213	OTU70Claroideoglomus	0.665099	0.000153749	Rhizosphere	Control	Rewetting_period	Bacteria	TM7	TM7PH	TM7PH	TM7PH	TM7PH	_	Fungi	Mucoromycota	Glomeromycotina	Glomerales	Claroideoglomeraceae	Claroideoglomus	Arbuscular mycorrhizal
Bac220	OTU70Claroideoglomus	0.609369	0.00106154	Rhizosphere	Control	Rewetting_period	Bacteria	Verrucomicrobia	Verrucomicrobiae	Verrucomicrobiales	VerrucomicrobialesOR	VerrucomicrobialesOR	_	Fungi	Mucoromycota	Glomeromycotina	Glomerales	Claroideoglomeraceae	Claroideoglomus	Arbuscular mycorrhizal
Bac242	OTU70Claroideoglomus	0.76029	1.71322e-06	Rhizosphere	Control	Rewetting_period	Bacteria	Actinobacteria	ActinobacteriaPH	ActinobacteriaPH	ActinobacteriaPH	ActinobacteriaPH	_	Fungi	Mucoromycota	Glomeromycotina	Glomerales	Claroideoglomeraceae	Claroideoglomus	Arbuscular mycorrhizal
Bac361	OTU70Claroideoglomus	0.689824	5.77763e-05	Rhizosphere	Control	Rewetting_period	Bacteria	Bacteroidetes	Sphingobacteria	Sphingobacteriales	Flexibacteraceae	Adhaeribacter	_	Fungi	Mucoromycota	Glomeromycotina	Glomerales	Claroideoglomeraceae	Claroideoglomus	Arbuscular mycorrhizal
Bac378	OTU70Claroideoglomus	0.618525	0.000796923	Rhizosphere	Control	Rewetting_period	Bacteria	Actinobacteria	ActinobacteriaPH	Actinomycetales	Streptosporangiaceae	Streptosporangium	_	Fungi	Mucoromycota	Glomeromycotina	Glomerales	Claroideoglomeraceae	Claroideoglomus	Arbuscular mycorrhizal
Bac436	OTU70Claroideoglomus	0.605297	0.00120257	Rhizosphere	Control	Rewetting_period	Bacteria	Proteobacteria	Gammaproteobacteria	Xanthomonadales	Xanthomonadaceae	Dyella	_	Fungi	Mucoromycota	Glomeromycotina	Glomerales	Claroideoglomeraceae	Claroideoglomus	Arbuscular mycorrhizal
Bac486	OTU70Claroideoglomus	0.701917	3.39054e-05	Rhizosphere	Control	Rewetting_period	Bacteria	Bacteroidetes	Sphingobacteria	Sphingobacteriales	Flexibacteraceae	Pontibacter	_	Fungi	Mucoromycota	Glomeromycotina	Glomerales	Claroideoglomeraceae	Claroideoglomus	Arbuscular mycorrhizal
Bac513	OTU70Claroideoglomus	0.622298	0.000707863	Rhizosphere	Control	Rewetting_period	Bacteria	Bacteroidetes	Sphingobacteria	Sphingobacteriales	SphingobacterialesOR	_	_	Fungi	Mucoromycota	Glomeromycotina	Glomerales	Claroideoglomeraceae	Claroideoglomus	Arbuscular mycorrhizal
Bac529	OTU70Claroideoglomus	0.679481	8.8918e-05	Rhizosphere	Control	Rewetting_period	Bacteria	Acidobacteria	AcidobacteriaPH	AcidobacteriaPH	AcidobacteriaPH	AcidobacteriaPH	_	Fungi	Mucoromycota	Glomeromycotina	Glomerales	Claroideoglomeraceae	Claroideoglomus	Arbuscular mycorrhizal
Bac531	OTU70Claroideoglomus	0.688612	6.04859e-05	Rhizosphere	Control	Rewetting_period	Bacteria	Bacteroidetes	Sphingobacteria	Sphingobacteriales	Flexibacteraceae	FlexibacteraceaeFA	_	Fungi	Mucoromycota	Glomeromycotina	Glomerales	Claroideoglomeraceae	Claroideoglomus	Arbuscular mycorrhizal
Bac560	OTU70Claroideoglomus	0.601616	0.00134668	Rhizosphere	Control	Rewetting_period	Bacteria	Proteobacteria	Deltaproteobacteria	MIZ46	MIZ46OR	MIZ46OR	_	Fungi	Mucoromycota	Glomeromycotina	Glomerales	Claroideoglomeraceae	Claroideoglomus	Arbuscular mycorrhizal
Bac569	OTU70Claroideoglomus	0.601042	0.00137064	Rhizosphere	Control	Rewetting_period	Bacteria	Bacteroidetes	Sphingobacteria	Sphingobacteriales	Sphingobacteriaceae	SphingobacteriaceaeFA	_	Fungi	Mucoromycota	Glomeromycotina	Glomerales	Claroideoglomeraceae	Claroideoglomus	Arbuscular mycorrhizal
Bac578	OTU70Claroideoglomus	0.62176	0.000720008	Rhizosphere	Control	Rewetting_period	Bacteria	Bacteroidetes	Sphingobacteria	Sphingobacteriales	Sphingobacteriaceae	SphingobacteriaceaeFA	_	Fungi	Mucoromycota	Glomeromycotina	Glomerales	Claroideoglomeraceae	Claroideoglomus	Arbuscular mycorrhizal
Bac610	OTU70Claroideoglomus	0.601937	0.00133372	Rhizosphere	Control	Rewetting_period	Bacteria	Proteobacteria	Deltaproteobacteria	Bdellovibrionales	Bacteriovoracaceae	BacteriovoracaceaeFA	_	Fungi	Mucoromycota	Glomeromycotina	Glomerales	Claroideoglomeraceae	Claroideoglomus	Arbuscular mycorrhizal
Bac629	OTU70Claroideoglomus	0.608367	0.00109548	Rhizosphere	Control	Rewetting_period	Bacteria	_	_	_	_	_	_	Fungi	Mucoromycota	Glomeromycotina	Glomerales	Claroideoglomeraceae	Claroideoglomus	Arbuscular mycorrhizal
Bac678	OTU70Claroideoglomus	0.68423	7.32396e-05	Rhizosphere	Control	Rewetting_period	Bacteria	Bacteroidetes	Sphingobacteria	Sphingobacteriales	SphingobacterialesOR	Flavisolibacter	_	Fungi	Mucoromycota	Glomeromycotina	Glomerales	Claroideoglomeraceae	Claroideoglomus	Arbuscular mycorrhizal
Bac724	OTU70Claroideoglomus	0.623974	0.000671571	Rhizosphere	Control	Rewetting_period	Bacteria	TM7	TM7PH	I025	A29	A29FA	_	Fungi	Mucoromycota	Glomeromycotina	Glomerales	Claroideoglomeraceae	Claroideoglomus	Arbuscular mycorrhizal
Bac1371	OTU70Claroideoglomus	0.625793	0.000633563	Rhizosphere	Control	Rewetting_period	Bacteria	Bacteroidetes	Sphingobacteria	Sphingobacteriales	SphingobacterialesOR	Flavisolibacter	_	Fungi	Mucoromycota	Glomeromycotina	Glomerales	Claroideoglomeraceae	Claroideoglomus	Arbuscular mycorrhizal
Bac1385	OTU70Claroideoglomus	0.671757	0.000119417	Rhizosphere	Control	Rewetting_period	Bacteria	_	_	_	_	_	_	Fungi	Mucoromycota	Glomeromycotina	Glomerales	Claroideoglomeraceae	Claroideoglomus	Arbuscular mycorrhizal
Bac1468	OTU70Claroideoglomus	0.660995	0.000180178	Rhizosphere	Control	Rewetting_period	Bacteria	Proteobacteria	Gammaproteobacteria	Legionellales	Coxiellaceae	Aquicella	_	Fungi	Mucoromycota	Glomeromycotina	Glomerales	Claroideoglomeraceae	Claroideoglomus	Arbuscular mycorrhizal
Bac1542	OTU70Claroideoglomus	0.614981	0.000893343	Rhizosphere	Control	Rewetting_period	Bacteria	Cyanobacteria	CyanobacteriaPH	SM1D11	SM1D11OR	SM1D11OR	_	Fungi	Mucoromycota	Glomeromycotina	Glomerales	Claroideoglomeraceae	Claroideoglomus	Arbuscular mycorrhizal
Bac1726	OTU70Claroideoglomus	0.607011	0.00114119	Rhizosphere	Control	Rewetting_period	Bacteria	TM7	TM7PH	TM7PH	TM7PH	TM7PH	_	Fungi	Mucoromycota	Glomeromycotina	Glomerales	Claroideoglomeraceae	Claroideoglomus	Arbuscular mycorrhizal
Bac2165	OTU70Claroideoglomus	0.612221	0.000970697	Rhizosphere	Control	Rewetting_period	Bacteria	TM7	TM7PH	TM7PH	TM7PH	TM7PH	_	Fungi	Mucoromycota	Glomeromycotina	Glomerales	Claroideoglomeraceae	Claroideoglomus	Arbuscular mycorrhizal
Bac2249	OTU70Claroideoglomus	0.612115	0.00097361	Rhizosphere	Control	Rewetting_period	Bacteria	Proteobacteria	Deltaproteobacteria	DeltaproteobacteriaCL	DeltaproteobacteriaCL	DeltaproteobacteriaCL	_	Fungi	Mucoromycota	Glomeromycotina	Glomerales	Claroideoglomeraceae	Claroideoglomus	Arbuscular mycorrhizal
OTU5Acremonium	OTU70Claroideoglomus	0.825797	1.91393e-08	Rhizosphere	Control	Rewetting_period	Fungi	Ascomycota	Sordariomycetes	Hypocreales	_	Acremonium	Endophyte	Fungi	Mucoromycota	Glomeromycotina	Glomerales	Claroideoglomeraceae	Claroideoglomus	Arbuscular mycorrhizal
OTU6Fusarium	OTU70Claroideoglomus	0.722004	1.33903e-05	Rhizosphere	Control	Rewetting_period	Fungi	Ascomycota	Sordariomycetes	Hypocreales	Nectriaceae	Fusarium	Plant pathogen	Fungi	Mucoromycota	Glomeromycotina	Glomerales	Claroideoglomeraceae	Claroideoglomus	Arbuscular mycorrhizal
OTU16Fusarium	OTU70Claroideoglomus	0.682901	7.72365e-05	Rhizosphere	Control	Rewetting_period	Fungi	Ascomycota	Sordariomycetes	Hypocreales	Nectriaceae	Fusarium	Plant pathogen	Fungi	Mucoromycota	Glomeromycotina	Glomerales	Claroideoglomeraceae	Claroideoglomus	Arbuscular mycorrhizal
OTU17Acrophialophora	OTU70Claroideoglomus	0.794215	2.03326e-07	Rhizosphere	Control	Rewetting_period	Fungi	Ascomycota	_	_	_	Acrophialophora	Plant pathogen	Fungi	Mucoromycota	Glomeromycotina	Glomerales	Claroideoglomeraceae	Claroideoglomus	Arbuscular mycorrhizal
OTU31Chaetomium	OTU70Claroideoglomus	0.751434	2.76217e-06	Rhizosphere	Control	Rewetting_period	Fungi	Ascomycota	Sordariomycetes	Sordariales	Chaetomiaceae	Chaetomium	Saprotroph	Fungi	Mucoromycota	Glomeromycotina	Glomerales	Claroideoglomeraceae	Claroideoglomus	Arbuscular mycorrhizal
OTU32Fusarium	OTU70Claroideoglomus	0.649662	0.000273096	Rhizosphere	Control	Rewetting_period	Fungi	Ascomycota	Sordariomycetes	Hypocreales	Nectriaceae	Fusarium	Plant pathogen	Fungi	Mucoromycota	Glomeromycotina	Glomerales	Claroideoglomeraceae	Claroideoglomus	Arbuscular mycorrhizal
OTU28Chaetomium	OTU70Claroideoglomus	0.696931	4.22878e-05	Rhizosphere	Control	Rewetting_period	Fungi	Ascomycota	Sordariomycetes	Sordariales	Chaetomiaceae	Chaetomium	Saprotroph	Fungi	Mucoromycota	Glomeromycotina	Glomerales	Claroideoglomeraceae	Claroideoglomus	Arbuscular mycorrhizal
OTU35Myrothecium	OTU70Claroideoglomus	0.698533	3.93632e-05	Rhizosphere	Control	Rewetting_period	Fungi	Ascomycota	Sordariomycetes	Hypocreales	Stachybotriaceae	Striaticonidium	Saprotroph	Fungi	Mucoromycota	Glomeromycotina	Glomerales	Claroideoglomeraceae	Claroideoglomus	Arbuscular mycorrhizal
OTU22Periconia	OTU70Claroideoglomus	0.746504	3.65296e-06	Rhizosphere	Control	Rewetting_period	Fungi	Ascomycota	Dothideomycetes	Pleosporales	_	Periconia	Endophyte	Fungi	Mucoromycota	Glomeromycotina	Glomerales	Claroideoglomeraceae	Claroideoglomus	Arbuscular mycorrhizal
OTU13Preussia	OTU70Claroideoglomus	0.677393	9.63973e-05	Rhizosphere	Control	Rewetting_period	Fungi	Ascomycota	Dothideomycetes	Pleosporales	Sporormiaceae	Preussia	Saprotroph	Fungi	Mucoromycota	Glomeromycotina	Glomerales	Claroideoglomeraceae	Claroideoglomus	Arbuscular mycorrhizal
OTU86Acrophialophora	OTU70Claroideoglomus	0.65835	0.000199283	Rhizosphere	Control	Rewetting_period	Fungi	Ascomycota	_	_	_	Acrophialophora	Plant pathogen	Fungi	Mucoromycota	Glomeromycotina	Glomerales	Claroideoglomeraceae	Claroideoglomus	Arbuscular mycorrhizal
OTU23Stachybotrys	OTU70Claroideoglomus	0.672569	0.000116041	Rhizosphere	Control	Rewetting_period	Fungi	Ascomycota	Sordariomycetes	Hypocreales	_	Stachybotrys	Saprotroph	Fungi	Mucoromycota	Glomeromycotina	Glomerales	Claroideoglomeraceae	Claroideoglomus	Arbuscular mycorrhizal
OTU41Fusarium	OTU70Claroideoglomus	0.773686	7.51537e-07	Rhizosphere	Control	Rewetting_period	Fungi	Ascomycota	Sordariomycetes	Hypocreales	Nectriaceae	Fusarium	Plant pathogen	Fungi	Mucoromycota	Glomeromycotina	Glomerales	Claroideoglomeraceae	Claroideoglomus	Arbuscular mycorrhizal
OTU59Chaetomium	OTU70Claroideoglomus	0.70843	2.52063e-05	Rhizosphere	Control	Rewetting_period	Fungi	Ascomycota	Sordariomycetes	Sordariales	Chaetomiaceae	Chaetomium	Saprotroph	Fungi	Mucoromycota	Glomeromycotina	Glomerales	Claroideoglomeraceae	Claroideoglomus	Arbuscular mycorrhizal
OTU65Corynascus	OTU70Claroideoglomus	0.754679	2.31093e-06	Rhizosphere	Control	Rewetting_period	Fungi	Ascomycota	Sordariomycetes	Sordariales	Chaetomiaceae	Corynascus	Saprotroph	Fungi	Mucoromycota	Glomeromycotina	Glomerales	Claroideoglomeraceae	Claroideoglomus	Arbuscular mycorrhizal
OTU73Trichocladium	OTU70Claroideoglomus	0.623762	0.000676458	Rhizosphere	Control	Rewetting_period	Fungi	Ascomycota	Sordariomycetes	Sordariales	Chaetomiaceae	Trichocladium	Saprotroph	Fungi	Mucoromycota	Glomeromycotina	Glomerales	Claroideoglomeraceae	Claroideoglomus	Arbuscular mycorrhizal
OTU21Ascomycota	OTU70Claroideoglomus	0.69127	5.43195e-05	Rhizosphere	Control	Rewetting_period	Fungi	Ascomycota	Pezizomycetes	Pezizales	Ascobolaceae	Ascobolus	Saprotroph	Fungi	Mucoromycota	Glomeromycotina	Glomerales	Claroideoglomeraceae	Claroideoglomus	Arbuscular mycorrhizal
OTU82Nectria	OTU70Claroideoglomus	0.687738	6.27543e-05	Rhizosphere	Control	Rewetting_period	Fungi	Ascomycota	Sordariomycetes	Hypocreales	Nectriaceae	Fusarium	Plant pathogen	Fungi	Mucoromycota	Glomeromycotina	Glomerales	Claroideoglomeraceae	Claroideoglomus	Arbuscular mycorrhizal
OTU46Thermomyces	OTU70Claroideoglomus	0.60611	0.00117236	Rhizosphere	Control	Rewetting_period	Fungi	Ascomycota	Eurotiomycetes	Eurotiales	_	Thermomyces	Endophyte	Fungi	Mucoromycota	Glomeromycotina	Glomerales	Claroideoglomeraceae	Claroideoglomus	Arbuscular mycorrhizal
OTU51Rhizophagus	OTU70Claroideoglomus	0.771489	8.58003e-07	Rhizosphere	Control	Rewetting_period	Fungi	Mucoromycota	Glomeromycotina	Glomerales	Glomeraceae	Rhizophagus	Arbuscular mycorrhizal	Fungi	Mucoromycota	Glomeromycotina	Glomerales	Claroideoglomeraceae	Claroideoglomus	Arbuscular mycorrhizal
OTU51Rhizophagus	OTU44Curvularia	0.660205	0.000185452	Rhizosphere	Control	Rewetting_period	Fungi	Mucoromycota	Glomeromycotina	Glomerales	Glomeraceae	Rhizophagus	Arbuscular mycorrhizal	Fungi	Ascomycota	Dothideomycetes	Pleosporales	Pleosporaceae	Curvularia	Plant pathogen
OTU70Claroideoglomus	OTU44Curvularia	0.709021	2.45428e-05	Rhizosphere	Control	Rewetting_period	Fungi	Mucoromycota	Glomeromycotina	Glomerales	Claroideoglomeraceae	Claroideoglomus	Arbuscular mycorrhizal	Fungi	Ascomycota	Dothideomycetes	Pleosporales	Pleosporaceae	Curvularia	Plant pathogen
OTU70Claroideoglomus	OTU52Mortierella	0.684992	7.06395e-05	Rhizosphere	Control	Rewetting_period	Fungi	Mucoromycota	Glomeromycotina	Glomerales	Claroideoglomeraceae	Claroideoglomus	Arbuscular mycorrhizal	Fungi	Mucoromycota	Mortierellomycotina	Mortierellales	Mortierellaceae	Mortierella	Saprotroph
OTU70Claroideoglomus	OTU62Mortierella	0.635981	0.000447111	Rhizosphere	Control	Rewetting_period	Fungi	Mucoromycota	Glomeromycotina	Glomerales	Claroideoglomeraceae	Claroideoglomus	Arbuscular mycorrhizal	Fungi	Mucoromycota	Mortierellomycotina	Mortierellales	Mortierellaceae	Mortierella	Saprotroph
OTU70Claroideoglomus	OTU68Cryptococcus	0.741239	4.91828e-06	Rhizosphere	Control	Rewetting_period	Fungi	Mucoromycota	Glomeromycotina	Glomerales	Claroideoglomeraceae	Claroideoglomus	Arbuscular mycorrhizal	Fungi	Basidiomycota	Tremellomycetes	_	_	_	SaprotrophYeast
OTU70Claroideoglomus	OTU58Camarosporium	0.706217	2.79726e-05	Rhizosphere	Control	Rewetting_period	Fungi	Mucoromycota	Glomeromycotina	Glomerales	Claroideoglomeraceae	Claroideoglomus	Arbuscular mycorrhizal	Fungi	Ascomycota	Dothideomycetes	Botryosphaeriales	Incertae sedis	Camarosporium	Endophyte
OTU51Rhizophagus	OTU93Mortierella	0.659878	0.000187894	Rhizosphere	Control	Rewetting_period	Fungi	Mucoromycota	Glomeromycotina	Glomerales	Glomeraceae	Rhizophagus	Arbuscular mycorrhizal	Fungi	Mucoromycota	Mortierellomycotina	Mortierellales	Mortierellaceae	Mortierella	Saprotroph
OTU70Claroideoglomus	OTU93Mortierella	0.722022	1.33903e-05	Rhizosphere	Control	Rewetting_period	Fungi	Mucoromycota	Glomeromycotina	Glomerales	Claroideoglomeraceae	Claroideoglomus	Arbuscular mycorrhizal	Fungi	Mucoromycota	Mortierellomycotina	Mortierellales	Mortierellaceae	Mortierella	Saprotroph
OTU70Claroideoglomus	OTU96Chaetomium	0.724673	1.17307e-05	Rhizosphere	Control	Rewetting_period	Fungi	Mucoromycota	Glomeromycotina	Glomerales	Claroideoglomeraceae	Claroideoglomus	Arbuscular mycorrhizal	Fungi	Ascomycota	Sordariomycetes	Sordariales	Chaetomiaceae	Chaetomium	Saprotroph
OTU70Claroideoglomus	OTU49Macrophomina	0.700695	3.58811e-05	Rhizosphere	Control	Rewetting_period	Fungi	Mucoromycota	Glomeromycotina	Glomerales	Claroideoglomeraceae	Claroideoglomus	Arbuscular mycorrhizal	Fungi	Ascomycota	Dothideomycetes	Botryosphaeriales	Botryosphaeriaceae	Macrophomina	Plant pathogen
OTU70Claroideoglomus	OTU94Gibellulopsis	0.61031	0.00103024	Rhizosphere	Control	Rewetting_period	Fungi	Mucoromycota	Glomeromycotina	Glomerales	Claroideoglomeraceae	Claroideoglomus	Arbuscular mycorrhizal	Fungi	Ascomycota	Sordariomycetes	Glomerellales	Plectosphaerellaceae	Gibellulopsis	Plant pathogen
OTU70Claroideoglomus	OTU64Penicillium	0.715315	1.83949e-05	Rhizosphere	Control	Rewetting_period	Fungi	Mucoromycota	Glomeromycotina	Glomerales	Claroideoglomeraceae	Claroideoglomus	Arbuscular mycorrhizal	Fungi	Ascomycota	Eurotiomycetes	Onygenales	Gymnoascaceae	Leucothecium	Saprotroph
OTU70Claroideoglomus	OTU92Chaetomium	0.615887	0.000868147	Rhizosphere	Control	Rewetting_period	Fungi	Mucoromycota	Glomeromycotina	Glomerales	Claroideoglomeraceae	Claroideoglomus	Arbuscular mycorrhizal	Fungi	Ascomycota	Sordariomycetes	Sordariales	Chaetomiaceae	Chaetomium	Saprotroph
OTU70Claroideoglomus	OTU101Aspergillus	0.659896	0.00018775	Rhizosphere	Control	Rewetting_period	Fungi	Mucoromycota	Glomeromycotina	Glomerales	Claroideoglomeraceae	Claroideoglomus	Arbuscular mycorrhizal	Fungi	Ascomycota	Eurotiomycetes	Eurotiales	Trichocomaceae	Aspergillus	Saprotroph
OTU70Claroideoglomus	OTU173Emericellopsis	0.675473	0.000103434	Rhizosphere	Control	Rewetting_period	Fungi	Mucoromycota	Glomeromycotina	Glomerales	Claroideoglomeraceae	Claroideoglomus	Arbuscular mycorrhizal	Fungi	Ascomycota	Sordariomycetes	Hypocreales	_	Emericellopsis	Saprotroph
OTU70Claroideoglomus	OTU87Spizellomyces	0.60047	0.00139398	Rhizosphere	Control	Rewetting_period	Fungi	Mucoromycota	Glomeromycotina	Glomerales	Claroideoglomeraceae	Claroideoglomus	Arbuscular mycorrhizal	Fungi	Chytridiomycota	Chytridiomycetes	Spizellomycetales	Spizellomycetaceae	Spizellomyces	Plant pathogen
OTU70Claroideoglomus	OTU77Sporormiaceae	0.610985	0.00100783	Rhizosphere	Control	Rewetting_period	Fungi	Mucoromycota	Glomeromycotina	Glomerales	Claroideoglomeraceae	Claroideoglomus	Arbuscular mycorrhizal	Fungi	Ascomycota	Dothideomycetes	Pleosporales	Sporormiaceae	Preussia	Saprotroph
OTU51Rhizophagus	OTU197Fungi	0.800048	1.31941e-07	Rhizosphere	Control	Rewetting_period	Fungi	Mucoromycota	Glomeromycotina	Glomerales	Glomeraceae	Rhizophagus	Arbuscular mycorrhizal	Fungi	unidentified	_	_	_	_	Unidentified & others
OTU70Claroideoglomus	OTU197Fungi	0.602121	0.00132645	Rhizosphere	Control	Rewetting_period	Fungi	Mucoromycota	Glomeromycotina	Glomerales	Claroideoglomeraceae	Claroideoglomus	Arbuscular mycorrhizal	Fungi	unidentified	_	_	_	_	Unidentified & others
Bac49	OTU166Rhizophagus	0.707571	2.62835e-05	Rhizosphere	Control	Rewetting_period	Bacteria	Bacteroidetes	Sphingobacteria	Sphingobacteriales	Flexibacteraceae	Cytophaga	_	Fungi	Mucoromycota	Glomeromycotina	Glomerales	Glomeraceae	Rhizophagus	Arbuscular mycorrhizal
Bac1297	OTU166Rhizophagus	0.605977	0.00117733	Rhizosphere	Control	Rewetting_period	Bacteria	Proteobacteria	Deltaproteobacteria	Bdellovibrionales	Bacteriovoracaceae	BacteriovoracaceaeFA	_	Fungi	Mucoromycota	Glomeromycotina	Glomerales	Glomeraceae	Rhizophagus	Arbuscular mycorrhizal
OTU2Setophoma	OTU166Rhizophagus	0.711986	2.14842e-05	Rhizosphere	Control	Rewetting_period	Fungi	Ascomycota	_	_	_	Setophoma	Plant pathogen	Fungi	Mucoromycota	Glomeromycotina	Glomerales	Glomeraceae	Rhizophagus	Arbuscular mycorrhizal
OTU22Periconia	OTU166Rhizophagus	0.6182	0.000805702	Rhizosphere	Control	Rewetting_period	Fungi	Ascomycota	Dothideomycetes	Pleosporales	_	Periconia	Endophyte	Fungi	Mucoromycota	Glomeromycotina	Glomerales	Glomeraceae	Rhizophagus	Arbuscular mycorrhizal
OTU51Rhizophagus	OTU166Rhizophagus	0.629037	0.000567817	Rhizosphere	Control	Rewetting_period	Fungi	Mucoromycota	Glomeromycotina	Glomerales	Glomeraceae	Rhizophagus	Arbuscular mycorrhizal	Fungi	Mucoromycota	Glomeromycotina	Glomerales	Glomeraceae	Rhizophagus	Arbuscular mycorrhizal
OTU197Fungi	OTU166Rhizophagus	0.723706	1.23499e-05	Rhizosphere	Control	Rewetting_period	Fungi	unidentified	_	_	_	_	Unidentified & others	Fungi	Mucoromycota	Glomeromycotina	Glomerales	Glomeraceae	Rhizophagus	Arbuscular mycorrhizal
OTU70Claroideoglomus	OTU84Preussia	0.656586	0.00021271	Rhizosphere	Control	Rewetting_period	Fungi	Mucoromycota	Glomeromycotina	Glomerales	Claroideoglomeraceae	Claroideoglomus	Arbuscular mycorrhizal	Fungi	Ascomycota	Dothideomycetes	Pleosporales	Pleosporaceae	Alternaria	Plant pathogen
OTU70Claroideoglomus	OTU111Chrysosporium	0.610992	0.00100763	Rhizosphere	Control	Rewetting_period	Fungi	Mucoromycota	Glomeromycotina	Glomerales	Claroideoglomeraceae	Claroideoglomus	Arbuscular mycorrhizal	Fungi	Ascomycota	Eurotiomycetes	Onygenales	Onygenaceae	Chrysosporium	Saprotroph
OTU70Claroideoglomus	OTU212Sordariomycetes	0.620638	0.000745456	Rhizosphere	Control	Rewetting_period	Fungi	Mucoromycota	Glomeromycotina	Glomerales	Claroideoglomeraceae	Claroideoglomus	Arbuscular mycorrhizal	Fungi	Ascomycota	Sordariomycetes	Hypocreales	Cordycipitaceae	Beauveria	Unidentified & others
Bac49	OTU150Rhizophagus	0.732778	7.74596e-06	Rhizosphere	Control	Rewetting_period	Bacteria	Bacteroidetes	Sphingobacteria	Sphingobacteriales	Flexibacteraceae	Cytophaga	_	Fungi	Mucoromycota	Glomeromycotina	Glomerales	Glomeraceae	Rhizophagus	Arbuscular mycorrhizal
Bac258	OTU150Rhizophagus	0.60071	0.00138396	Rhizosphere	Control	Rewetting_period	Bacteria	Bacteroidetes	Sphingobacteria	Sphingobacteriales	Flexibacteraceae	Cytophaga	_	Fungi	Mucoromycota	Glomeromycotina	Glomerales	Glomeraceae	Rhizophagus	Arbuscular mycorrhizal
OTU2Setophoma	OTU150Rhizophagus	0.67853	9.21527e-05	Rhizosphere	Control	Rewetting_period	Fungi	Ascomycota	_	_	_	Setophoma	Plant pathogen	Fungi	Mucoromycota	Glomeromycotina	Glomerales	Glomeraceae	Rhizophagus	Arbuscular mycorrhizal
OTU22Periconia	OTU150Rhizophagus	0.702715	3.28073e-05	Rhizosphere	Control	Rewetting_period	Fungi	Ascomycota	Dothideomycetes	Pleosporales	_	Periconia	Endophyte	Fungi	Mucoromycota	Glomeromycotina	Glomerales	Glomeraceae	Rhizophagus	Arbuscular mycorrhizal
OTU166Rhizophagus	OTU150Rhizophagus	0.809227	6.78868e-08	Rhizosphere	Control	Rewetting_period	Fungi	Mucoromycota	Glomeromycotina	Glomerales	Glomeraceae	Rhizophagus	Arbuscular mycorrhizal	Fungi	Mucoromycota	Glomeromycotina	Glomerales	Glomeraceae	Rhizophagus	Arbuscular mycorrhizal
OTU70Claroideoglomus	OTU163Chytridiomycota	0.629245	0.000564554	Rhizosphere	Control	Rewetting_period	Fungi	Mucoromycota	Glomeromycotina	Glomerales	Claroideoglomeraceae	Claroideoglomus	Arbuscular mycorrhizal	Fungi	Chytridiomycota	Chytridiomycetes	Rhizophydiales	Alphamycetaceae	Betamyces	Plant pathogen
OTU51Rhizophagus	OTU162Trichoderma	0.609683	0.00105174	Rhizosphere	Control	Rewetting_period	Fungi	Mucoromycota	Glomeromycotina	Glomerales	Glomeraceae	Rhizophagus	Arbuscular mycorrhizal	Fungi	Ascomycota	Sordariomycetes	Hypocreales	Hypocreaceae	Trichoderma	Saprotroph
OTU70Claroideoglomus	OTU162Trichoderma	0.607089	0.00113806	Rhizosphere	Control	Rewetting_period	Fungi	Mucoromycota	Glomeromycotina	Glomerales	Claroideoglomeraceae	Claroideoglomus	Arbuscular mycorrhizal	Fungi	Ascomycota	Sordariomycetes	Hypocreales	Hypocreaceae	Trichoderma	Saprotroph
OTU51Rhizophagus	OTU167Thielavia	0.611948	0.000979153	Rhizosphere	Control	Rewetting_period	Fungi	Mucoromycota	Glomeromycotina	Glomerales	Glomeraceae	Rhizophagus	Arbuscular mycorrhizal	Fungi	Ascomycota	Sordariomycetes	Sordariales	Chaetomiaceae	Thielavia	Saprotroph
OTU70Claroideoglomus	OTU167Thielavia	0.667512	0.000139653	Rhizosphere	Control	Rewetting_period	Fungi	Mucoromycota	Glomeromycotina	Glomerales	Claroideoglomeraceae	Claroideoglomus	Arbuscular mycorrhizal	Fungi	Ascomycota	Sordariomycetes	Sordariales	Chaetomiaceae	Thielavia	Saprotroph
Bac1385	OTU253Funneliformis	0.623267	0.000686385	Rhizosphere	Control	Rewetting_period	Bacteria	_	_	_	_	_	_	Fungi	Mucoromycota	Glomeromycotina	Glomerales	Glomeraceae	Funneliformis	Arbuscular mycorrhizal
OTU70Claroideoglomus	OTU253Funneliformis	0.617262	0.000830404	Rhizosphere	Control	Rewetting_period	Fungi	Mucoromycota	Glomeromycotina	Glomerales	Claroideoglomeraceae	Claroideoglomus	Arbuscular mycorrhizal	Fungi	Mucoromycota	Glomeromycotina	Glomerales	Glomeraceae	Funneliformis	Arbuscular mycorrhizal
Bac49	OTU118Rhizophagus	0.622116	0.000712087	Rhizosphere	Control	Rewetting_period	Bacteria	Bacteroidetes	Sphingobacteria	Sphingobacteriales	Flexibacteraceae	Cytophaga	_	Fungi	Mucoromycota	Glomeromycotina	Glomerales	Glomeraceae	Rhizophagus	Arbuscular mycorrhizal
Bac1297	OTU118Rhizophagus	0.607979	0.00110911	Rhizosphere	Control	Rewetting_period	Bacteria	Proteobacteria	Deltaproteobacteria	Bdellovibrionales	Bacteriovoracaceae	BacteriovoracaceaeFA	_	Fungi	Mucoromycota	Glomeromycotina	Glomerales	Glomeraceae	Rhizophagus	Arbuscular mycorrhizal
OTU2Setophoma	OTU118Rhizophagus	0.73941	5.44539e-06	Rhizosphere	Control	Rewetting_period	Fungi	Ascomycota	_	_	_	Setophoma	Plant pathogen	Fungi	Mucoromycota	Glomeromycotina	Glomerales	Glomeraceae	Rhizophagus	Arbuscular mycorrhizal
OTU197Fungi	OTU118Rhizophagus	0.612477	0.000964206	Rhizosphere	Control	Rewetting_period	Fungi	unidentified	_	_	_	_	Unidentified & others	Fungi	Mucoromycota	Glomeromycotina	Glomerales	Glomeraceae	Rhizophagus	Arbuscular mycorrhizal
OTU166Rhizophagus	OTU118Rhizophagus	0.828513	1.5238e-08	Rhizosphere	Control	Rewetting_period	Fungi	Mucoromycota	Glomeromycotina	Glomerales	Glomeraceae	Rhizophagus	Arbuscular mycorrhizal	Fungi	Mucoromycota	Glomeromycotina	Glomerales	Glomeraceae	Rhizophagus	Arbuscular mycorrhizal
OTU150Rhizophagus	OTU118Rhizophagus	0.763769	1.38579e-06	Rhizosphere	Control	Rewetting_period	Fungi	Mucoromycota	Glomeromycotina	Glomerales	Glomeraceae	Rhizophagus	Arbuscular mycorrhizal	Fungi	Mucoromycota	Glomeromycotina	Glomerales	Glomeraceae	Rhizophagus	Arbuscular mycorrhizal
OTU2Setophoma	OTU161Rhizophagus	0.660978	0.000180312	Rhizosphere	Control	Rewetting_period	Fungi	Ascomycota	_	_	_	Setophoma	Plant pathogen	Fungi	Mucoromycota	Glomeromycotina	Glomerales	Glomeraceae	Rhizophagus	Arbuscular mycorrhizal
OTU22Periconia	OTU161Rhizophagus	0.619333	0.000777353	Rhizosphere	Control	Rewetting_period	Fungi	Ascomycota	Dothideomycetes	Pleosporales	_	Periconia	Endophyte	Fungi	Mucoromycota	Glomeromycotina	Glomerales	Glomeraceae	Rhizophagus	Arbuscular mycorrhizal
OTU197Fungi	OTU161Rhizophagus	0.657603	0.000205035	Rhizosphere	Control	Rewetting_period	Fungi	unidentified	_	_	_	_	Unidentified & others	Fungi	Mucoromycota	Glomeromycotina	Glomerales	Glomeraceae	Rhizophagus	Arbuscular mycorrhizal
OTU166Rhizophagus	OTU161Rhizophagus	0.732391	7.9288e-06	Rhizosphere	Control	Rewetting_period	Fungi	Mucoromycota	Glomeromycotina	Glomerales	Glomeraceae	Rhizophagus	Arbuscular mycorrhizal	Fungi	Mucoromycota	Glomeromycotina	Glomerales	Glomeraceae	Rhizophagus	Arbuscular mycorrhizal
OTU150Rhizophagus	OTU161Rhizophagus	0.757613	2.00226e-06	Rhizosphere	Control	Rewetting_period	Fungi	Mucoromycota	Glomeromycotina	Glomerales	Glomeraceae	Rhizophagus	Arbuscular mycorrhizal	Fungi	Mucoromycota	Glomeromycotina	Glomerales	Glomeraceae	Rhizophagus	Arbuscular mycorrhizal
OTU118Rhizophagus	OTU161Rhizophagus	0.683952	7.39818e-05	Rhizosphere	Control	Rewetting_period	Fungi	Mucoromycota	Glomeromycotina	Glomerales	Glomeraceae	Rhizophagus	Arbuscular mycorrhizal	Fungi	Mucoromycota	Glomeromycotina	Glomerales	Glomeraceae	Rhizophagus	Arbuscular mycorrhizal
Bac49	OTU132Rhizophagus	0.683038	7.67273e-05	Rhizosphere	Control	Rewetting_period	Bacteria	Bacteroidetes	Sphingobacteria	Sphingobacteriales	Flexibacteraceae	Cytophaga	_	Fungi	Mucoromycota	Glomeromycotina	Glomerales	Glomeraceae	Rhizophagus	Arbuscular mycorrhizal
Bac141	OTU132Rhizophagus	0.60963	0.00105347	Rhizosphere	Control	Rewetting_period	Bacteria	Proteobacteria	Deltaproteobacteria	Myxococcales	MyxococcalesOR	MyxococcalesOR	_	Fungi	Mucoromycota	Glomeromycotina	Glomerales	Glomeraceae	Rhizophagus	Arbuscular mycorrhizal
OTU2Setophoma	OTU132Rhizophagus	0.678427	9.23744e-05	Rhizosphere	Control	Rewetting_period	Fungi	Ascomycota	_	_	_	Setophoma	Plant pathogen	Fungi	Mucoromycota	Glomeromycotina	Glomerales	Glomeraceae	Rhizophagus	Arbuscular mycorrhizal
OTU22Periconia	OTU132Rhizophagus	0.624187	0.000667131	Rhizosphere	Control	Rewetting_period	Fungi	Ascomycota	Dothideomycetes	Pleosporales	_	Periconia	Endophyte	Fungi	Mucoromycota	Glomeromycotina	Glomerales	Glomeraceae	Rhizophagus	Arbuscular mycorrhizal
OTU51Rhizophagus	OTU132Rhizophagus	0.607724	0.00111677	Rhizosphere	Control	Rewetting_period	Fungi	Mucoromycota	Glomeromycotina	Glomerales	Glomeraceae	Rhizophagus	Arbuscular mycorrhizal	Fungi	Mucoromycota	Glomeromycotina	Glomerales	Glomeraceae	Rhizophagus	Arbuscular mycorrhizal
OTU197Fungi	OTU132Rhizophagus	0.739104	5.54109e-06	Rhizosphere	Control	Rewetting_period	Fungi	unidentified	_	_	_	_	Unidentified & others	Fungi	Mucoromycota	Glomeromycotina	Glomerales	Glomeraceae	Rhizophagus	Arbuscular mycorrhizal
OTU166Rhizophagus	OTU132Rhizophagus	0.853304	1.63097e-09	Rhizosphere	Control	Rewetting_period	Fungi	Mucoromycota	Glomeromycotina	Glomerales	Glomeraceae	Rhizophagus	Arbuscular mycorrhizal	Fungi	Mucoromycota	Glomeromycotina	Glomerales	Glomeraceae	Rhizophagus	Arbuscular mycorrhizal
OTU150Rhizophagus	OTU132Rhizophagus	0.781771	4.67572e-07	Rhizosphere	Control	Rewetting_period	Fungi	Mucoromycota	Glomeromycotina	Glomerales	Glomeraceae	Rhizophagus	Arbuscular mycorrhizal	Fungi	Mucoromycota	Glomeromycotina	Glomerales	Glomeraceae	Rhizophagus	Arbuscular mycorrhizal
OTU118Rhizophagus	OTU132Rhizophagus	0.760025	1.74603e-06	Rhizosphere	Control	Rewetting_period	Fungi	Mucoromycota	Glomeromycotina	Glomerales	Glomeraceae	Rhizophagus	Arbuscular mycorrhizal	Fungi	Mucoromycota	Glomeromycotina	Glomerales	Glomeraceae	Rhizophagus	Arbuscular mycorrhizal
OTU161Rhizophagus	OTU132Rhizophagus	0.697697	4.0878e-05	Rhizosphere	Control	Rewetting_period	Fungi	Mucoromycota	Glomeromycotina	Glomerales	Glomeraceae	Rhizophagus	Arbuscular mycorrhizal	Fungi	Mucoromycota	Glomeromycotina	Glomerales	Glomeraceae	Rhizophagus	Arbuscular mycorrhizal
OTU70Claroideoglomus	OTU179Penicillium	0.601859	0.00133638	Rhizosphere	Control	Rewetting_period	Fungi	Mucoromycota	Glomeromycotina	Glomerales	Claroideoglomeraceae	Claroideoglomus	Arbuscular mycorrhizal	Fungi	Ascomycota	Eurotiomycetes	Eurotiales	Trichocomaceae	Penicillium	Saprotroph
OTU51Rhizophagus	OTU120Fungi	0.611734	0.000985746	Rhizosphere	Control	Rewetting_period	Fungi	Mucoromycota	Glomeromycotina	Glomerales	Glomeraceae	Rhizophagus	Arbuscular mycorrhizal	Fungi	unidentified	_	_	_	_	Unidentified & others
OTU70Claroideoglomus	OTU157Mortierella	0.603122	0.0012855	Rhizosphere	Control	Rewetting_period	Fungi	Mucoromycota	Glomeromycotina	Glomerales	Claroideoglomeraceae	Claroideoglomus	Arbuscular mycorrhizal	Fungi	Mucoromycota	Mortierellomycotina	Mortierellales	Mortierellaceae	Mortierella	Saprotroph
Bac194	OTU133Glomus	0.663717	0.000161817	Rhizosphere	Control	Rewetting_period	Bacteria	Proteobacteria	Gammaproteobacteria	Oceanospirillales	211ds20	211ds20FA	_	Fungi	Mucoromycota	Glomeromycotina	_	_	_	Arbuscular mycorrhizal
Bac2844	OTU133Glomus	0.61197	0.000978629	Rhizosphere	Control	Rewetting_period	Bacteria	Bacteroidetes	Sphingobacteria	Sphingobacteriales	SphingobacterialesOR	SphingobacterialesOR	_	Fungi	Mucoromycota	Glomeromycotina	_	_	_	Arbuscular mycorrhizal
OTU110Myrmecridium	OTU133Glomus	0.607774	0.00111548	Rhizosphere	Control	Rewetting_period	Fungi	Ascomycota	Sordariomycetes	_	_	Myrmecridium	Saprotroph	Fungi	Mucoromycota	Glomeromycotina	_	_	_	Arbuscular mycorrhizal
Bac40	OTU213Rhizophagus	0.707296	2.66235e-05	Rhizosphere	Control	Rewetting_period	Bacteria	Bacteroidetes	Sphingobacteria	Sphingobacteriales	Flexibacteraceae	Cytophaga	_	Fungi	Mucoromycota	Glomeromycotina	Glomerales	Glomeraceae	Rhizophagus	Arbuscular mycorrhizal
Bac678	OTU213Rhizophagus	0.692761	5.09933e-05	Rhizosphere	Control	Rewetting_period	Bacteria	Bacteroidetes	Sphingobacteria	Sphingobacteriales	SphingobacterialesOR	Flavisolibacter	_	Fungi	Mucoromycota	Glomeromycotina	Glomerales	Glomeraceae	Rhizophagus	Arbuscular mycorrhizal
Bac741	OTU213Rhizophagus	0.655426	0.000221166	Rhizosphere	Control	Rewetting_period	Bacteria	Verrucomicrobia	Spartobacteria	Spartobacteriales	Spartobacteriaceae	Chthoniobacter	_	Fungi	Mucoromycota	Glomeromycotina	Glomerales	Glomeraceae	Rhizophagus	Arbuscular mycorrhizal
OTU22Periconia	OTU213Rhizophagus	0.615525	0.000877958	Rhizosphere	Control	Rewetting_period	Fungi	Ascomycota	Dothideomycetes	Pleosporales	_	Periconia	Endophyte	Fungi	Mucoromycota	Glomeromycotina	Glomerales	Glomeraceae	Rhizophagus	Arbuscular mycorrhizal
OTU51Rhizophagus	OTU213Rhizophagus	0.680094	8.6832e-05	Rhizosphere	Control	Rewetting_period	Fungi	Mucoromycota	Glomeromycotina	Glomerales	Glomeraceae	Rhizophagus	Arbuscular mycorrhizal	Fungi	Mucoromycota	Glomeromycotina	Glomerales	Glomeraceae	Rhizophagus	Arbuscular mycorrhizal
OTU70Claroideoglomus	OTU213Rhizophagus	0.650652	0.000263846	Rhizosphere	Control	Rewetting_period	Fungi	Mucoromycota	Glomeromycotina	Glomerales	Claroideoglomeraceae	Claroideoglomus	Arbuscular mycorrhizal	Fungi	Mucoromycota	Glomeromycotina	Glomerales	Glomeraceae	Rhizophagus	Arbuscular mycorrhizal
OTU166Rhizophagus	OTU213Rhizophagus	0.681529	8.18803e-05	Rhizosphere	Control	Rewetting_period	Fungi	Mucoromycota	Glomeromycotina	Glomerales	Glomeraceae	Rhizophagus	Arbuscular mycorrhizal	Fungi	Mucoromycota	Glomeromycotina	Glomerales	Glomeraceae	Rhizophagus	Arbuscular mycorrhizal
OTU208Dothideomycetes	OTU213Rhizophagus	0.613696	0.000929979	Rhizosphere	Control	Rewetting_period	Fungi	Ascomycota	Dothideomycetes	Pleosporales	PleosporalesfamIncertaesedis	Wettsteinina	Unidentified & others	Fungi	Mucoromycota	Glomeromycotina	Glomerales	Glomeraceae	Rhizophagus	Arbuscular mycorrhizal
OTU150Rhizophagus	OTU213Rhizophagus	0.752663	2.57377e-06	Rhizosphere	Control	Rewetting_period	Fungi	Mucoromycota	Glomeromycotina	Glomerales	Glomeraceae	Rhizophagus	Arbuscular mycorrhizal	Fungi	Mucoromycota	Glomeromycotina	Glomerales	Glomeraceae	Rhizophagus	Arbuscular mycorrhizal
OTU118Rhizophagus	OTU213Rhizophagus	0.60202	0.00133029	Rhizosphere	Control	Rewetting_period	Fungi	Mucoromycota	Glomeromycotina	Glomerales	Glomeraceae	Rhizophagus	Arbuscular mycorrhizal	Fungi	Mucoromycota	Glomeromycotina	Glomerales	Glomeraceae	Rhizophagus	Arbuscular mycorrhizal
OTU132Rhizophagus	OTU213Rhizophagus	0.656639	0.000212464	Rhizosphere	Control	Rewetting_period	Fungi	Mucoromycota	Glomeromycotina	Glomerales	Glomeraceae	Rhizophagus	Arbuscular mycorrhizal	Fungi	Mucoromycota	Glomeromycotina	Glomerales	Glomeraceae	Rhizophagus	Arbuscular mycorrhizal
OTU133Glomus	OTU126Glomus	0.815496	4.09688e-08	Rhizosphere	Control	Rewetting_period	Fungi	Mucoromycota	Glomeromycotina	_	_	_	Arbuscular mycorrhizal	Fungi	Mucoromycota	Glomeromycotina	_	_	_	Arbuscular mycorrhizal
OTU133Glomus	OTU323Glomus	0.678381	9.2504e-05	Rhizosphere	Control	Rewetting_period	Fungi	Mucoromycota	Glomeromycotina	_	_	_	Arbuscular mycorrhizal	Fungi	Mucoromycota	Glomeromycotina	_	_	_	Arbuscular mycorrhizal
OTU126Glomus	OTU323Glomus	0.642635	0.000353851	Rhizosphere	Control	Rewetting_period	Fungi	Mucoromycota	Glomeromycotina	_	_	_	Arbuscular mycorrhizal	Fungi	Mucoromycota	Glomeromycotina	_	_	_	Arbuscular mycorrhizal
Bac2844	OTU229Glomus	0.60879	0.00108097	Rhizosphere	Control	Rewetting_period	Bacteria	Bacteroidetes	Sphingobacteria	Sphingobacteriales	SphingobacterialesOR	SphingobacterialesOR	_	Fungi	Mucoromycota	Glomeromycotina	_	_	_	Arbuscular mycorrhizal
OTU110Myrmecridium	OTU229Glomus	0.605132	0.00120856	Rhizosphere	Control	Rewetting_period	Fungi	Ascomycota	Sordariomycetes	_	_	Myrmecridium	Saprotroph	Fungi	Mucoromycota	Glomeromycotina	_	_	_	Arbuscular mycorrhizal
OTU133Glomus	OTU229Glomus	0.778396	5.69973e-07	Rhizosphere	Control	Rewetting_period	Fungi	Mucoromycota	Glomeromycotina	_	_	_	Arbuscular mycorrhizal	Fungi	Mucoromycota	Glomeromycotina	_	_	_	Arbuscular mycorrhizal
OTU126Glomus	OTU229Glomus	0.665109	0.000153699	Rhizosphere	Control	Rewetting_period	Fungi	Mucoromycota	Glomeromycotina	_	_	_	Arbuscular mycorrhizal	Fungi	Mucoromycota	Glomeromycotina	_	_	_	Arbuscular mycorrhizal
OTU229Glomus	OTU336Pulvinula	0.652538	0.000246331	Rhizosphere	Control	Rewetting_period	Fungi	Mucoromycota	Glomeromycotina	_	_	_	Arbuscular mycorrhizal	Fungi	Ascomycota	Pezizomycetes	Pezizales	Pyronemataceae	Pulvinula	Unidentified & others
Bac218	OTU368Fungi	0.631925	0.000515664	Rhizosphere	Control	Rewetting_period	Bacteria	Bacteroidetes	Sphingobacteria	Sphingobacteriales	SphingobacterialesOR	SphingobacterialesOR	_	Fungi	Mucoromycota	Glomeromycotina	Paraglomerales	_	_	Arbuscular mycorrhizal
Bac257	OTU368Fungi	0.621902	0.000716842	Rhizosphere	Control	Rewetting_period	Bacteria	Proteobacteria	Alphaproteobacteria	Rhodobacterales	Hyphomonadaceae	HyphomonadaceaeFA	_	Fungi	Mucoromycota	Glomeromycotina	Paraglomerales	_	_	Arbuscular mycorrhizal
Bac622	OTU368Fungi	0.616524	0.000850384	Rhizosphere	Control	Rewetting_period	Bacteria	Proteobacteria	Gammaproteobacteria	Xanthomonadales	Sinobacteraceae	SinobacteraceaeFA	_	Fungi	Mucoromycota	Glomeromycotina	Paraglomerales	_	_	Arbuscular mycorrhizal
Bac860	OTU368Fungi	0.632601	0.000503188	Rhizosphere	Control	Rewetting_period	Bacteria	Chloroflexi	Anaerolineae	A4b	A4bOR	A4bOR	_	Fungi	Mucoromycota	Glomeromycotina	Paraglomerales	_	_	Arbuscular mycorrhizal
Bac1017	OTU368Fungi	0.609378	0.00106121	Rhizosphere	Control	Rewetting_period	Bacteria	Acidobacteria	AcidobacteriaPH	Acidobacteriales	AcidobacterialesOR	AcidobacterialesOR	_	Fungi	Mucoromycota	Glomeromycotina	Paraglomerales	_	_	Arbuscular mycorrhizal
Bac1490	OTU368Fungi	0.619518	0.000773435	Rhizosphere	Control	Rewetting_period	Bacteria	Proteobacteria	Deltaproteobacteria	Myxococcales	Haliangiaceae	HaliangiaceaeFA	_	Fungi	Mucoromycota	Glomeromycotina	Paraglomerales	_	_	Arbuscular mycorrhizal
OTU476Glomus	OTU400Glomus	0.613297	0.000941233	Rhizosphere	Control	Rewetting_period	Fungi	Mucoromycota	Glomeromycotina	Glomerales	Glomeraceae	_	Arbuscular mycorrhizal	Fungi	Mucoromycota	Glomeromycotina	Glomerales	Glomeraceae	_	Arbuscular mycorrhizal
OTU476Glomus	OTU333Glomus	0.653023	0.000241717	Rhizosphere	Control	Rewetting_period	Fungi	Mucoromycota	Glomeromycotina	Glomerales	Glomeraceae	_	Arbuscular mycorrhizal	Fungi	Mucoromycota	Glomeromycotina	Glomerales	Glomeraceae	_	Arbuscular mycorrhizal
OTU400Glomus	OTU333Glomus	0.777271	6.13867e-07	Rhizosphere	Control	Rewetting_period	Fungi	Mucoromycota	Glomeromycotina	Glomerales	Glomeraceae	_	Arbuscular mycorrhizal	Fungi	Mucoromycota	Glomeromycotina	Glomerales	Glomeraceae	_	Arbuscular mycorrhizal
OTU476Glomus	OTU435Glomus	0.624879	0.000653077	Rhizosphere	Control	Rewetting_period	Fungi	Mucoromycota	Glomeromycotina	Glomerales	Glomeraceae	_	Arbuscular mycorrhizal	Fungi	Mucoromycota	Glomeromycotina	Glomerales	Glomeraceae	_	Arbuscular mycorrhizal
OTU408Fungi	OTU553Fungi	0.667077	0.000142114	Rhizosphere	Control	Rewetting_period	Fungi	Mucoromycota	Glomeromycotina	Paraglomerales	_	_	Arbuscular mycorrhizal	Fungi	Mucoromycota	Glomeromycotina	Paraglomerales	_	_	Arbuscular mycorrhizal
Bac11	OTU51Rhizophagus	0.644272	0.0307943	Rhizosphere	Pre_flowering_drought	Drought_period	Bacteria	Proteobacteria	Gammaproteobacteria	Xanthomonadales	Sinobacteraceae	SinobacteraceaeFA	_	Fungi	Mucoromycota	Glomeromycotina	Glomerales	Glomeraceae	Rhizophagus	Arbuscular mycorrhizal
Bac14	OTU51Rhizophagus	0.642802	0.0316474	Rhizosphere	Pre_flowering_drought	Drought_period	Bacteria	Bacteroidetes	Sphingobacteria	Sphingobacteriales	SphingobacterialesOR	Niastella	_	Fungi	Mucoromycota	Glomeromycotina	Glomerales	Glomeraceae	Rhizophagus	Arbuscular mycorrhizal
Bac23	OTU51Rhizophagus	0.76471	0.00062521	Rhizosphere	Pre_flowering_drought	Drought_period	Bacteria	Proteobacteria	Gammaproteobacteria	Xanthomonadales	Sinobacteraceae	Steroidobacter	_	Fungi	Mucoromycota	Glomeromycotina	Glomerales	Glomeraceae	Rhizophagus	Arbuscular mycorrhizal
Bac42	OTU51Rhizophagus	0.656224	0.0238419	Rhizosphere	Pre_flowering_drought	Drought_period	Bacteria	Bacteroidetes	Sphingobacteria	Sphingobacteriales	Flexibacteraceae	Cytophaga	_	Fungi	Mucoromycota	Glomeromycotina	Glomerales	Glomeraceae	Rhizophagus	Arbuscular mycorrhizal
Bac497	OTU51Rhizophagus	0.688652	0.0105492	Rhizosphere	Pre_flowering_drought	Drought_period	Bacteria	_	_	_	_	_	_	Fungi	Mucoromycota	Glomeromycotina	Glomerales	Glomeraceae	Rhizophagus	Arbuscular mycorrhizal
OTU2Setophoma	OTU51Rhizophagus	0.652402	0.026043	Rhizosphere	Pre_flowering_drought	Drought_period	Fungi	Ascomycota	_	_	_	Setophoma	Plant pathogen	Fungi	Mucoromycota	Glomeromycotina	Glomerales	Glomeraceae	Rhizophagus	Arbuscular mycorrhizal
OTU6Fusarium	OTU51Rhizophagus	0.651519	0.0264965	Rhizosphere	Pre_flowering_drought	Drought_period	Fungi	Ascomycota	Sordariomycetes	Hypocreales	Nectriaceae	Fusarium	Plant pathogen	Fungi	Mucoromycota	Glomeromycotina	Glomerales	Glomeraceae	Rhizophagus	Arbuscular mycorrhizal
OTU32Fusarium	OTU51Rhizophagus	0.637788	0.0357529	Rhizosphere	Pre_flowering_drought	Drought_period	Fungi	Ascomycota	Sordariomycetes	Hypocreales	Nectriaceae	Fusarium	Plant pathogen	Fungi	Mucoromycota	Glomeromycotina	Glomerales	Glomeraceae	Rhizophagus	Arbuscular mycorrhizal
OTU22Periconia	OTU51Rhizophagus	0.656156	0.0238419	Rhizosphere	Pre_flowering_drought	Drought_period	Fungi	Ascomycota	Dothideomycetes	Pleosporales	_	Periconia	Endophyte	Fungi	Mucoromycota	Glomeromycotina	Glomerales	Glomeraceae	Rhizophagus	Arbuscular mycorrhizal
OTU41Fusarium	OTU51Rhizophagus	0.649339	0.0278091	Rhizosphere	Pre_flowering_drought	Drought_period	Fungi	Ascomycota	Sordariomycetes	Hypocreales	Nectriaceae	Fusarium	Plant pathogen	Fungi	Mucoromycota	Glomeromycotina	Glomerales	Glomeraceae	Rhizophagus	Arbuscular mycorrhizal
OTU59Chaetomium	OTU51Rhizophagus	0.646289	0.0294516	Rhizosphere	Pre_flowering_drought	Drought_period	Fungi	Ascomycota	Sordariomycetes	Sordariales	Chaetomiaceae	Chaetomium	Saprotroph	Fungi	Mucoromycota	Glomeromycotina	Glomerales	Glomeraceae	Rhizophagus	Arbuscular mycorrhizal
OTU73Trichocladium	OTU51Rhizophagus	0.717484	0.00438159	Rhizosphere	Pre_flowering_drought	Drought_period	Fungi	Ascomycota	Sordariomycetes	Sordariales	Chaetomiaceae	Trichocladium	Saprotroph	Fungi	Mucoromycota	Glomeromycotina	Glomerales	Glomeraceae	Rhizophagus	Arbuscular mycorrhizal
OTU81Schizothecium	OTU51Rhizophagus	0.783142	0.000267471	Rhizosphere	Pre_flowering_drought	Drought_period	Fungi	Ascomycota	Sordariomycetes	Sordariales	Lasiosphaeriaceae	Schizothecium	Saprotroph	Fungi	Mucoromycota	Glomeromycotina	Glomerales	Glomeraceae	Rhizophagus	Arbuscular mycorrhizal
Bac11	OTU70Claroideoglomus	0.644997	0.0303244	Rhizosphere	Pre_flowering_drought	Drought_period	Bacteria	Proteobacteria	Gammaproteobacteria	Xanthomonadales	Sinobacteraceae	SinobacteraceaeFA	_	Fungi	Mucoromycota	Glomeromycotina	Glomerales	Claroideoglomeraceae	Claroideoglomus	Arbuscular mycorrhizal
Bac23	OTU70Claroideoglomus	0.698427	0.00772925	Rhizosphere	Pre_flowering_drought	Drought_period	Bacteria	Proteobacteria	Gammaproteobacteria	Xanthomonadales	Sinobacteraceae	Steroidobacter	_	Fungi	Mucoromycota	Glomeromycotina	Glomerales	Claroideoglomeraceae	Claroideoglomus	Arbuscular mycorrhizal
Bac56	OTU70Claroideoglomus	0.663912	0.0202126	Rhizosphere	Pre_flowering_drought	Drought_period	Bacteria	Proteobacteria	Betaproteobacteria	Burkholderiales	Comamonadaceae	Ramlibacter	_	Fungi	Mucoromycota	Glomeromycotina	Glomerales	Claroideoglomeraceae	Claroideoglomus	Arbuscular mycorrhizal
Bac136	OTU70Claroideoglomus	0.668296	0.0184341	Rhizosphere	Pre_flowering_drought	Drought_period	Bacteria	Verrucomicrobia	Verrucomicrobiae	Verrucomicrobiales	VerrucomicrobialesOR	VerrucomicrobialesOR	_	Fungi	Mucoromycota	Glomeromycotina	Glomerales	Claroideoglomeraceae	Claroideoglomus	Arbuscular mycorrhizal
Bac324	OTU70Claroideoglomus	0.620066	0.0489169	Rhizosphere	Pre_flowering_drought	Drought_period	Bacteria	Proteobacteria	Betaproteobacteria	Rhodocyclales	RhodocyclalesOR	RhodocyclalesOR	_	Fungi	Mucoromycota	Glomeromycotina	Glomerales	Claroideoglomeraceae	Claroideoglomus	Arbuscular mycorrhizal
Bac497	OTU70Claroideoglomus	0.726593	0.00311601	Rhizosphere	Pre_flowering_drought	Drought_period	Bacteria	_	_	_	_	_	_	Fungi	Mucoromycota	Glomeromycotina	Glomerales	Claroideoglomeraceae	Claroideoglomus	Arbuscular mycorrhizal
Bac1338	OTU70Claroideoglomus	0.679851	0.013642	Rhizosphere	Pre_flowering_drought	Drought_period	Bacteria	Tenericutes	Mollicutes	Mycoplasmatales	Mycoplasmataceae	MycoplasmataceaeFA	_	Fungi	Mucoromycota	Glomeromycotina	Glomerales	Claroideoglomeraceae	Claroideoglomus	Arbuscular mycorrhizal
OTU2Setophoma	OTU70Claroideoglomus	0.734592	0.00239849	Rhizosphere	Pre_flowering_drought	Drought_period	Fungi	Ascomycota	_	_	_	Setophoma	Plant pathogen	Fungi	Mucoromycota	Glomeromycotina	Glomerales	Claroideoglomeraceae	Claroideoglomus	Arbuscular mycorrhizal
OTU32Fusarium	OTU70Claroideoglomus	0.685089	0.0115337	Rhizosphere	Pre_flowering_drought	Drought_period	Fungi	Ascomycota	Sordariomycetes	Hypocreales	Nectriaceae	Fusarium	Plant pathogen	Fungi	Mucoromycota	Glomeromycotina	Glomerales	Claroideoglomeraceae	Claroideoglomus	Arbuscular mycorrhizal
OTU7Alternaria	OTU70Claroideoglomus	0.64167	0.0323993	Rhizosphere	Pre_flowering_drought	Drought_period	Fungi	Ascomycota	Dothideomycetes	Pleosporales	Pleosporaceae	Alternaria	Plant pathogen	Fungi	Mucoromycota	Glomeromycotina	Glomerales	Claroideoglomeraceae	Claroideoglomus	Arbuscular mycorrhizal
OTU22Periconia	OTU70Claroideoglomus	0.699272	0.00756175	Rhizosphere	Pre_flowering_drought	Drought_period	Fungi	Ascomycota	Dothideomycetes	Pleosporales	_	Periconia	Endophyte	Fungi	Mucoromycota	Glomeromycotina	Glomerales	Claroideoglomeraceae	Claroideoglomus	Arbuscular mycorrhizal
OTU59Chaetomium	OTU70Claroideoglomus	0.670855	0.0171866	Rhizosphere	Pre_flowering_drought	Drought_period	Fungi	Ascomycota	Sordariomycetes	Sordariales	Chaetomiaceae	Chaetomium	Saprotroph	Fungi	Mucoromycota	Glomeromycotina	Glomerales	Claroideoglomeraceae	Claroideoglomus	Arbuscular mycorrhizal
OTU73Trichocladium	OTU70Claroideoglomus	0.669675	0.0179076	Rhizosphere	Pre_flowering_drought	Drought_period	Fungi	Ascomycota	Sordariomycetes	Sordariales	Chaetomiaceae	Trichocladium	Saprotroph	Fungi	Mucoromycota	Glomeromycotina	Glomerales	Claroideoglomeraceae	Claroideoglomus	Arbuscular mycorrhizal
OTU81Schizothecium	OTU70Claroideoglomus	0.743583	0.00166682	Rhizosphere	Pre_flowering_drought	Drought_period	Fungi	Ascomycota	Sordariomycetes	Sordariales	Lasiosphaeriaceae	Schizothecium	Saprotroph	Fungi	Mucoromycota	Glomeromycotina	Glomerales	Claroideoglomeraceae	Claroideoglomus	Arbuscular mycorrhizal
OTU51Rhizophagus	OTU70Claroideoglomus	0.787253	0.000218102	Rhizosphere	Pre_flowering_drought	Drought_period	Fungi	Mucoromycota	Glomeromycotina	Glomerales	Glomeraceae	Rhizophagus	Arbuscular mycorrhizal	Fungi	Mucoromycota	Glomeromycotina	Glomerales	Claroideoglomeraceae	Claroideoglomus	Arbuscular mycorrhizal
OTU51Rhizophagus	OTU170Fungi	0.631752	0.0396533	Rhizosphere	Pre_flowering_drought	Drought_period	Fungi	Mucoromycota	Glomeromycotina	Glomerales	Glomeraceae	Rhizophagus	Arbuscular mycorrhizal	Fungi	Ascomycota	Sordariomycetes	Sordariales	Lasiosphaeriaceae	Podospora	Endophyte
OTU70Claroideoglomus	OTU52Mortierella	0.635191	0.0373407	Rhizosphere	Pre_flowering_drought	Drought_period	Fungi	Mucoromycota	Glomeromycotina	Glomerales	Claroideoglomeraceae	Claroideoglomus	Arbuscular mycorrhizal	Fungi	Mucoromycota	Mortierellomycotina	Mortierellales	Mortierellaceae	Mortierella	Saprotroph
OTU51Rhizophagus	OTU58Camarosporium	0.666454	0.0191023	Rhizosphere	Pre_flowering_drought	Drought_period	Fungi	Mucoromycota	Glomeromycotina	Glomerales	Glomeraceae	Rhizophagus	Arbuscular mycorrhizal	Fungi	Ascomycota	Dothideomycetes	Botryosphaeriales	Incertae sedis	Camarosporium	Endophyte
OTU70Claroideoglomus	OTU93Mortierella	0.693037	0.00904135	Rhizosphere	Pre_flowering_drought	Drought_period	Fungi	Mucoromycota	Glomeromycotina	Glomerales	Claroideoglomeraceae	Claroideoglomus	Arbuscular mycorrhizal	Fungi	Mucoromycota	Mortierellomycotina	Mortierellales	Mortierellaceae	Mortierella	Saprotroph
OTU51Rhizophagus	OTU96Chaetomium	0.689497	0.0102448	Rhizosphere	Pre_flowering_drought	Drought_period	Fungi	Mucoromycota	Glomeromycotina	Glomerales	Glomeraceae	Rhizophagus	Arbuscular mycorrhizal	Fungi	Ascomycota	Sordariomycetes	Sordariales	Chaetomiaceae	Chaetomium	Saprotroph
OTU70Claroideoglomus	OTU96Chaetomium	0.640973	0.0330118	Rhizosphere	Pre_flowering_drought	Drought_period	Fungi	Mucoromycota	Glomeromycotina	Glomerales	Claroideoglomeraceae	Claroideoglomus	Arbuscular mycorrhizal	Fungi	Ascomycota	Sordariomycetes	Sordariales	Chaetomiaceae	Chaetomium	Saprotroph
OTU51Rhizophagus	OTU89Mortierella	0.630886	0.0402635	Rhizosphere	Pre_flowering_drought	Drought_period	Fungi	Mucoromycota	Glomeromycotina	Glomerales	Glomeraceae	Rhizophagus	Arbuscular mycorrhizal	Fungi	Mucoromycota	Mortierellomycotina	Mortierellales	Mortierellaceae	Mortierella	Saprotroph
OTU70Claroideoglomus	OTU89Mortierella	0.712269	0.00514153	Rhizosphere	Pre_flowering_drought	Drought_period	Fungi	Mucoromycota	Glomeromycotina	Glomerales	Claroideoglomeraceae	Claroideoglomus	Arbuscular mycorrhizal	Fungi	Mucoromycota	Mortierellomycotina	Mortierellales	Mortierellaceae	Mortierella	Saprotroph
OTU70Claroideoglomus	OTU87Spizellomyces	0.700862	0.00724904	Rhizosphere	Pre_flowering_drought	Drought_period	Fungi	Mucoromycota	Glomeromycotina	Glomerales	Claroideoglomeraceae	Claroideoglomus	Arbuscular mycorrhizal	Fungi	Chytridiomycota	Chytridiomycetes	Spizellomycetales	Spizellomycetaceae	Spizellomyces	Plant pathogen
OTU51Rhizophagus	OTU184Fusarium	0.645686	0.0298317	Rhizosphere	Pre_flowering_drought	Drought_period	Fungi	Mucoromycota	Glomeromycotina	Glomerales	Glomeraceae	Rhizophagus	Arbuscular mycorrhizal	Fungi	Ascomycota	Sordariomycetes	Hypocreales	Nectriaceae	Fusarium	Plant pathogen
OTU70Claroideoglomus	OTU208Dothideomycetes	0.633618	0.0384727	Rhizosphere	Pre_flowering_drought	Drought_period	Fungi	Mucoromycota	Glomeromycotina	Glomerales	Claroideoglomeraceae	Claroideoglomus	Arbuscular mycorrhizal	Fungi	Ascomycota	Dothideomycetes	Pleosporales	PleosporalesfamIncertaesedis	Wettsteinina	Unidentified & others
OTU51Rhizophagus	OTU102Arthropsis	0.661646	0.0211245	Rhizosphere	Pre_flowering_drought	Drought_period	Fungi	Mucoromycota	Glomeromycotina	Glomerales	Glomeraceae	Rhizophagus	Arbuscular mycorrhizal	Fungi	Ascomycota	Eurotiomycetes	Onygenales	Onygenaceae	Uncinocarpus	Saprotroph
Bac136	OTU150Rhizophagus	0.648841	0.0280988	Rhizosphere	Pre_flowering_drought	Drought_period	Bacteria	Verrucomicrobia	Verrucomicrobiae	Verrucomicrobiales	VerrucomicrobialesOR	VerrucomicrobialesOR	_	Fungi	Mucoromycota	Glomeromycotina	Glomerales	Glomeraceae	Rhizophagus	Arbuscular mycorrhizal
Bac831	OTU150Rhizophagus	0.667444	0.0187624	Rhizosphere	Pre_flowering_drought	Drought_period	Bacteria	Gemmatimonadetes	GemmatimonadetesPH	Gemmatimonadales	Gemmatimonadaceae	Gemmatimonas	_	Fungi	Mucoromycota	Glomeromycotina	Glomerales	Glomeraceae	Rhizophagus	Arbuscular mycorrhizal
OTU166Rhizophagus	OTU150Rhizophagus	0.713096	0.00501396	Rhizosphere	Pre_flowering_drought	Drought_period	Fungi	Mucoromycota	Glomeromycotina	Glomerales	Glomeraceae	Rhizophagus	Arbuscular mycorrhizal	Fungi	Mucoromycota	Glomeromycotina	Glomerales	Glomeraceae	Rhizophagus	Arbuscular mycorrhizal
OTU166Rhizophagus	OTU161Rhizophagus	0.699892	0.0073955	Rhizosphere	Pre_flowering_drought	Drought_period	Fungi	Mucoromycota	Glomeromycotina	Glomerales	Glomeraceae	Rhizophagus	Arbuscular mycorrhizal	Fungi	Mucoromycota	Glomeromycotina	Glomerales	Glomeraceae	Rhizophagus	Arbuscular mycorrhizal
OTU150Rhizophagus	OTU161Rhizophagus	0.768992	0.000535078	Rhizosphere	Pre_flowering_drought	Drought_period	Fungi	Mucoromycota	Glomeromycotina	Glomerales	Glomeraceae	Rhizophagus	Arbuscular mycorrhizal	Fungi	Mucoromycota	Glomeromycotina	Glomerales	Glomeraceae	Rhizophagus	Arbuscular mycorrhizal
OTU150Rhizophagus	OTU132Rhizophagus	0.631329	0.0398747	Rhizosphere	Pre_flowering_drought	Drought_period	Fungi	Mucoromycota	Glomeromycotina	Glomerales	Glomeraceae	Rhizophagus	Arbuscular mycorrhizal	Fungi	Mucoromycota	Glomeromycotina	Glomerales	Glomeraceae	Rhizophagus	Arbuscular mycorrhizal
Bac841	OTU213Rhizophagus	0.627874	0.0427024	Rhizosphere	Pre_flowering_drought	Drought_period	Bacteria	Acidobacteria	Chloracidobacteria	ChloracidobacteriaCL	ChloracidobacteriaCL	ChloracidobacteriaCL	_	Fungi	Mucoromycota	Glomeromycotina	Glomerales	Glomeraceae	Rhizophagus	Arbuscular mycorrhizal
OTU166Rhizophagus	OTU213Rhizophagus	0.644147	0.0308999	Rhizosphere	Pre_flowering_drought	Drought_period	Fungi	Mucoromycota	Glomeromycotina	Glomerales	Glomeraceae	Rhizophagus	Arbuscular mycorrhizal	Fungi	Mucoromycota	Glomeromycotina	Glomerales	Glomeraceae	Rhizophagus	Arbuscular mycorrhizal
OTU150Rhizophagus	OTU213Rhizophagus	0.641595	0.0324496	Rhizosphere	Pre_flowering_drought	Drought_period	Fungi	Mucoromycota	Glomeromycotina	Glomerales	Glomeraceae	Rhizophagus	Arbuscular mycorrhizal	Fungi	Mucoromycota	Glomeromycotina	Glomerales	Glomeraceae	Rhizophagus	Arbuscular mycorrhizal
OTU161Rhizophagus	OTU213Rhizophagus	0.724434	0.00338866	Rhizosphere	Pre_flowering_drought	Drought_period	Fungi	Mucoromycota	Glomeromycotina	Glomerales	Glomeraceae	Rhizophagus	Arbuscular mycorrhizal	Fungi	Mucoromycota	Glomeromycotina	Glomerales	Glomeraceae	Rhizophagus	Arbuscular mycorrhizal
Bac9	OTU51Rhizophagus	0.671291	9.39958e-06	Rhizosphere	Pre_flowering_drought	Rewetting_period	Bacteria	Actinobacteria	ActinobacteriaPH	Actinomycetales	Streptosporangiaceae	Nonomuraea	_	Fungi	Mucoromycota	Glomeromycotina	Glomerales	Glomeraceae	Rhizophagus	Arbuscular mycorrhizal
Bac15	OTU51Rhizophagus	0.60907	0.000135545	Rhizosphere	Pre_flowering_drought	Rewetting_period	Bacteria	Actinobacteria	ActinobacteriaPH	Actinomycetales	Actinosynnemataceae	Lentzea	_	Fungi	Mucoromycota	Glomeromycotina	Glomerales	Glomeraceae	Rhizophagus	Arbuscular mycorrhizal
Bac19	OTU51Rhizophagus	0.605444	0.000155341	Rhizosphere	Pre_flowering_drought	Rewetting_period	Bacteria	Bacteroidetes	Sphingobacteria	Sphingobacteriales	SphingobacterialesOR	SphingobacterialesOR	_	Fungi	Mucoromycota	Glomeromycotina	Glomerales	Glomeraceae	Rhizophagus	Arbuscular mycorrhizal
Bac156	OTU51Rhizophagus	0.695181	2.8312e-06	Rhizosphere	Pre_flowering_drought	Rewetting_period	Bacteria	Bacteroidetes	Sphingobacteria	Sphingobacteriales	Flexibacteraceae	Cytophaga	_	Fungi	Mucoromycota	Glomeromycotina	Glomerales	Glomeraceae	Rhizophagus	Arbuscular mycorrhizal
OTU17Acrophialophora	OTU51Rhizophagus	0.613367	0.000114788	Rhizosphere	Pre_flowering_drought	Rewetting_period	Fungi	Ascomycota	_	_	_	Acrophialophora	Plant pathogen	Fungi	Mucoromycota	Glomeromycotina	Glomerales	Glomeraceae	Rhizophagus	Arbuscular mycorrhizal
Bac629	OTU70Claroideoglomus	0.688168	4.06675e-06	Rhizosphere	Pre_flowering_drought	Rewetting_period	Bacteria	_	_	_	_	_	_	Fungi	Mucoromycota	Glomeromycotina	Glomerales	Claroideoglomeraceae	Claroideoglomus	Arbuscular mycorrhizal
OTU51Rhizophagus	OTU70Claroideoglomus	0.62216	8.12601e-05	Rhizosphere	Pre_flowering_drought	Rewetting_period	Fungi	Mucoromycota	Glomeromycotina	Glomerales	Glomeraceae	Rhizophagus	Arbuscular mycorrhizal	Fungi	Mucoromycota	Glomeromycotina	Glomerales	Claroideoglomeraceae	Claroideoglomus	Arbuscular mycorrhizal
OTU70Claroideoglomus	OTU96Chaetomium	0.651399	2.35094e-05	Rhizosphere	Pre_flowering_drought	Rewetting_period	Fungi	Mucoromycota	Glomeromycotina	Glomerales	Claroideoglomeraceae	Claroideoglomus	Arbuscular mycorrhizal	Fungi	Ascomycota	Sordariomycetes	Sordariales	Chaetomiaceae	Chaetomium	Saprotroph
Bac22	OTU166Rhizophagus	0.609285	0.000134412	Rhizosphere	Pre_flowering_drought	Rewetting_period	Bacteria	Proteobacteria	Betaproteobacteria	Burkholderiales	BurkholderialesOR	BurkholderialesOR	_	Fungi	Mucoromycota	Glomeromycotina	Glomerales	Glomeraceae	Rhizophagus	Arbuscular mycorrhizal
Bac68	OTU166Rhizophagus	0.670442	9.79523e-06	Rhizosphere	Pre_flowering_drought	Rewetting_period	Bacteria	Bacteroidetes	Sphingobacteria	Sphingobacteriales	Flexibacteraceae	Cytophaga	_	Fungi	Mucoromycota	Glomeromycotina	Glomerales	Glomeraceae	Rhizophagus	Arbuscular mycorrhizal
Bac70	OTU166Rhizophagus	0.651321	2.35848e-05	Rhizosphere	Pre_flowering_drought	Rewetting_period	Bacteria	Acidobacteria	Chloracidobacteria	ChloracidobacteriaCL	ChloracidobacteriaCL	ChloracidobacteriaCL	_	Fungi	Mucoromycota	Glomeromycotina	Glomerales	Glomeraceae	Rhizophagus	Arbuscular mycorrhizal
Bac86	OTU166Rhizophagus	0.657458	1.78976e-05	Rhizosphere	Pre_flowering_drought	Rewetting_period	Bacteria	Bacteroidetes	Sphingobacteria	Sphingobacteriales	SphingobacterialesOR	SphingobacterialesOR	_	Fungi	Mucoromycota	Glomeromycotina	Glomerales	Glomeraceae	Rhizophagus	Arbuscular mycorrhizal
Bac101	OTU166Rhizophagus	0.612593	0.000118302	Rhizosphere	Pre_flowering_drought	Rewetting_period	Bacteria	Proteobacteria	Alphaproteobacteria	Caulobacterales	Caulobacteraceae	Asticcacaulis	_	Fungi	Mucoromycota	Glomeromycotina	Glomerales	Glomeraceae	Rhizophagus	Arbuscular mycorrhizal
Bac103	OTU166Rhizophagus	0.669951	1.00279e-05	Rhizosphere	Pre_flowering_drought	Rewetting_period	Bacteria	Bacteroidetes	Sphingobacteria	Sphingobacteriales	Saprospiraceae	SaprospiraceaeFA	_	Fungi	Mucoromycota	Glomeromycotina	Glomerales	Glomeraceae	Rhizophagus	Arbuscular mycorrhizal
Bac108	OTU166Rhizophagus	0.612863	0.00011711	Rhizosphere	Pre_flowering_drought	Rewetting_period	Bacteria	Bacteroidetes	Flavobacteria	Flavobacteriales	Cryomorphaceae	CryomorphaceaeFA	_	Fungi	Mucoromycota	Glomeromycotina	Glomerales	Glomeraceae	Rhizophagus	Arbuscular mycorrhizal
Bac112	OTU166Rhizophagus	0.602797	0.000171609	Rhizosphere	Pre_flowering_drought	Rewetting_period	Bacteria	Acidobacteria	AcidobacteriaPH	Acidobacteriales	AcidobacterialesOR	AcidobacterialesOR	_	Fungi	Mucoromycota	Glomeromycotina	Glomerales	Glomeraceae	Rhizophagus	Arbuscular mycorrhizal
Bac122	OTU166Rhizophagus	0.630213	5.84891e-05	Rhizosphere	Pre_flowering_drought	Rewetting_period	Bacteria	Bacteroidetes	Sphingobacteria	Sphingobacteriales	Flexibacteraceae	Cytophaga	_	Fungi	Mucoromycota	Glomeromycotina	Glomerales	Glomeraceae	Rhizophagus	Arbuscular mycorrhizal
Bac136	OTU166Rhizophagus	0.640396	3.8107e-05	Rhizosphere	Pre_flowering_drought	Rewetting_period	Bacteria	Verrucomicrobia	Verrucomicrobiae	Verrucomicrobiales	VerrucomicrobialesOR	VerrucomicrobialesOR	_	Fungi	Mucoromycota	Glomeromycotina	Glomerales	Glomeraceae	Rhizophagus	Arbuscular mycorrhizal
Bac209	OTU166Rhizophagus	0.631579	5.51397e-05	Rhizosphere	Pre_flowering_drought	Rewetting_period	Bacteria	Proteobacteria	Alphaproteobacteria	Caulobacterales	Caulobacteraceae	CaulobacteraceaeFA	_	Fungi	Mucoromycota	Glomeromycotina	Glomerales	Glomeraceae	Rhizophagus	Arbuscular mycorrhizal
Bac238	OTU166Rhizophagus	0.615358	0.000106166	Rhizosphere	Pre_flowering_drought	Rewetting_period	Bacteria	Acidobacteria	Sva0725	Sva0725CL	Sva0725CL	Sva0725CL	_	Fungi	Mucoromycota	Glomeromycotina	Glomerales	Glomeraceae	Rhizophagus	Arbuscular mycorrhizal
Bac253	OTU166Rhizophagus	0.607881	0.00014168	Rhizosphere	Pre_flowering_drought	Rewetting_period	Bacteria	Proteobacteria	Alphaproteobacteria	Rhizobiales	RhizobialesOR	RhizobialesOR	_	Fungi	Mucoromycota	Glomeromycotina	Glomerales	Glomeraceae	Rhizophagus	Arbuscular mycorrhizal
Bac282	OTU166Rhizophagus	0.613764	0.000113029	Rhizosphere	Pre_flowering_drought	Rewetting_period	Bacteria	Proteobacteria	Deltaproteobacteria	Myxococcales	Haliangiaceae	HaliangiaceaeFA	_	Fungi	Mucoromycota	Glomeromycotina	Glomerales	Glomeraceae	Rhizophagus	Arbuscular mycorrhizal
Bac283	OTU166Rhizophagus	0.605917	0.000152577	Rhizosphere	Pre_flowering_drought	Rewetting_period	Bacteria	Proteobacteria	Betaproteobacteria	Rhodocyclales	RhodocyclalesOR	RhodocyclalesOR	_	Fungi	Mucoromycota	Glomeromycotina	Glomerales	Glomeraceae	Rhizophagus	Arbuscular mycorrhizal
Bac294	OTU166Rhizophagus	0.637441	4.31847e-05	Rhizosphere	Pre_flowering_drought	Rewetting_period	Bacteria	Verrucomicrobia	Opitutae	Opitutales	Opitutaceae	OpitutaceaeFA	_	Fungi	Mucoromycota	Glomeromycotina	Glomerales	Glomeraceae	Rhizophagus	Arbuscular mycorrhizal
Bac301	OTU166Rhizophagus	0.600275	0.000188639	Rhizosphere	Pre_flowering_drought	Rewetting_period	Bacteria	Verrucomicrobia	Verrucomicrobiae	Verrucomicrobiales	VerrucomicrobialesOR	VerrucomicrobialesOR	_	Fungi	Mucoromycota	Glomeromycotina	Glomerales	Glomeraceae	Rhizophagus	Arbuscular mycorrhizal
Bac325	OTU166Rhizophagus	0.619696	8.95125e-05	Rhizosphere	Pre_flowering_drought	Rewetting_period	Bacteria	Proteobacteria	Alphaproteobacteria	AlphaproteobacteriaCL	AlphaproteobacteriaCL	AlphaproteobacteriaCL	_	Fungi	Mucoromycota	Glomeromycotina	Glomerales	Glomeraceae	Rhizophagus	Arbuscular mycorrhizal
Bac382	OTU166Rhizophagus	0.654604	2.03417e-05	Rhizosphere	Pre_flowering_drought	Rewetting_period	Bacteria	Proteobacteria	Betaproteobacteria	Methylophilales	Methylophilaceae	MethylophilaceaeFA	_	Fungi	Mucoromycota	Glomeromycotina	Glomerales	Glomeraceae	Rhizophagus	Arbuscular mycorrhizal
Bac433	OTU166Rhizophagus	0.711836	1.14115e-06	Rhizosphere	Pre_flowering_drought	Rewetting_period	Bacteria	Proteobacteria	Deltaproteobacteria	Bdellovibrionales	Bdellovibrionaceae	BdellovibrionaceaeFA	_	Fungi	Mucoromycota	Glomeromycotina	Glomerales	Glomeraceae	Rhizophagus	Arbuscular mycorrhizal
Bac473	OTU166Rhizophagus	0.612924	0.000116816	Rhizosphere	Pre_flowering_drought	Rewetting_period	Bacteria	Chloroflexi	Anaerolineae	A4b	A4bOR	A4bOR	_	Fungi	Mucoromycota	Glomeromycotina	Glomerales	Glomeraceae	Rhizophagus	Arbuscular mycorrhizal
Bac510	OTU166Rhizophagus	0.607978	0.000141211	Rhizosphere	Pre_flowering_drought	Rewetting_period	Bacteria	Proteobacteria	Gammaproteobacteria	Pseudomonadales	Pseudomonadaceae	Pseudomonas	_	Fungi	Mucoromycota	Glomeromycotina	Glomerales	Glomeraceae	Rhizophagus	Arbuscular mycorrhizal
Bac514	OTU166Rhizophagus	0.642781	3.43787e-05	Rhizosphere	Pre_flowering_drought	Rewetting_period	Bacteria	Verrucomicrobia	Verrucomicrobiae	Verrucomicrobiales	Verrucomicrobiaceae	VerrucomicrobiaceaeFA	_	Fungi	Mucoromycota	Glomeromycotina	Glomerales	Glomeraceae	Rhizophagus	Arbuscular mycorrhizal
Bac532	OTU166Rhizophagus	0.649493	2.55871e-05	Rhizosphere	Pre_flowering_drought	Rewetting_period	Bacteria	Bacteroidetes	Sphingobacteria	Sphingobacteriales	Sphingobacteriaceae	SphingobacteriaceaeFA	_	Fungi	Mucoromycota	Glomeromycotina	Glomerales	Glomeraceae	Rhizophagus	Arbuscular mycorrhizal
Bac556	OTU166Rhizophagus	0.643594	3.3167e-05	Rhizosphere	Pre_flowering_drought	Rewetting_period	Bacteria	Verrucomicrobia	Opitutae	Opitutales	Opitutaceae	OpitutaceaeFA	_	Fungi	Mucoromycota	Glomeromycotina	Glomerales	Glomeraceae	Rhizophagus	Arbuscular mycorrhizal
Bac691	OTU166Rhizophagus	0.617025	9.95415e-05	Rhizosphere	Pre_flowering_drought	Rewetting_period	Bacteria	Proteobacteria	Deltaproteobacteria	Myxococcales	MyxococcalesOR	MyxococcalesOR	_	Fungi	Mucoromycota	Glomeromycotina	Glomerales	Glomeraceae	Rhizophagus	Arbuscular mycorrhizal
Bac775	OTU166Rhizophagus	0.601205	0.000182218	Rhizosphere	Pre_flowering_drought	Rewetting_period	Bacteria	Acidobacteria	AcidobacteriaPH	Acidobacteriales	AcidobacterialesOR	AcidobacterialesOR	_	Fungi	Mucoromycota	Glomeromycotina	Glomerales	Glomeraceae	Rhizophagus	Arbuscular mycorrhizal
Bac808	OTU166Rhizophagus	0.610758	0.000126964	Rhizosphere	Pre_flowering_drought	Rewetting_period	Bacteria	Bacteroidetes	Sphingobacteria	Sphingobacteriales	SphingobacterialesOR	SphingobacterialesOR	_	Fungi	Mucoromycota	Glomeromycotina	Glomerales	Glomeraceae	Rhizophagus	Arbuscular mycorrhizal
Bac876	OTU166Rhizophagus	0.647299	2.81743e-05	Rhizosphere	Pre_flowering_drought	Rewetting_period	Bacteria	_	_	_	_	_	_	Fungi	Mucoromycota	Glomeromycotina	Glomerales	Glomeraceae	Rhizophagus	Arbuscular mycorrhizal
Bac887	OTU166Rhizophagus	0.612447	0.000119006	Rhizosphere	Pre_flowering_drought	Rewetting_period	Bacteria	Verrucomicrobia	Verrucomicrobiae	Verrucomicrobiales	VerrucomicrobialesOR	VerrucomicrobialesOR	_	Fungi	Mucoromycota	Glomeromycotina	Glomerales	Glomeraceae	Rhizophagus	Arbuscular mycorrhizal
Bac891	OTU166Rhizophagus	0.660453	1.56161e-05	Rhizosphere	Pre_flowering_drought	Rewetting_period	Bacteria	Armatimonadetes	CH21	CH21CL	CH21CL	CH21CL	_	Fungi	Mucoromycota	Glomeromycotina	Glomerales	Glomeraceae	Rhizophagus	Arbuscular mycorrhizal
Bac974	OTU166Rhizophagus	0.687241	4.26784e-06	Rhizosphere	Pre_flowering_drought	Rewetting_period	Bacteria	Proteobacteria	Deltaproteobacteria	Myxococcales	MyxococcalesOR	MyxococcalesOR	_	Fungi	Mucoromycota	Glomeromycotina	Glomerales	Glomeraceae	Rhizophagus	Arbuscular mycorrhizal
Bac985	OTU166Rhizophagus	0.600897	0.000184338	Rhizosphere	Pre_flowering_drought	Rewetting_period	Bacteria	Armatimonadetes	CH21	CH21CL	CH21CL	CH21CL	_	Fungi	Mucoromycota	Glomeromycotina	Glomerales	Glomeraceae	Rhizophagus	Arbuscular mycorrhizal
Bac1427	OTU166Rhizophagus	0.635859	4.61713e-05	Rhizosphere	Pre_flowering_drought	Rewetting_period	Bacteria	ZB2	ZB2PH	ZB2PH	ZB2PH	ZB2PH	_	Fungi	Mucoromycota	Glomeromycotina	Glomerales	Glomeraceae	Rhizophagus	Arbuscular mycorrhizal
Bac1490	OTU166Rhizophagus	0.619757	8.93109e-05	Rhizosphere	Pre_flowering_drought	Rewetting_period	Bacteria	Proteobacteria	Deltaproteobacteria	Myxococcales	Haliangiaceae	HaliangiaceaeFA	_	Fungi	Mucoromycota	Glomeromycotina	Glomerales	Glomeraceae	Rhizophagus	Arbuscular mycorrhizal
Bac1581	OTU166Rhizophagus	0.697395	2.511e-06	Rhizosphere	Pre_flowering_drought	Rewetting_period	Bacteria	Proteobacteria	Deltaproteobacteria	Myxococcales	MyxococcalesOR	MyxococcalesOR	_	Fungi	Mucoromycota	Glomeromycotina	Glomerales	Glomeraceae	Rhizophagus	Arbuscular mycorrhizal
Bac1679	OTU166Rhizophagus	0.655197	1.98262e-05	Rhizosphere	Pre_flowering_drought	Rewetting_period	Bacteria	_	_	_	_	_	_	Fungi	Mucoromycota	Glomeromycotina	Glomerales	Glomeraceae	Rhizophagus	Arbuscular mycorrhizal
OTU1Cladosporium	OTU166Rhizophagus	0.627701	6.49284e-05	Rhizosphere	Pre_flowering_drought	Rewetting_period	Fungi	Ascomycota	Dothideomycetes	Capnodiales	Davidiellaceae	Cladosporium	Saprotroph	Fungi	Mucoromycota	Glomeromycotina	Glomerales	Glomeraceae	Rhizophagus	Arbuscular mycorrhizal
OTU10Filobasidium	OTU166Rhizophagus	0.741405	1.97508e-07	Rhizosphere	Pre_flowering_drought	Rewetting_period	Fungi	Basidiomycota	Tremellomycetes	Filobasidiales	Filobasidiaceae	Filobasidium	SaprotrophYeast	Fungi	Mucoromycota	Glomeromycotina	Glomerales	Glomeraceae	Rhizophagus	Arbuscular mycorrhizal
OTU26Sporobolomyces	OTU166Rhizophagus	0.679697	6.22119e-06	Rhizosphere	Pre_flowering_drought	Rewetting_period	Fungi	Basidiomycota	Microbotryomycetes	Sporidiobolales	_	Sporobolomyces	SaprotrophYeast	Fungi	Mucoromycota	Glomeromycotina	Glomerales	Glomeraceae	Rhizophagus	Arbuscular mycorrhizal
OTU11Epicoccum	OTU166Rhizophagus	0.630478	5.78354e-05	Rhizosphere	Pre_flowering_drought	Rewetting_period	Fungi	Ascomycota	Dothideomycetes	Pleosporales	Pleosporaceae	Epicoccum	Plant pathogen	Fungi	Mucoromycota	Glomeromycotina	Glomerales	Glomeraceae	Rhizophagus	Arbuscular mycorrhizal
OTU14Symmetrospora	OTU166Rhizophagus	0.684754	4.8358e-06	Rhizosphere	Pre_flowering_drought	Rewetting_period	Fungi	Basidiomycota	Cystobasidiomycetes	_	Symmetrosporaceae	Symmetrospora	SaprotrophYeast	Fungi	Mucoromycota	Glomeromycotina	Glomerales	Glomeraceae	Rhizophagus	Arbuscular mycorrhizal
OTU24Cryptococcus	OTU166Rhizophagus	0.704347	1.73011e-06	Rhizosphere	Pre_flowering_drought	Rewetting_period	Fungi	Basidiomycota	Tremellomycetes	Tremellales	_	Cryptococcus	SaprotrophYeast	Fungi	Mucoromycota	Glomeromycotina	Glomerales	Glomeraceae	Rhizophagus	Arbuscular mycorrhizal
OTU50Filobasidiaceae	OTU166Rhizophagus	0.663605	1.35071e-05	Rhizosphere	Pre_flowering_drought	Rewetting_period	Fungi	Basidiomycota	Tremellomycetes	Filobasidiales	Filobasidiaceae	_	SaprotrophYeast	Fungi	Mucoromycota	Glomeromycotina	Glomerales	Glomeraceae	Rhizophagus	Arbuscular mycorrhizal
OTU61Cryptococcus	OTU166Rhizophagus	0.626174	6.90734e-05	Rhizosphere	Pre_flowering_drought	Rewetting_period	Fungi	Basidiomycota	Tremellomycetes	Tremellales	_	Papiliotrema	SaprotrophYeast	Fungi	Mucoromycota	Glomeromycotina	Glomerales	Glomeraceae	Rhizophagus	Arbuscular mycorrhizal
OTU51Rhizophagus	OTU102Arthropsis	0.639687	3.929e-05	Rhizosphere	Pre_flowering_drought	Rewetting_period	Fungi	Mucoromycota	Glomeromycotina	Glomerales	Glomeraceae	Rhizophagus	Arbuscular mycorrhizal	Fungi	Ascomycota	Eurotiomycetes	Onygenales	Onygenaceae	Uncinocarpus	Saprotroph
Bac136	OTU150Rhizophagus	0.613494	0.000114274	Rhizosphere	Pre_flowering_drought	Rewetting_period	Bacteria	Verrucomicrobia	Verrucomicrobiae	Verrucomicrobiales	VerrucomicrobialesOR	VerrucomicrobialesOR	_	Fungi	Mucoromycota	Glomeromycotina	Glomerales	Glomeraceae	Rhizophagus	Arbuscular mycorrhizal
Bac425	OTU150Rhizophagus	0.61952	9.0164e-05	Rhizosphere	Pre_flowering_drought	Rewetting_period	Bacteria	Proteobacteria	Deltaproteobacteria	Bdellovibrionales	Bdellovibrionaceae	BdellovibrionaceaeFA	_	Fungi	Mucoromycota	Glomeromycotina	Glomerales	Glomeraceae	Rhizophagus	Arbuscular mycorrhizal
Bac891	OTU150Rhizophagus	0.655825	1.92646e-05	Rhizosphere	Pre_flowering_drought	Rewetting_period	Bacteria	Armatimonadetes	CH21	CH21CL	CH21CL	CH21CL	_	Fungi	Mucoromycota	Glomeromycotina	Glomerales	Glomeraceae	Rhizophagus	Arbuscular mycorrhizal
Bac946	OTU150Rhizophagus	0.633178	5.16316e-05	Rhizosphere	Pre_flowering_drought	Rewetting_period	Bacteria	Proteobacteria	Deltaproteobacteria	Myxococcales	MyxococcalesOR	MyxococcalesOR	_	Fungi	Mucoromycota	Glomeromycotina	Glomerales	Glomeraceae	Rhizophagus	Arbuscular mycorrhizal
Bac1417	OTU150Rhizophagus	0.604659	0.000160061	Rhizosphere	Pre_flowering_drought	Rewetting_period	Bacteria	Proteobacteria	Deltaproteobacteria	Myxococcales	Polyangiaceae	PolyangiaceaeFA	_	Fungi	Mucoromycota	Glomeromycotina	Glomerales	Glomeraceae	Rhizophagus	Arbuscular mycorrhizal
Bac1581	OTU150Rhizophagus	0.642113	3.5378e-05	Rhizosphere	Pre_flowering_drought	Rewetting_period	Bacteria	Proteobacteria	Deltaproteobacteria	Myxococcales	MyxococcalesOR	MyxococcalesOR	_	Fungi	Mucoromycota	Glomeromycotina	Glomerales	Glomeraceae	Rhizophagus	Arbuscular mycorrhizal
OTU1Cladosporium	OTU150Rhizophagus	0.617364	9.8234e-05	Rhizosphere	Pre_flowering_drought	Rewetting_period	Fungi	Ascomycota	Dothideomycetes	Capnodiales	Davidiellaceae	Cladosporium	Saprotroph	Fungi	Mucoromycota	Glomeromycotina	Glomerales	Glomeraceae	Rhizophagus	Arbuscular mycorrhizal
OTU10Filobasidium	OTU150Rhizophagus	0.60364	0.000166301	Rhizosphere	Pre_flowering_drought	Rewetting_period	Fungi	Basidiomycota	Tremellomycetes	Filobasidiales	Filobasidiaceae	Filobasidium	SaprotrophYeast	Fungi	Mucoromycota	Glomeromycotina	Glomerales	Glomeraceae	Rhizophagus	Arbuscular mycorrhizal
OTU11Epicoccum	OTU150Rhizophagus	0.625815	7.01466e-05	Rhizosphere	Pre_flowering_drought	Rewetting_period	Fungi	Ascomycota	Dothideomycetes	Pleosporales	Pleosporaceae	Epicoccum	Plant pathogen	Fungi	Mucoromycota	Glomeromycotina	Glomerales	Glomeraceae	Rhizophagus	Arbuscular mycorrhizal
OTU14Symmetrospora	OTU150Rhizophagus	0.608245	0.000139825	Rhizosphere	Pre_flowering_drought	Rewetting_period	Fungi	Basidiomycota	Cystobasidiomycetes	_	Symmetrosporaceae	Symmetrospora	SaprotrophYeast	Fungi	Mucoromycota	Glomeromycotina	Glomerales	Glomeraceae	Rhizophagus	Arbuscular mycorrhizal
OTU24Cryptococcus	OTU150Rhizophagus	0.631092	5.6324e-05	Rhizosphere	Pre_flowering_drought	Rewetting_period	Fungi	Basidiomycota	Tremellomycetes	Tremellales	_	Cryptococcus	SaprotrophYeast	Fungi	Mucoromycota	Glomeromycotina	Glomerales	Glomeraceae	Rhizophagus	Arbuscular mycorrhizal
OTU50Filobasidiaceae	OTU150Rhizophagus	0.679281	6.34932e-06	Rhizosphere	Pre_flowering_drought	Rewetting_period	Fungi	Basidiomycota	Tremellomycetes	Filobasidiales	Filobasidiaceae	_	SaprotrophYeast	Fungi	Mucoromycota	Glomeromycotina	Glomerales	Glomeraceae	Rhizophagus	Arbuscular mycorrhizal
OTU166Rhizophagus	OTU150Rhizophagus	0.819179	5.25124e-10	Rhizosphere	Pre_flowering_drought	Rewetting_period	Fungi	Mucoromycota	Glomeromycotina	Glomerales	Glomeraceae	Rhizophagus	Arbuscular mycorrhizal	Fungi	Mucoromycota	Glomeromycotina	Glomerales	Glomeraceae	Rhizophagus	Arbuscular mycorrhizal
Bac238	OTU118Rhizophagus	0.611699	0.000122464	Rhizosphere	Pre_flowering_drought	Rewetting_period	Bacteria	Acidobacteria	Sva0725	Sva0725CL	Sva0725CL	Sva0725CL	_	Fungi	Mucoromycota	Glomeromycotina	Glomerales	Glomeraceae	Rhizophagus	Arbuscular mycorrhizal
Bac425	OTU118Rhizophagus	0.627601	6.51527e-05	Rhizosphere	Pre_flowering_drought	Rewetting_period	Bacteria	Proteobacteria	Deltaproteobacteria	Bdellovibrionales	Bdellovibrionaceae	BdellovibrionaceaeFA	_	Fungi	Mucoromycota	Glomeromycotina	Glomerales	Glomeraceae	Rhizophagus	Arbuscular mycorrhizal
Bac433	OTU118Rhizophagus	0.635621	4.6654e-05	Rhizosphere	Pre_flowering_drought	Rewetting_period	Bacteria	Proteobacteria	Deltaproteobacteria	Bdellovibrionales	Bdellovibrionaceae	BdellovibrionaceaeFA	_	Fungi	Mucoromycota	Glomeromycotina	Glomerales	Glomeraceae	Rhizophagus	Arbuscular mycorrhizal
Bac473	OTU118Rhizophagus	0.606236	0.000150834	Rhizosphere	Pre_flowering_drought	Rewetting_period	Bacteria	Chloroflexi	Anaerolineae	A4b	A4bOR	A4bOR	_	Fungi	Mucoromycota	Glomeromycotina	Glomerales	Glomeraceae	Rhizophagus	Arbuscular mycorrhizal
Bac891	OTU118Rhizophagus	0.605369	0.000155783	Rhizosphere	Pre_flowering_drought	Rewetting_period	Bacteria	Armatimonadetes	CH21	CH21CL	CH21CL	CH21CL	_	Fungi	Mucoromycota	Glomeromycotina	Glomerales	Glomeraceae	Rhizophagus	Arbuscular mycorrhizal
Bac946	OTU118Rhizophagus	0.606677	0.000148337	Rhizosphere	Pre_flowering_drought	Rewetting_period	Bacteria	Proteobacteria	Deltaproteobacteria	Myxococcales	MyxococcalesOR	MyxococcalesOR	_	Fungi	Mucoromycota	Glomeromycotina	Glomerales	Glomeraceae	Rhizophagus	Arbuscular mycorrhizal
Bac974	OTU118Rhizophagus	0.641996	3.55367e-05	Rhizosphere	Pre_flowering_drought	Rewetting_period	Bacteria	Proteobacteria	Deltaproteobacteria	Myxococcales	MyxococcalesOR	MyxococcalesOR	_	Fungi	Mucoromycota	Glomeromycotina	Glomerales	Glomeraceae	Rhizophagus	Arbuscular mycorrhizal
OTU10Filobasidium	OTU118Rhizophagus	0.635964	4.59719e-05	Rhizosphere	Pre_flowering_drought	Rewetting_period	Fungi	Basidiomycota	Tremellomycetes	Filobasidiales	Filobasidiaceae	Filobasidium	SaprotrophYeast	Fungi	Mucoromycota	Glomeromycotina	Glomerales	Glomeraceae	Rhizophagus	Arbuscular mycorrhizal
OTU26Sporobolomyces	OTU118Rhizophagus	0.615596	0.000105191	Rhizosphere	Pre_flowering_drought	Rewetting_period	Fungi	Basidiomycota	Microbotryomycetes	Sporidiobolales	_	Sporobolomyces	SaprotrophYeast	Fungi	Mucoromycota	Glomeromycotina	Glomerales	Glomeraceae	Rhizophagus	Arbuscular mycorrhizal
OTU24Cryptococcus	OTU118Rhizophagus	0.615241	0.00010661	Rhizosphere	Pre_flowering_drought	Rewetting_period	Fungi	Basidiomycota	Tremellomycetes	Tremellales	_	Cryptococcus	SaprotrophYeast	Fungi	Mucoromycota	Glomeromycotina	Glomerales	Glomeraceae	Rhizophagus	Arbuscular mycorrhizal
OTU166Rhizophagus	OTU118Rhizophagus	0.857417	1.22087e-11	Rhizosphere	Pre_flowering_drought	Rewetting_period	Fungi	Mucoromycota	Glomeromycotina	Glomerales	Glomeraceae	Rhizophagus	Arbuscular mycorrhizal	Fungi	Mucoromycota	Glomeromycotina	Glomerales	Glomeraceae	Rhizophagus	Arbuscular mycorrhizal
OTU150Rhizophagus	OTU118Rhizophagus	0.825759	2.89646e-10	Rhizosphere	Pre_flowering_drought	Rewetting_period	Fungi	Mucoromycota	Glomeromycotina	Glomerales	Glomeraceae	Rhizophagus	Arbuscular mycorrhizal	Fungi	Mucoromycota	Glomeromycotina	Glomerales	Glomeraceae	Rhizophagus	Arbuscular mycorrhizal
Bac22	OTU161Rhizophagus	0.603243	0.000168813	Rhizosphere	Pre_flowering_drought	Rewetting_period	Bacteria	Proteobacteria	Betaproteobacteria	Burkholderiales	BurkholderialesOR	BurkholderialesOR	_	Fungi	Mucoromycota	Glomeromycotina	Glomerales	Glomeraceae	Rhizophagus	Arbuscular mycorrhizal
Bac54	OTU161Rhizophagus	0.612191	0.00012017	Rhizosphere	Pre_flowering_drought	Rewetting_period	Bacteria	Acidobacteria	Chloracidobacteria	ChloracidobacteriaCL	ChloracidobacteriaCL	ChloracidobacteriaCL	_	Fungi	Mucoromycota	Glomeromycotina	Glomerales	Glomeraceae	Rhizophagus	Arbuscular mycorrhizal
Bac68	OTU161Rhizophagus	0.633369	5.12294e-05	Rhizosphere	Pre_flowering_drought	Rewetting_period	Bacteria	Bacteroidetes	Sphingobacteria	Sphingobacteriales	Flexibacteraceae	Cytophaga	_	Fungi	Mucoromycota	Glomeromycotina	Glomerales	Glomeraceae	Rhizophagus	Arbuscular mycorrhizal
Bac70	OTU161Rhizophagus	0.648234	2.70186e-05	Rhizosphere	Pre_flowering_drought	Rewetting_period	Bacteria	Acidobacteria	Chloracidobacteria	ChloracidobacteriaCL	ChloracidobacteriaCL	ChloracidobacteriaCL	_	Fungi	Mucoromycota	Glomeromycotina	Glomerales	Glomeraceae	Rhizophagus	Arbuscular mycorrhizal
Bac86	OTU161Rhizophagus	0.653312	2.15793e-05	Rhizosphere	Pre_flowering_drought	Rewetting_period	Bacteria	Bacteroidetes	Sphingobacteria	Sphingobacteriales	SphingobacterialesOR	SphingobacterialesOR	_	Fungi	Mucoromycota	Glomeromycotina	Glomerales	Glomeraceae	Rhizophagus	Arbuscular mycorrhizal
Bac103	OTU161Rhizophagus	0.638194	4.18264e-05	Rhizosphere	Pre_flowering_drought	Rewetting_period	Bacteria	Bacteroidetes	Sphingobacteria	Sphingobacteriales	Saprospiraceae	SaprospiraceaeFA	_	Fungi	Mucoromycota	Glomeromycotina	Glomerales	Glomeraceae	Rhizophagus	Arbuscular mycorrhizal
Bac112	OTU161Rhizophagus	0.616841	0.000100248	Rhizosphere	Pre_flowering_drought	Rewetting_period	Bacteria	Acidobacteria	AcidobacteriaPH	Acidobacteriales	AcidobacterialesOR	AcidobacterialesOR	_	Fungi	Mucoromycota	Glomeromycotina	Glomerales	Glomeraceae	Rhizophagus	Arbuscular mycorrhizal
Bac122	OTU161Rhizophagus	0.638387	4.14767e-05	Rhizosphere	Pre_flowering_drought	Rewetting_period	Bacteria	Bacteroidetes	Sphingobacteria	Sphingobacteriales	Flexibacteraceae	Cytophaga	_	Fungi	Mucoromycota	Glomeromycotina	Glomerales	Glomeraceae	Rhizophagus	Arbuscular mycorrhizal
Bac136	OTU161Rhizophagus	0.613061	0.000116171	Rhizosphere	Pre_flowering_drought	Rewetting_period	Bacteria	Verrucomicrobia	Verrucomicrobiae	Verrucomicrobiales	VerrucomicrobialesOR	VerrucomicrobialesOR	_	Fungi	Mucoromycota	Glomeromycotina	Glomerales	Glomeraceae	Rhizophagus	Arbuscular mycorrhizal
Bac139	OTU161Rhizophagus	0.611027	0.000125702	Rhizosphere	Pre_flowering_drought	Rewetting_period	Bacteria	Proteobacteria	Gammaproteobacteria	Xanthomonadales	XanthomonadalesOR	XanthomonadalesOR	_	Fungi	Mucoromycota	Glomeromycotina	Glomerales	Glomeraceae	Rhizophagus	Arbuscular mycorrhizal
Bac209	OTU161Rhizophagus	0.618253	9.48867e-05	Rhizosphere	Pre_flowering_drought	Rewetting_period	Bacteria	Proteobacteria	Alphaproteobacteria	Caulobacterales	Caulobacteraceae	CaulobacteraceaeFA	_	Fungi	Mucoromycota	Glomeromycotina	Glomerales	Glomeraceae	Rhizophagus	Arbuscular mycorrhizal
Bac240	OTU161Rhizophagus	0.607123	0.000145801	Rhizosphere	Pre_flowering_drought	Rewetting_period	Bacteria	Armatimonadetes	CH21	CH21CL	CH21CL	CH21CL	_	Fungi	Mucoromycota	Glomeromycotina	Glomerales	Glomeraceae	Rhizophagus	Arbuscular mycorrhizal
Bac253	OTU161Rhizophagus	0.613674	0.000113402	Rhizosphere	Pre_flowering_drought	Rewetting_period	Bacteria	Proteobacteria	Alphaproteobacteria	Rhizobiales	RhizobialesOR	RhizobialesOR	_	Fungi	Mucoromycota	Glomeromycotina	Glomerales	Glomeraceae	Rhizophagus	Arbuscular mycorrhizal
Bac283	OTU161Rhizophagus	0.624226	7.4799e-05	Rhizosphere	Pre_flowering_drought	Rewetting_period	Bacteria	Proteobacteria	Betaproteobacteria	Rhodocyclales	RhodocyclalesOR	RhodocyclalesOR	_	Fungi	Mucoromycota	Glomeromycotina	Glomerales	Glomeraceae	Rhizophagus	Arbuscular mycorrhizal
Bac301	OTU161Rhizophagus	0.655899	1.92041e-05	Rhizosphere	Pre_flowering_drought	Rewetting_period	Bacteria	Verrucomicrobia	Verrucomicrobiae	Verrucomicrobiales	VerrucomicrobialesOR	VerrucomicrobialesOR	_	Fungi	Mucoromycota	Glomeromycotina	Glomerales	Glomeraceae	Rhizophagus	Arbuscular mycorrhizal
Bac382	OTU161Rhizophagus	0.646624	2.90486e-05	Rhizosphere	Pre_flowering_drought	Rewetting_period	Bacteria	Proteobacteria	Betaproteobacteria	Methylophilales	Methylophilaceae	MethylophilaceaeFA	_	Fungi	Mucoromycota	Glomeromycotina	Glomerales	Glomeraceae	Rhizophagus	Arbuscular mycorrhizal
Bac433	OTU161Rhizophagus	0.660596	1.55208e-05	Rhizosphere	Pre_flowering_drought	Rewetting_period	Bacteria	Proteobacteria	Deltaproteobacteria	Bdellovibrionales	Bdellovibrionaceae	BdellovibrionaceaeFA	_	Fungi	Mucoromycota	Glomeromycotina	Glomerales	Glomeraceae	Rhizophagus	Arbuscular mycorrhizal
Bac473	OTU161Rhizophagus	0.628766	6.20474e-05	Rhizosphere	Pre_flowering_drought	Rewetting_period	Bacteria	Chloroflexi	Anaerolineae	A4b	A4bOR	A4bOR	_	Fungi	Mucoromycota	Glomeromycotina	Glomerales	Glomeraceae	Rhizophagus	Arbuscular mycorrhizal
Bac514	OTU161Rhizophagus	0.610813	0.000126698	Rhizosphere	Pre_flowering_drought	Rewetting_period	Bacteria	Verrucomicrobia	Verrucomicrobiae	Verrucomicrobiales	Verrucomicrobiaceae	VerrucomicrobiaceaeFA	_	Fungi	Mucoromycota	Glomeromycotina	Glomerales	Glomeraceae	Rhizophagus	Arbuscular mycorrhizal
Bac556	OTU161Rhizophagus	0.626312	6.86928e-05	Rhizosphere	Pre_flowering_drought	Rewetting_period	Bacteria	Verrucomicrobia	Opitutae	Opitutales	Opitutaceae	OpitutaceaeFA	_	Fungi	Mucoromycota	Glomeromycotina	Glomerales	Glomeraceae	Rhizophagus	Arbuscular mycorrhizal
Bac808	OTU161Rhizophagus	0.601143	0.000182575	Rhizosphere	Pre_flowering_drought	Rewetting_period	Bacteria	Bacteroidetes	Sphingobacteria	Sphingobacteriales	SphingobacterialesOR	SphingobacterialesOR	_	Fungi	Mucoromycota	Glomeromycotina	Glomerales	Glomeraceae	Rhizophagus	Arbuscular mycorrhizal
Bac876	OTU161Rhizophagus	0.608282	0.000139622	Rhizosphere	Pre_flowering_drought	Rewetting_period	Bacteria	_	_	_	_	_	_	Fungi	Mucoromycota	Glomeromycotina	Glomerales	Glomeraceae	Rhizophagus	Arbuscular mycorrhizal
Bac887	OTU161Rhizophagus	0.646468	2.92557e-05	Rhizosphere	Pre_flowering_drought	Rewetting_period	Bacteria	Verrucomicrobia	Verrucomicrobiae	Verrucomicrobiales	VerrucomicrobialesOR	VerrucomicrobialesOR	_	Fungi	Mucoromycota	Glomeromycotina	Glomerales	Glomeraceae	Rhizophagus	Arbuscular mycorrhizal
Bac891	OTU161Rhizophagus	0.698914	2.31969e-06	Rhizosphere	Pre_flowering_drought	Rewetting_period	Bacteria	Armatimonadetes	CH21	CH21CL	CH21CL	CH21CL	_	Fungi	Mucoromycota	Glomeromycotina	Glomerales	Glomeraceae	Rhizophagus	Arbuscular mycorrhizal
Bac974	OTU161Rhizophagus	0.633879	5.01529e-05	Rhizosphere	Pre_flowering_drought	Rewetting_period	Bacteria	Proteobacteria	Deltaproteobacteria	Myxococcales	MyxococcalesOR	MyxococcalesOR	_	Fungi	Mucoromycota	Glomeromycotina	Glomerales	Glomeraceae	Rhizophagus	Arbuscular mycorrhizal
Bac1581	OTU161Rhizophagus	0.657512	1.78571e-05	Rhizosphere	Pre_flowering_drought	Rewetting_period	Bacteria	Proteobacteria	Deltaproteobacteria	Myxococcales	MyxococcalesOR	MyxococcalesOR	_	Fungi	Mucoromycota	Glomeromycotina	Glomerales	Glomeraceae	Rhizophagus	Arbuscular mycorrhizal
Bac1592	OTU161Rhizophagus	0.608231	0.000139906	Rhizosphere	Pre_flowering_drought	Rewetting_period	Bacteria	Verrucomicrobia	Verrucomicrobiae	Verrucomicrobiales	VerrucomicrobialesOR	VerrucomicrobialesOR	_	Fungi	Mucoromycota	Glomeromycotina	Glomerales	Glomeraceae	Rhizophagus	Arbuscular mycorrhizal
Bac1679	OTU161Rhizophagus	0.610447	0.000128514	Rhizosphere	Pre_flowering_drought	Rewetting_period	Bacteria	_	_	_	_	_	_	Fungi	Mucoromycota	Glomeromycotina	Glomerales	Glomeraceae	Rhizophagus	Arbuscular mycorrhizal
OTU1Cladosporium	OTU161Rhizophagus	0.632084	5.4038e-05	Rhizosphere	Pre_flowering_drought	Rewetting_period	Fungi	Ascomycota	Dothideomycetes	Capnodiales	Davidiellaceae	Cladosporium	Saprotroph	Fungi	Mucoromycota	Glomeromycotina	Glomerales	Glomeraceae	Rhizophagus	Arbuscular mycorrhizal
OTU4Alternaria	OTU161Rhizophagus	0.6225	8.01711e-05	Rhizosphere	Pre_flowering_drought	Rewetting_period	Fungi	Ascomycota	Dothideomycetes	Pleosporales	Pleosporaceae	Alternaria	Plant pathogen	Fungi	Mucoromycota	Glomeromycotina	Glomerales	Glomeraceae	Rhizophagus	Arbuscular mycorrhizal
OTU10Filobasidium	OTU161Rhizophagus	0.69592	2.72194e-06	Rhizosphere	Pre_flowering_drought	Rewetting_period	Fungi	Basidiomycota	Tremellomycetes	Filobasidiales	Filobasidiaceae	Filobasidium	SaprotrophYeast	Fungi	Mucoromycota	Glomeromycotina	Glomerales	Glomeraceae	Rhizophagus	Arbuscular mycorrhizal
OTU26Sporobolomyces	OTU161Rhizophagus	0.648742	2.64336e-05	Rhizosphere	Pre_flowering_drought	Rewetting_period	Fungi	Basidiomycota	Microbotryomycetes	Sporidiobolales	_	Sporobolomyces	SaprotrophYeast	Fungi	Mucoromycota	Glomeromycotina	Glomerales	Glomeraceae	Rhizophagus	Arbuscular mycorrhizal
OTU11Epicoccum	OTU161Rhizophagus	0.638019	4.21338e-05	Rhizosphere	Pre_flowering_drought	Rewetting_period	Fungi	Ascomycota	Dothideomycetes	Pleosporales	Pleosporaceae	Epicoccum	Plant pathogen	Fungi	Mucoromycota	Glomeromycotina	Glomerales	Glomeraceae	Rhizophagus	Arbuscular mycorrhizal
OTU14Symmetrospora	OTU161Rhizophagus	0.621432	8.35853e-05	Rhizosphere	Pre_flowering_drought	Rewetting_period	Fungi	Basidiomycota	Cystobasidiomycetes	_	Symmetrosporaceae	Symmetrospora	SaprotrophYeast	Fungi	Mucoromycota	Glomeromycotina	Glomerales	Glomeraceae	Rhizophagus	Arbuscular mycorrhizal
OTU24Cryptococcus	OTU161Rhizophagus	0.648203	2.70451e-05	Rhizosphere	Pre_flowering_drought	Rewetting_period	Fungi	Basidiomycota	Tremellomycetes	Tremellales	_	Cryptococcus	SaprotrophYeast	Fungi	Mucoromycota	Glomeromycotina	Glomerales	Glomeraceae	Rhizophagus	Arbuscular mycorrhizal
OTU50Filobasidiaceae	OTU161Rhizophagus	0.65012	2.48747e-05	Rhizosphere	Pre_flowering_drought	Rewetting_period	Fungi	Basidiomycota	Tremellomycetes	Filobasidiales	Filobasidiaceae	_	SaprotrophYeast	Fungi	Mucoromycota	Glomeromycotina	Glomerales	Glomeraceae	Rhizophagus	Arbuscular mycorrhizal
OTU166Rhizophagus	OTU161Rhizophagus	0.888753	2.32454e-13	Rhizosphere	Pre_flowering_drought	Rewetting_period	Fungi	Mucoromycota	Glomeromycotina	Glomerales	Glomeraceae	Rhizophagus	Arbuscular mycorrhizal	Fungi	Mucoromycota	Glomeromycotina	Glomerales	Glomeraceae	Rhizophagus	Arbuscular mycorrhizal
OTU150Rhizophagus	OTU161Rhizophagus	0.816151	6.91898e-10	Rhizosphere	Pre_flowering_drought	Rewetting_period	Fungi	Mucoromycota	Glomeromycotina	Glomerales	Glomeraceae	Rhizophagus	Arbuscular mycorrhizal	Fungi	Mucoromycota	Glomeromycotina	Glomerales	Glomeraceae	Rhizophagus	Arbuscular mycorrhizal
OTU118Rhizophagus	OTU161Rhizophagus	0.801912	2.34445e-09	Rhizosphere	Pre_flowering_drought	Rewetting_period	Fungi	Mucoromycota	Glomeromycotina	Glomerales	Glomeraceae	Rhizophagus	Arbuscular mycorrhizal	Fungi	Mucoromycota	Glomeromycotina	Glomerales	Glomeraceae	Rhizophagus	Arbuscular mycorrhizal
Bac86	OTU132Rhizophagus	0.608432	0.000138871	Rhizosphere	Pre_flowering_drought	Rewetting_period	Bacteria	Bacteroidetes	Sphingobacteria	Sphingobacteriales	SphingobacterialesOR	SphingobacterialesOR	_	Fungi	Mucoromycota	Glomeromycotina	Glomerales	Glomeraceae	Rhizophagus	Arbuscular mycorrhizal
Bac283	OTU132Rhizophagus	0.602828	0.000171445	Rhizosphere	Pre_flowering_drought	Rewetting_period	Bacteria	Proteobacteria	Betaproteobacteria	Rhodocyclales	RhodocyclalesOR	RhodocyclalesOR	_	Fungi	Mucoromycota	Glomeromycotina	Glomerales	Glomeraceae	Rhizophagus	Arbuscular mycorrhizal
Bac1581	OTU132Rhizophagus	0.664894	1.27123e-05	Rhizosphere	Pre_flowering_drought	Rewetting_period	Bacteria	Proteobacteria	Deltaproteobacteria	Myxococcales	MyxococcalesOR	MyxococcalesOR	_	Fungi	Mucoromycota	Glomeromycotina	Glomerales	Glomeraceae	Rhizophagus	Arbuscular mycorrhizal
OTU166Rhizophagus	OTU132Rhizophagus	0.832323	1.50048e-10	Rhizosphere	Pre_flowering_drought	Rewetting_period	Fungi	Mucoromycota	Glomeromycotina	Glomerales	Glomeraceae	Rhizophagus	Arbuscular mycorrhizal	Fungi	Mucoromycota	Glomeromycotina	Glomerales	Glomeraceae	Rhizophagus	Arbuscular mycorrhizal
OTU150Rhizophagus	OTU132Rhizophagus	0.796415	3.73908e-09	Rhizosphere	Pre_flowering_drought	Rewetting_period	Fungi	Mucoromycota	Glomeromycotina	Glomerales	Glomeraceae	Rhizophagus	Arbuscular mycorrhizal	Fungi	Mucoromycota	Glomeromycotina	Glomerales	Glomeraceae	Rhizophagus	Arbuscular mycorrhizal
OTU118Rhizophagus	OTU132Rhizophagus	0.819327	5.19187e-10	Rhizosphere	Pre_flowering_drought	Rewetting_period	Fungi	Mucoromycota	Glomeromycotina	Glomerales	Glomeraceae	Rhizophagus	Arbuscular mycorrhizal	Fungi	Mucoromycota	Glomeromycotina	Glomerales	Glomeraceae	Rhizophagus	Arbuscular mycorrhizal
OTU161Rhizophagus	OTU132Rhizophagus	0.760374	5.4948e-08	Rhizosphere	Pre_flowering_drought	Rewetting_period	Fungi	Mucoromycota	Glomeromycotina	Glomerales	Glomeraceae	Rhizophagus	Arbuscular mycorrhizal	Fungi	Mucoromycota	Glomeromycotina	Glomerales	Glomeraceae	Rhizophagus	Arbuscular mycorrhizal
OTU150Rhizophagus	OTU182Ascomycota	0.614505	0.000109813	Rhizosphere	Pre_flowering_drought	Rewetting_period	Fungi	Mucoromycota	Glomeromycotina	Glomerales	Glomeraceae	Rhizophagus	Arbuscular mycorrhizal	Fungi	Ascomycota	Sordariomycetes	Diaporthales	Valsaceae	_	Plant pathogen
Bac788	OTU133Glomus	0.655443	1.95984e-05	Rhizosphere	Pre_flowering_drought	Rewetting_period	Bacteria	Proteobacteria	Deltaproteobacteria	Myxococcales	Haliangiaceae	HaliangiaceaeFA	_	Fungi	Mucoromycota	Glomeromycotina	_	_	_	Arbuscular mycorrhizal
OTU26Sporobolomyces	OTU133Glomus	0.629394	6.04286e-05	Rhizosphere	Pre_flowering_drought	Rewetting_period	Fungi	Basidiomycota	Microbotryomycetes	Sporidiobolales	_	Sporobolomyces	SaprotrophYeast	Fungi	Mucoromycota	Glomeromycotina	_	_	_	Arbuscular mycorrhizal
OTU206Glomus	OTU535Pezizaceae	0.616383	0.000102101	Rhizosphere	Pre_flowering_drought	Rewetting_period	Fungi	Mucoromycota	Glomeromycotina	Glomerales	Glomeraceae	Glomus	Arbuscular mycorrhizal	Fungi	Ascomycota	Pezizomycetes	Pezizales	Pezizaceae	Terfezia	Unidentified & others
Bac3902	OTU126Glomus	0.686004	4.54598e-06	Rhizosphere	Pre_flowering_drought	Rewetting_period	Bacteria	Proteobacteria	Betaproteobacteria	Neisseriales	Neisseriaceae	_	_	Fungi	Mucoromycota	Glomeromycotina	_	_	_	Arbuscular mycorrhizal
OTU133Glomus	OTU126Glomus	0.659894	1.60156e-05	Rhizosphere	Pre_flowering_drought	Rewetting_period	Fungi	Mucoromycota	Glomeromycotina	_	_	_	Arbuscular mycorrhizal	Fungi	Mucoromycota	Glomeromycotina	_	_	_	Arbuscular mycorrhizal
Bac686	OTU251Rhizophagus	0.659689	1.61704e-05	Rhizosphere	Pre_flowering_drought	Rewetting_period	Bacteria	Proteobacteria	Betaproteobacteria	_	_	_	_	Fungi	Mucoromycota	Glomeromycotina	Glomerales	Glomeraceae	_	Arbuscular mycorrhizal
OTU126Glomus	OTU323Glomus	0.642554	3.47204e-05	Rhizosphere	Pre_flowering_drought	Rewetting_period	Fungi	Mucoromycota	Glomeromycotina	_	_	_	Arbuscular mycorrhizal	Fungi	Mucoromycota	Glomeromycotina	_	_	_	Arbuscular mycorrhizal
Bac117	OTU229Glomus	0.626649	6.77373e-05	Rhizosphere	Pre_flowering_drought	Rewetting_period	Bacteria	Proteobacteria	Gammaproteobacteria	Enterobacteriales	Enterobacteriaceae	Buchnera	_	Fungi	Mucoromycota	Glomeromycotina	_	_	_	Arbuscular mycorrhizal
Bac168	OTU229Glomus	0.609279	0.000134436	Rhizosphere	Pre_flowering_drought	Rewetting_period	Bacteria	Acidobacteria	AcidobacteriaPH	Acidobacteriales	AcidobacterialesOR	AcidobacterialesOR	_	Fungi	Mucoromycota	Glomeromycotina	_	_	_	Arbuscular mycorrhizal
Bac276	OTU229Glomus	0.618286	9.47565e-05	Rhizosphere	Pre_flowering_drought	Rewetting_period	Bacteria	Proteobacteria	Deltaproteobacteria	Myxococcales	MyxococcalesOR	MyxococcalesOR	_	Fungi	Mucoromycota	Glomeromycotina	_	_	_	Arbuscular mycorrhizal
Bac294	OTU229Glomus	0.650634	2.43222e-05	Rhizosphere	Pre_flowering_drought	Rewetting_period	Bacteria	Verrucomicrobia	Opitutae	Opitutales	Opitutaceae	OpitutaceaeFA	_	Fungi	Mucoromycota	Glomeromycotina	_	_	_	Arbuscular mycorrhizal
Bac425	OTU229Glomus	0.624244	7.47464e-05	Rhizosphere	Pre_flowering_drought	Rewetting_period	Bacteria	Proteobacteria	Deltaproteobacteria	Bdellovibrionales	Bdellovibrionaceae	BdellovibrionaceaeFA	_	Fungi	Mucoromycota	Glomeromycotina	_	_	_	Arbuscular mycorrhizal
Bac491	OTU229Glomus	0.603361	0.000168069	Rhizosphere	Pre_flowering_drought	Rewetting_period	Bacteria	Bacteroidetes	Flavobacteria	FlavobacteriaCL	FlavobacteriaCL	FlavobacteriaCL	_	Fungi	Mucoromycota	Glomeromycotina	_	_	_	Arbuscular mycorrhizal
Bac686	OTU229Glomus	0.683137	5.2372e-06	Rhizosphere	Pre_flowering_drought	Rewetting_period	Bacteria	Proteobacteria	Betaproteobacteria	_	_	_	_	Fungi	Mucoromycota	Glomeromycotina	_	_	_	Arbuscular mycorrhizal
Bac691	OTU229Glomus	0.601453	0.000180481	Rhizosphere	Pre_flowering_drought	Rewetting_period	Bacteria	Proteobacteria	Deltaproteobacteria	Myxococcales	MyxococcalesOR	MyxococcalesOR	_	Fungi	Mucoromycota	Glomeromycotina	_	_	_	Arbuscular mycorrhizal
Bac924	OTU229Glomus	0.618198	9.50875e-05	Rhizosphere	Pre_flowering_drought	Rewetting_period	Bacteria	Verrucomicrobia	Spartobacteria	Spartobacteriales	Spartobacteriaceae	Chthoniobacter	_	Fungi	Mucoromycota	Glomeromycotina	_	_	_	Arbuscular mycorrhizal
Bac1072	OTU229Glomus	0.64367	3.30494e-05	Rhizosphere	Pre_flowering_drought	Rewetting_period	Bacteria	Verrucomicrobia	Opitutae	Opitutales	Opitutaceae	OpitutaceaeFA	_	Fungi	Mucoromycota	Glomeromycotina	_	_	_	Arbuscular mycorrhizal
Bac1228	OTU229Glomus	0.617305	9.84236e-05	Rhizosphere	Pre_flowering_drought	Rewetting_period	Bacteria	Bacteroidetes	Sphingobacteria	Sphingobacteriales	_	_	_	Fungi	Mucoromycota	Glomeromycotina	_	_	_	Arbuscular mycorrhizal
OTU1Cladosporium	OTU229Glomus	0.600295	0.000188494	Rhizosphere	Pre_flowering_drought	Rewetting_period	Fungi	Ascomycota	Dothideomycetes	Capnodiales	Davidiellaceae	Cladosporium	Saprotroph	Fungi	Mucoromycota	Glomeromycotina	_	_	_	Arbuscular mycorrhizal
OTU133Glomus	OTU229Glomus	0.652831	2.20544e-05	Rhizosphere	Pre_flowering_drought	Rewetting_period	Fungi	Mucoromycota	Glomeromycotina	_	_	_	Arbuscular mycorrhizal	Fungi	Mucoromycota	Glomeromycotina	_	_	_	Arbuscular mycorrhizal
OTU126Glomus	OTU229Glomus	0.610417	0.000128678	Rhizosphere	Pre_flowering_drought	Rewetting_period	Fungi	Mucoromycota	Glomeromycotina	_	_	_	Arbuscular mycorrhizal	Fungi	Mucoromycota	Glomeromycotina	_	_	_	Arbuscular mycorrhizal
Bac2658	OTU476Glomus	0.706275	1.55393e-06	Rhizosphere	Pre_flowering_drought	Rewetting_period	Bacteria	Proteobacteria	Deltaproteobacteria	Myxococcales	MyxococcalesOR	MyxococcalesOR	_	Fungi	Mucoromycota	Glomeromycotina	Glomerales	Glomeraceae	_	Arbuscular mycorrhizal
OTU476Glomus	OTU400Glomus	0.636663	4.46171e-05	Rhizosphere	Pre_flowering_drought	Rewetting_period	Fungi	Mucoromycota	Glomeromycotina	Glomerales	Glomeraceae	_	Arbuscular mycorrhizal	Fungi	Mucoromycota	Glomeromycotina	Glomerales	Glomeraceae	_	Arbuscular mycorrhizal
Bac3	OTU51Rhizophagus	0.694431	0.00153508	Root	Control	Drought_period	Bacteria	Actinobacteria	ActinobacteriaPH	Actinomycetales	Streptomycetaceae	Streptomyces	_	Fungi	Mucoromycota	Glomeromycotina	Glomerales	Glomeraceae	Rhizophagus	Arbuscular mycorrhizal
Bac5	OTU51Rhizophagus	0.606681	0.010318	Root	Control	Drought_period	Bacteria	_	_	_	_	_	_	Fungi	Mucoromycota	Glomeromycotina	Glomerales	Glomeraceae	Rhizophagus	Arbuscular mycorrhizal
Bac9	OTU51Rhizophagus	0.790979	6.80587e-05	Root	Control	Drought_period	Bacteria	Actinobacteria	ActinobacteriaPH	Actinomycetales	Streptosporangiaceae	Nonomuraea	_	Fungi	Mucoromycota	Glomeromycotina	Glomerales	Glomeraceae	Rhizophagus	Arbuscular mycorrhizal
Bac15	OTU51Rhizophagus	0.743315	0.000373568	Root	Control	Drought_period	Bacteria	Actinobacteria	ActinobacteriaPH	Actinomycetales	Actinosynnemataceae	Lentzea	_	Fungi	Mucoromycota	Glomeromycotina	Glomerales	Glomeraceae	Rhizophagus	Arbuscular mycorrhizal
Bac17	OTU51Rhizophagus	0.685897	0.00190052	Root	Control	Drought_period	Bacteria	Firmicutes	Bacilli	Bacillales	Bacillaceae	Bacillus	_	Fungi	Mucoromycota	Glomeromycotina	Glomerales	Glomeraceae	Rhizophagus	Arbuscular mycorrhizal
Bac25	OTU51Rhizophagus	0.763038	0.000194171	Root	Control	Drought_period	Bacteria	Actinobacteria	ActinobacteriaPH	Actinomycetales	Nocardioidaceae	Kribbella	_	Fungi	Mucoromycota	Glomeromycotina	Glomerales	Glomeraceae	Rhizophagus	Arbuscular mycorrhizal
Bac27	OTU51Rhizophagus	0.730096	0.000565513	Root	Control	Drought_period	Bacteria	Actinobacteria	ActinobacteriaPH	Actinomycetales	Glycomycetaceae	Glycomyces	_	Fungi	Mucoromycota	Glomeromycotina	Glomerales	Glomeraceae	Rhizophagus	Arbuscular mycorrhizal
Bac28	OTU51Rhizophagus	0.622549	0.00767884	Root	Control	Drought_period	Bacteria	Firmicutes	Bacilli	Bacillales	Bacillaceae	Bacillus	_	Fungi	Mucoromycota	Glomeromycotina	Glomerales	Glomeraceae	Rhizophagus	Arbuscular mycorrhizal
Bac31	OTU51Rhizophagus	0.668287	0.00290587	Root	Control	Drought_period	Bacteria	Acidobacteria	Chloracidobacteria	ChloracidobacteriaCL	ChloracidobacteriaCL	ChloracidobacteriaCL	_	Fungi	Mucoromycota	Glomeromycotina	Glomerales	Glomeraceae	Rhizophagus	Arbuscular mycorrhizal
Bac32	OTU51Rhizophagus	0.817949	2.12159e-05	Root	Control	Drought_period	Bacteria	Actinobacteria	ActinobacteriaPH	Actinomycetales	Streptomycetaceae	Streptomyces	_	Fungi	Mucoromycota	Glomeromycotina	Glomerales	Glomeraceae	Rhizophagus	Arbuscular mycorrhizal
Bac45	OTU51Rhizophagus	0.786885	8.05927e-05	Root	Control	Drought_period	Bacteria	Actinobacteria	ActinobacteriaPH	Actinomycetales	Pseudonocardiaceae	PseudonocardiaceaeFA	_	Fungi	Mucoromycota	Glomeromycotina	Glomerales	Glomeraceae	Rhizophagus	Arbuscular mycorrhizal
Bac58	OTU51Rhizophagus	0.61511	0.00883524	Root	Control	Drought_period	Bacteria	Actinobacteria	ActinobacteriaPH	Actinomycetales	Streptomycetaceae	Streptomyces	_	Fungi	Mucoromycota	Glomeromycotina	Glomerales	Glomeraceae	Rhizophagus	Arbuscular mycorrhizal
Bac59	OTU51Rhizophagus	0.653761	0.00403723	Root	Control	Drought_period	Bacteria	Acidobacteria	Chloracidobacteria	ChloracidobacteriaCL	ChloracidobacteriaCL	ChloracidobacteriaCL	_	Fungi	Mucoromycota	Glomeromycotina	Glomerales	Glomeraceae	Rhizophagus	Arbuscular mycorrhizal
Bac61	OTU51Rhizophagus	0.784463	8.903e-05	Root	Control	Drought_period	Bacteria	Actinobacteria	ActinobacteriaPH	Actinomycetales	Nocardioidaceae	NocardioidaceaeFA	_	Fungi	Mucoromycota	Glomeromycotina	Glomerales	Glomeraceae	Rhizophagus	Arbuscular mycorrhizal
Bac76	OTU51Rhizophagus	0.680932	0.00215674	Root	Control	Drought_period	Bacteria	Actinobacteria	ActinobacteriaPH	Actinomycetales	Streptomycetaceae	Streptomyces	_	Fungi	Mucoromycota	Glomeromycotina	Glomerales	Glomeraceae	Rhizophagus	Arbuscular mycorrhizal
Bac105	OTU51Rhizophagus	0.760325	0.000212785	Root	Control	Drought_period	Bacteria	Chloroflexi	Ktedonobacteria	KtedonobacteriaCL	KtedonobacteriaCL	KtedonobacteriaCL	_	Fungi	Mucoromycota	Glomeromycotina	Glomerales	Glomeraceae	Rhizophagus	Arbuscular mycorrhizal
Bac120	OTU51Rhizophagus	0.808242	3.29067e-05	Root	Control	Drought_period	Bacteria	Firmicutes	Bacilli	Bacillales	Bacillaceae	BacillaceaeFA	_	Fungi	Mucoromycota	Glomeromycotina	Glomerales	Glomeraceae	Rhizophagus	Arbuscular mycorrhizal
Bac128	OTU51Rhizophagus	0.620218	0.0080222	Root	Control	Drought_period	Bacteria	Actinobacteria	ActinobacteriaPH	Actinomycetales	Intrasporangiaceae	IntrasporangiaceaeFA	_	Fungi	Mucoromycota	Glomeromycotina	Glomerales	Glomeraceae	Rhizophagus	Arbuscular mycorrhizal
Bac135	OTU51Rhizophagus	0.624192	0.00743467	Root	Control	Drought_period	Bacteria	Chloroflexi	Thermomicrobia	Thermomicrobiales	ThermomicrobialesOR	ThermomicrobialesOR	_	Fungi	Mucoromycota	Glomeromycotina	Glomerales	Glomeraceae	Rhizophagus	Arbuscular mycorrhizal
Bac154	OTU51Rhizophagus	0.645436	0.00481031	Root	Control	Drought_period	Bacteria	Acidobacteria	Chloracidobacteria	ChloracidobacteriaCL	ChloracidobacteriaCL	ChloracidobacteriaCL	_	Fungi	Mucoromycota	Glomeromycotina	Glomerales	Glomeraceae	Rhizophagus	Arbuscular mycorrhizal
Bac155	OTU51Rhizophagus	0.765351	0.000179146	Root	Control	Drought_period	Bacteria	Actinobacteria	ActinobacteriaPH	Actinomycetales	Nocardiaceae	NocardiaceaeFA	_	Fungi	Mucoromycota	Glomeromycotina	Glomerales	Glomeraceae	Rhizophagus	Arbuscular mycorrhizal
Bac174	OTU51Rhizophagus	0.687897	0.00180983	Root	Control	Drought_period	Bacteria	Chloroflexi	Thermomicrobia	ThermomicrobiaCL	ThermomicrobiaCL	ThermomicrobiaCL	_	Fungi	Mucoromycota	Glomeromycotina	Glomerales	Glomeraceae	Rhizophagus	Arbuscular mycorrhizal
Bac211	OTU51Rhizophagus	0.637297	0.00573412	Root	Control	Drought_period	Bacteria	Actinobacteria	ActinobacteriaPH	Rubrobacterales	Rubrobacteraceae	RubrobacteraceaeFA	_	Fungi	Mucoromycota	Glomeromycotina	Glomerales	Glomeraceae	Rhizophagus	Arbuscular mycorrhizal
Bac226	OTU51Rhizophagus	0.667715	0.00294547	Root	Control	Drought_period	Bacteria	Actinobacteria	ActinobacteriaPH	Solirubrobacterales	SolirubrobacteralesOR	SolirubrobacteralesOR	_	Fungi	Mucoromycota	Glomeromycotina	Glomerales	Glomeraceae	Rhizophagus	Arbuscular mycorrhizal
Bac275	OTU51Rhizophagus	0.602732	0.0110823	Root	Control	Drought_period	Bacteria	_	_	_	_	_	_	Fungi	Mucoromycota	Glomeromycotina	Glomerales	Glomeraceae	Rhizophagus	Arbuscular mycorrhizal
Bac329	OTU51Rhizophagus	0.666403	0.00303845	Root	Control	Drought_period	Bacteria	Acidobacteria	AcidobacteriaPH	Acidobacteriales	AcidobacterialesOR	AcidobacterialesOR	_	Fungi	Mucoromycota	Glomeromycotina	Glomerales	Glomeraceae	Rhizophagus	Arbuscular mycorrhizal
Bac369	OTU51Rhizophagus	0.603252	0.0109729	Root	Control	Drought_period	Bacteria	Actinobacteria	ActinobacteriaPH	Actinomycetales	Pseudonocardiaceae	Amycolatopsis	_	Fungi	Mucoromycota	Glomeromycotina	Glomerales	Glomeraceae	Rhizophagus	Arbuscular mycorrhizal
Bac394	OTU51Rhizophagus	0.712461	0.000938406	Root	Control	Drought_period	Bacteria	Firmicutes	Bacilli	Bacillales	Thermoactinomycetaceae	Shimazuella	_	Fungi	Mucoromycota	Glomeromycotina	Glomerales	Glomeraceae	Rhizophagus	Arbuscular mycorrhizal
Bac495	OTU51Rhizophagus	0.618827	0.00822656	Root	Control	Drought_period	Bacteria	Acidobacteria	Solibacteres	Solibacterales	Solibacteraceae	SolibacteraceaeFA	_	Fungi	Mucoromycota	Glomeromycotina	Glomerales	Glomeraceae	Rhizophagus	Arbuscular mycorrhizal
Bac624	OTU51Rhizophagus	0.657248	0.00373664	Root	Control	Drought_period	Bacteria	Firmicutes	Bacilli	Bacillales	Paenibacillaceae	Paenibacillus	_	Fungi	Mucoromycota	Glomeromycotina	Glomerales	Glomeraceae	Rhizophagus	Arbuscular mycorrhizal
Bac656	OTU51Rhizophagus	0.725658	0.000644807	Root	Control	Drought_period	Bacteria	Actinobacteria	ActinobacteriaPH	Actinomycetales	Nocardioidaceae	_	_	Fungi	Mucoromycota	Glomeromycotina	Glomerales	Glomeraceae	Rhizophagus	Arbuscular mycorrhizal
Bac900	OTU51Rhizophagus	0.645191	0.00483808	Root	Control	Drought_period	Bacteria	Actinobacteria	ActinobacteriaPH	Actinomycetales	Nocardioidaceae	Kribbella	_	Fungi	Mucoromycota	Glomeromycotina	Glomerales	Glomeraceae	Rhizophagus	Arbuscular mycorrhizal
Bac963	OTU51Rhizophagus	0.688717	0.00177608	Root	Control	Drought_period	Bacteria	Tenericutes	Erysipelotrichi	Erysipelotrichales	Erysipelotrichaceae	Erysipelothrix	_	Fungi	Mucoromycota	Glomeromycotina	Glomerales	Glomeraceae	Rhizophagus	Arbuscular mycorrhizal
Bac978	OTU51Rhizophagus	0.626764	0.0070752	Root	Control	Drought_period	Bacteria	Firmicutes	Bacilli	Bacillales	Thermoactinomycetaceae	ThermoactinomycetaceaeFA	_	Fungi	Mucoromycota	Glomeromycotina	Glomerales	Glomeraceae	Rhizophagus	Arbuscular mycorrhizal
OTU5Acremonium	OTU51Rhizophagus	0.610153	0.00969034	Root	Control	Drought_period	Fungi	Ascomycota	Sordariomycetes	Hypocreales	_	Acremonium	Endophyte	Fungi	Mucoromycota	Glomeromycotina	Glomerales	Glomeraceae	Rhizophagus	Arbuscular mycorrhizal
OTU17Acrophialophora	OTU51Rhizophagus	0.604239	0.0107748	Root	Control	Drought_period	Fungi	Ascomycota	_	_	_	Acrophialophora	Plant pathogen	Fungi	Mucoromycota	Glomeromycotina	Glomerales	Glomeraceae	Rhizophagus	Arbuscular mycorrhizal
OTU12Talaromyces	OTU51Rhizophagus	0.690327	0.00171265	Root	Control	Drought_period	Fungi	Ascomycota	Eurotiomycetes	Eurotiales	Trichocomaceae	Talaromyces	Saprotroph	Fungi	Mucoromycota	Glomeromycotina	Glomerales	Glomeraceae	Rhizophagus	Arbuscular mycorrhizal
OTU28Chaetomium	OTU51Rhizophagus	0.637619	0.00569082	Root	Control	Drought_period	Fungi	Ascomycota	Sordariomycetes	Sordariales	Chaetomiaceae	Chaetomium	Saprotroph	Fungi	Mucoromycota	Glomeromycotina	Glomerales	Glomeraceae	Rhizophagus	Arbuscular mycorrhizal
OTU7Alternaria	OTU51Rhizophagus	0.700657	0.0013021	Root	Control	Drought_period	Fungi	Ascomycota	Dothideomycetes	Pleosporales	Pleosporaceae	Alternaria	Plant pathogen	Fungi	Mucoromycota	Glomeromycotina	Glomerales	Glomeraceae	Rhizophagus	Arbuscular mycorrhizal
OTU8Agaricomycetes	OTU51Rhizophagus	0.679457	0.00223024	Root	Control	Drought_period	Fungi	Basidiomycota	Agaricomycetes	Polyporales	Meruliaceae	Gloeoporus	Saprotroph	Fungi	Mucoromycota	Glomeromycotina	Glomerales	Glomeraceae	Rhizophagus	Arbuscular mycorrhizal
OTU9Meruliaceae	OTU51Rhizophagus	0.611235	0.00949582	Root	Control	Drought_period	Fungi	Basidiomycota	Agaricomycetes	Polyporales	Meruliaceae	Gloeoporus	Saprotroph	Fungi	Mucoromycota	Glomeromycotina	Glomerales	Glomeraceae	Rhizophagus	Arbuscular mycorrhizal
OTU13Preussia	OTU51Rhizophagus	0.651152	0.00424794	Root	Control	Drought_period	Fungi	Ascomycota	Dothideomycetes	Pleosporales	Sporormiaceae	Preussia	Saprotroph	Fungi	Mucoromycota	Glomeromycotina	Glomerales	Glomeraceae	Rhizophagus	Arbuscular mycorrhizal
OTU65Corynascus	OTU51Rhizophagus	0.661691	0.00338248	Root	Control	Drought_period	Fungi	Ascomycota	Sordariomycetes	Sordariales	Chaetomiaceae	Corynascus	Saprotroph	Fungi	Mucoromycota	Glomeromycotina	Glomerales	Glomeraceae	Rhizophagus	Arbuscular mycorrhizal
OTU40Acremonium	OTU51Rhizophagus	0.733243	0.000515215	Root	Control	Drought_period	Fungi	Ascomycota	Sordariomycetes	Hypocreales	_	Acremonium	Endophyte	Fungi	Mucoromycota	Glomeromycotina	Glomerales	Glomeraceae	Rhizophagus	Arbuscular mycorrhizal
OTU25Pleosporales	OTU51Rhizophagus	0.7335	0.000511404	Root	Control	Drought_period	Fungi	Ascomycota	Dothideomycetes	Pleosporales	_	Phoma	Plant pathogen	Fungi	Mucoromycota	Glomeromycotina	Glomerales	Glomeraceae	Rhizophagus	Arbuscular mycorrhizal
Bac2	OTU70Claroideoglomus	0.644226	0.0049394	Root	Control	Drought_period	Bacteria	Cyanobacteria	Chloroplast	Streptophyta	StreptophytaOR	StreptophytaOR	_	Fungi	Mucoromycota	Glomeromycotina	Glomerales	Claroideoglomeraceae	Claroideoglomus	Arbuscular mycorrhizal
Bac3	OTU70Claroideoglomus	0.68351	0.00202236	Root	Control	Drought_period	Bacteria	Actinobacteria	ActinobacteriaPH	Actinomycetales	Streptomycetaceae	Streptomyces	_	Fungi	Mucoromycota	Glomeromycotina	Glomerales	Claroideoglomeraceae	Claroideoglomus	Arbuscular mycorrhizal
Bac5	OTU70Claroideoglomus	0.655406	0.00388555	Root	Control	Drought_period	Bacteria	_	_	_	_	_	_	Fungi	Mucoromycota	Glomeromycotina	Glomerales	Claroideoglomeraceae	Claroideoglomus	Arbuscular mycorrhizal
Bac9	OTU70Claroideoglomus	0.737796	0.000447682	Root	Control	Drought_period	Bacteria	Actinobacteria	ActinobacteriaPH	Actinomycetales	Streptosporangiaceae	Nonomuraea	_	Fungi	Mucoromycota	Glomeromycotina	Glomerales	Claroideoglomeraceae	Claroideoglomus	Arbuscular mycorrhizal
Bac15	OTU70Claroideoglomus	0.759029	0.00022183	Root	Control	Drought_period	Bacteria	Actinobacteria	ActinobacteriaPH	Actinomycetales	Actinosynnemataceae	Lentzea	_	Fungi	Mucoromycota	Glomeromycotina	Glomerales	Claroideoglomeraceae	Claroideoglomus	Arbuscular mycorrhizal
Bac17	OTU70Claroideoglomus	0.644513	0.00490644	Root	Control	Drought_period	Bacteria	Firmicutes	Bacilli	Bacillales	Bacillaceae	Bacillus	_	Fungi	Mucoromycota	Glomeromycotina	Glomerales	Claroideoglomeraceae	Claroideoglomus	Arbuscular mycorrhizal
Bac25	OTU70Claroideoglomus	0.741152	0.000399682	Root	Control	Drought_period	Bacteria	Actinobacteria	ActinobacteriaPH	Actinomycetales	Nocardioidaceae	Kribbella	_	Fungi	Mucoromycota	Glomeromycotina	Glomerales	Claroideoglomeraceae	Claroideoglomus	Arbuscular mycorrhizal
Bac27	OTU70Claroideoglomus	0.707964	0.00106577	Root	Control	Drought_period	Bacteria	Actinobacteria	ActinobacteriaPH	Actinomycetales	Glycomycetaceae	Glycomyces	_	Fungi	Mucoromycota	Glomeromycotina	Glomerales	Claroideoglomeraceae	Claroideoglomus	Arbuscular mycorrhizal
Bac31	OTU70Claroideoglomus	0.692126	0.00163504	Root	Control	Drought_period	Bacteria	Acidobacteria	Chloracidobacteria	ChloracidobacteriaCL	ChloracidobacteriaCL	ChloracidobacteriaCL	_	Fungi	Mucoromycota	Glomeromycotina	Glomerales	Claroideoglomeraceae	Claroideoglomus	Arbuscular mycorrhizal
Bac32	OTU70Claroideoglomus	0.771531	0.000143097	Root	Control	Drought_period	Bacteria	Actinobacteria	ActinobacteriaPH	Actinomycetales	Streptomycetaceae	Streptomyces	_	Fungi	Mucoromycota	Glomeromycotina	Glomerales	Claroideoglomeraceae	Claroideoglomus	Arbuscular mycorrhizal
Bac45	OTU70Claroideoglomus	0.78449	8.89425e-05	Root	Control	Drought_period	Bacteria	Actinobacteria	ActinobacteriaPH	Actinomycetales	Pseudonocardiaceae	PseudonocardiaceaeFA	_	Fungi	Mucoromycota	Glomeromycotina	Glomerales	Claroideoglomeraceae	Claroideoglomus	Arbuscular mycorrhizal
Bac58	OTU70Claroideoglomus	0.600962	0.0114335	Root	Control	Drought_period	Bacteria	Actinobacteria	ActinobacteriaPH	Actinomycetales	Streptomycetaceae	Streptomyces	_	Fungi	Mucoromycota	Glomeromycotina	Glomerales	Claroideoglomeraceae	Claroideoglomus	Arbuscular mycorrhizal
Bac61	OTU70Claroideoglomus	0.742032	0.000389489	Root	Control	Drought_period	Bacteria	Actinobacteria	ActinobacteriaPH	Actinomycetales	Nocardioidaceae	NocardioidaceaeFA	_	Fungi	Mucoromycota	Glomeromycotina	Glomerales	Claroideoglomeraceae	Claroideoglomus	Arbuscular mycorrhizal
Bac64	OTU70Claroideoglomus	0.690886	0.00168885	Root	Control	Drought_period	Bacteria	Acidobacteria	Solibacteres	Solibacterales	Solibacteraceae	SolibacteraceaeFA	_	Fungi	Mucoromycota	Glomeromycotina	Glomerales	Claroideoglomeraceae	Claroideoglomus	Arbuscular mycorrhizal
Bac76	OTU70Claroideoglomus	0.694547	0.00153098	Root	Control	Drought_period	Bacteria	Actinobacteria	ActinobacteriaPH	Actinomycetales	Streptomycetaceae	Streptomyces	_	Fungi	Mucoromycota	Glomeromycotina	Glomerales	Claroideoglomeraceae	Claroideoglomus	Arbuscular mycorrhizal
Bac86	OTU70Claroideoglomus	0.613553	0.00909688	Root	Control	Drought_period	Bacteria	Bacteroidetes	Sphingobacteria	Sphingobacteriales	SphingobacterialesOR	SphingobacterialesOR	_	Fungi	Mucoromycota	Glomeromycotina	Glomerales	Claroideoglomeraceae	Claroideoglomus	Arbuscular mycorrhizal
Bac105	OTU70Claroideoglomus	0.770749	0.000147133	Root	Control	Drought_period	Bacteria	Chloroflexi	Ktedonobacteria	KtedonobacteriaCL	KtedonobacteriaCL	KtedonobacteriaCL	_	Fungi	Mucoromycota	Glomeromycotina	Glomerales	Claroideoglomeraceae	Claroideoglomus	Arbuscular mycorrhizal
Bac120	OTU70Claroideoglomus	0.708091	0.0010623	Root	Control	Drought_period	Bacteria	Firmicutes	Bacilli	Bacillales	Bacillaceae	BacillaceaeFA	_	Fungi	Mucoromycota	Glomeromycotina	Glomerales	Claroideoglomeraceae	Claroideoglomus	Arbuscular mycorrhizal
Bac128	OTU70Claroideoglomus	0.647408	0.00461098	Root	Control	Drought_period	Bacteria	Actinobacteria	ActinobacteriaPH	Actinomycetales	Intrasporangiaceae	IntrasporangiaceaeFA	_	Fungi	Mucoromycota	Glomeromycotina	Glomerales	Claroideoglomeraceae	Claroideoglomus	Arbuscular mycorrhizal
Bac154	OTU70Claroideoglomus	0.620161	0.00803053	Root	Control	Drought_period	Bacteria	Acidobacteria	Chloracidobacteria	ChloracidobacteriaCL	ChloracidobacteriaCL	ChloracidobacteriaCL	_	Fungi	Mucoromycota	Glomeromycotina	Glomerales	Claroideoglomeraceae	Claroideoglomus	Arbuscular mycorrhizal
Bac155	OTU70Claroideoglomus	0.740873	0.000402902	Root	Control	Drought_period	Bacteria	Actinobacteria	ActinobacteriaPH	Actinomycetales	Nocardiaceae	NocardiaceaeFA	_	Fungi	Mucoromycota	Glomeromycotina	Glomerales	Claroideoglomeraceae	Claroideoglomus	Arbuscular mycorrhizal
Bac167	OTU70Claroideoglomus	0.615511	0.00876597	Root	Control	Drought_period	Bacteria	Actinobacteria	ActinobacteriaPH	Actinomycetales	Thermomonosporaceae	Actinomadura	_	Fungi	Mucoromycota	Glomeromycotina	Glomerales	Claroideoglomeraceae	Claroideoglomus	Arbuscular mycorrhizal
Bac211	OTU70Claroideoglomus	0.689533	0.00174443	Root	Control	Drought_period	Bacteria	Actinobacteria	ActinobacteriaPH	Rubrobacterales	Rubrobacteraceae	RubrobacteraceaeFA	_	Fungi	Mucoromycota	Glomeromycotina	Glomerales	Claroideoglomeraceae	Claroideoglomus	Arbuscular mycorrhizal
Bac226	OTU70Claroideoglomus	0.667383	0.00296885	Root	Control	Drought_period	Bacteria	Actinobacteria	ActinobacteriaPH	Solirubrobacterales	SolirubrobacteralesOR	SolirubrobacteralesOR	_	Fungi	Mucoromycota	Glomeromycotina	Glomerales	Claroideoglomeraceae	Claroideoglomus	Arbuscular mycorrhizal
Bac246	OTU70Claroideoglomus	0.678607	0.00227902	Root	Control	Drought_period	Bacteria	Chloroflexi	Ktedonobacteria	KtedonobacteriaCL	KtedonobacteriaCL	KtedonobacteriaCL	_	Fungi	Mucoromycota	Glomeromycotina	Glomerales	Claroideoglomeraceae	Claroideoglomus	Arbuscular mycorrhizal
Bac252	OTU70Claroideoglomus	0.621918	0.00776391	Root	Control	Drought_period	Bacteria	Actinobacteria	ActinobacteriaPH	Rubrobacterales	Rubrobacteraceae	RubrobacteraceaeFA	_	Fungi	Mucoromycota	Glomeromycotina	Glomerales	Claroideoglomeraceae	Claroideoglomus	Arbuscular mycorrhizal
Bac275	OTU70Claroideoglomus	0.714586	0.000882231	Root	Control	Drought_period	Bacteria	_	_	_	_	_	_	Fungi	Mucoromycota	Glomeromycotina	Glomerales	Claroideoglomeraceae	Claroideoglomus	Arbuscular mycorrhizal
Bac284	OTU70Claroideoglomus	0.624718	0.00736116	Root	Control	Drought_period	Bacteria	CCM11b	CCM11bPH	CCM11bPH	CCM11bPH	CCM11bPH	_	Fungi	Mucoromycota	Glomeromycotina	Glomerales	Claroideoglomeraceae	Claroideoglomus	Arbuscular mycorrhizal
Bac329	OTU70Claroideoglomus	0.600523	0.0115217	Root	Control	Drought_period	Bacteria	Acidobacteria	AcidobacteriaPH	Acidobacteriales	AcidobacterialesOR	AcidobacterialesOR	_	Fungi	Mucoromycota	Glomeromycotina	Glomerales	Claroideoglomeraceae	Claroideoglomus	Arbuscular mycorrhizal
Bac394	OTU70Claroideoglomus	0.720492	0.000746433	Root	Control	Drought_period	Bacteria	Firmicutes	Bacilli	Bacillales	Thermoactinomycetaceae	Shimazuella	_	Fungi	Mucoromycota	Glomeromycotina	Glomerales	Claroideoglomeraceae	Claroideoglomus	Arbuscular mycorrhizal
Bac484	OTU70Claroideoglomus	0.629404	0.00671269	Root	Control	Drought_period	Bacteria	Firmicutes	Bacilli	Bacillales	Bacillaceae	Oceanobacillus	_	Fungi	Mucoromycota	Glomeromycotina	Glomerales	Claroideoglomeraceae	Claroideoglomus	Arbuscular mycorrhizal
Bac495	OTU70Claroideoglomus	0.707853	0.00106851	Root	Control	Drought_period	Bacteria	Acidobacteria	Solibacteres	Solibacterales	Solibacteraceae	SolibacteraceaeFA	_	Fungi	Mucoromycota	Glomeromycotina	Glomerales	Claroideoglomeraceae	Claroideoglomus	Arbuscular mycorrhizal
Bac497	OTU70Claroideoglomus	0.745702	0.00034575	Root	Control	Drought_period	Bacteria	_	_	_	_	_	_	Fungi	Mucoromycota	Glomeromycotina	Glomerales	Claroideoglomeraceae	Claroideoglomus	Arbuscular mycorrhizal
Bac624	OTU70Claroideoglomus	0.75606	0.000244382	Root	Control	Drought_period	Bacteria	Firmicutes	Bacilli	Bacillales	Paenibacillaceae	Paenibacillus	_	Fungi	Mucoromycota	Glomeromycotina	Glomerales	Claroideoglomeraceae	Claroideoglomus	Arbuscular mycorrhizal
Bac629	OTU70Claroideoglomus	0.699633	0.00133481	Root	Control	Drought_period	Bacteria	_	_	_	_	_	_	Fungi	Mucoromycota	Glomeromycotina	Glomerales	Claroideoglomeraceae	Claroideoglomus	Arbuscular mycorrhizal
Bac656	OTU70Claroideoglomus	0.647971	0.00455524	Root	Control	Drought_period	Bacteria	Actinobacteria	ActinobacteriaPH	Actinomycetales	Nocardioidaceae	_	_	Fungi	Mucoromycota	Glomeromycotina	Glomerales	Claroideoglomeraceae	Claroideoglomus	Arbuscular mycorrhizal
Bac761	OTU70Claroideoglomus	0.654143	0.0040005	Root	Control	Drought_period	Bacteria	Actinobacteria	ActinobacteriaPH	Actinomycetales	Nocardioidaceae	Nocardioides	_	Fungi	Mucoromycota	Glomeromycotina	Glomerales	Claroideoglomeraceae	Claroideoglomus	Arbuscular mycorrhizal
Bac801	OTU70Claroideoglomus	0.607671	0.0101282	Root	Control	Drought_period	Bacteria	Actinobacteria	ActinobacteriaPH	Actinomycetales	Nocardiaceae	NocardiaceaeFA	_	Fungi	Mucoromycota	Glomeromycotina	Glomerales	Claroideoglomeraceae	Claroideoglomus	Arbuscular mycorrhizal
Bac963	OTU70Claroideoglomus	0.784742	8.80285e-05	Root	Control	Drought_period	Bacteria	Tenericutes	Erysipelotrichi	Erysipelotrichales	Erysipelotrichaceae	Erysipelothrix	_	Fungi	Mucoromycota	Glomeromycotina	Glomerales	Claroideoglomeraceae	Claroideoglomus	Arbuscular mycorrhizal
Bac978	OTU70Claroideoglomus	0.617842	0.0083817	Root	Control	Drought_period	Bacteria	Firmicutes	Bacilli	Bacillales	Thermoactinomycetaceae	ThermoactinomycetaceaeFA	_	Fungi	Mucoromycota	Glomeromycotina	Glomerales	Claroideoglomeraceae	Claroideoglomus	Arbuscular mycorrhizal
Bac1338	OTU70Claroideoglomus	0.61447	0.00893665	Root	Control	Drought_period	Bacteria	Tenericutes	Mollicutes	Mycoplasmatales	Mycoplasmataceae	MycoplasmataceaeFA	_	Fungi	Mucoromycota	Glomeromycotina	Glomerales	Claroideoglomeraceae	Claroideoglomus	Arbuscular mycorrhizal
Bac1441	OTU70Claroideoglomus	0.623281	0.00757088	Root	Control	Drought_period	Bacteria	Actinobacteria	ActinobacteriaPH	Actinomycetales	Streptomycetaceae	Streptomyces	_	Fungi	Mucoromycota	Glomeromycotina	Glomerales	Claroideoglomeraceae	Claroideoglomus	Arbuscular mycorrhizal
Bac1522	OTU70Claroideoglomus	0.635125	0.00598512	Root	Control	Drought_period	Bacteria	_	_	_	_	_	_	Fungi	Mucoromycota	Glomeromycotina	Glomerales	Claroideoglomeraceae	Claroideoglomus	Arbuscular mycorrhizal
OTU5Acremonium	OTU70Claroideoglomus	0.60981	0.0097472	Root	Control	Drought_period	Fungi	Ascomycota	Sordariomycetes	Hypocreales	_	Acremonium	Endophyte	Fungi	Mucoromycota	Glomeromycotina	Glomerales	Claroideoglomeraceae	Claroideoglomus	Arbuscular mycorrhizal
OTU12Talaromyces	OTU70Claroideoglomus	0.655615	0.0038686	Root	Control	Drought_period	Fungi	Ascomycota	Eurotiomycetes	Eurotiales	Trichocomaceae	Talaromyces	Saprotroph	Fungi	Mucoromycota	Glomeromycotina	Glomerales	Claroideoglomeraceae	Claroideoglomus	Arbuscular mycorrhizal
OTU7Alternaria	OTU70Claroideoglomus	0.636422	0.00583448	Root	Control	Drought_period	Fungi	Ascomycota	Dothideomycetes	Pleosporales	Pleosporaceae	Alternaria	Plant pathogen	Fungi	Mucoromycota	Glomeromycotina	Glomerales	Claroideoglomeraceae	Claroideoglomus	Arbuscular mycorrhizal
OTU9Meruliaceae	OTU70Claroideoglomus	0.620154	0.00803066	Root	Control	Drought_period	Fungi	Basidiomycota	Agaricomycetes	Polyporales	Meruliaceae	Gloeoporus	Saprotroph	Fungi	Mucoromycota	Glomeromycotina	Glomerales	Claroideoglomeraceae	Claroideoglomus	Arbuscular mycorrhizal
OTU13Preussia	OTU70Claroideoglomus	0.670513	0.00275297	Root	Control	Drought_period	Fungi	Ascomycota	Dothideomycetes	Pleosporales	Sporormiaceae	Preussia	Saprotroph	Fungi	Mucoromycota	Glomeromycotina	Glomerales	Claroideoglomeraceae	Claroideoglomus	Arbuscular mycorrhizal
OTU65Corynascus	OTU70Claroideoglomus	0.635567	0.00593383	Root	Control	Drought_period	Fungi	Ascomycota	Sordariomycetes	Sordariales	Chaetomiaceae	Corynascus	Saprotroph	Fungi	Mucoromycota	Glomeromycotina	Glomerales	Claroideoglomeraceae	Claroideoglomus	Arbuscular mycorrhizal
OTU40Acremonium	OTU70Claroideoglomus	0.717373	0.000814498	Root	Control	Drought_period	Fungi	Ascomycota	Sordariomycetes	Hypocreales	_	Acremonium	Endophyte	Fungi	Mucoromycota	Glomeromycotina	Glomerales	Claroideoglomeraceae	Claroideoglomus	Arbuscular mycorrhizal
OTU25Pleosporales	OTU70Claroideoglomus	0.722527	0.000707439	Root	Control	Drought_period	Fungi	Ascomycota	Dothideomycetes	Pleosporales	_	Phoma	Plant pathogen	Fungi	Mucoromycota	Glomeromycotina	Glomerales	Claroideoglomeraceae	Claroideoglomus	Arbuscular mycorrhizal
OTU46Thermomyces	OTU70Claroideoglomus	0.621107	0.00788573	Root	Control	Drought_period	Fungi	Ascomycota	Eurotiomycetes	Eurotiales	_	Thermomyces	Endophyte	Fungi	Mucoromycota	Glomeromycotina	Glomerales	Claroideoglomeraceae	Claroideoglomus	Arbuscular mycorrhizal
OTU51Rhizophagus	OTU70Claroideoglomus	0.808508	3.24508e-05	Root	Control	Drought_period	Fungi	Mucoromycota	Glomeromycotina	Glomerales	Glomeraceae	Rhizophagus	Arbuscular mycorrhizal	Fungi	Mucoromycota	Glomeromycotina	Glomerales	Claroideoglomeraceae	Claroideoglomus	Arbuscular mycorrhizal
OTU70Claroideoglomus	OTU62Mortierella	0.677685	0.00232081	Root	Control	Drought_period	Fungi	Mucoromycota	Glomeromycotina	Glomerales	Claroideoglomeraceae	Claroideoglomus	Arbuscular mycorrhizal	Fungi	Mucoromycota	Mortierellomycotina	Mortierellales	Mortierellaceae	Mortierella	Saprotroph
OTU70Claroideoglomus	OTU68Cryptococcus	0.648866	0.00447013	Root	Control	Drought_period	Fungi	Mucoromycota	Glomeromycotina	Glomerales	Claroideoglomeraceae	Claroideoglomus	Arbuscular mycorrhizal	Fungi	Basidiomycota	Tremellomycetes	_	_	_	SaprotrophYeast
OTU70Claroideoglomus	OTU66Talaromyces	0.602354	0.0111584	Root	Control	Drought_period	Fungi	Mucoromycota	Glomeromycotina	Glomerales	Claroideoglomeraceae	Claroideoglomus	Arbuscular mycorrhizal	Fungi	Ascomycota	Eurotiomycetes	Eurotiales	Trichocomaceae	Talaromyces	Saprotroph
OTU51Rhizophagus	OTU58Camarosporium	0.713269	0.000916836	Root	Control	Drought_period	Fungi	Mucoromycota	Glomeromycotina	Glomerales	Glomeraceae	Rhizophagus	Arbuscular mycorrhizal	Fungi	Ascomycota	Dothideomycetes	Botryosphaeriales	Incertae sedis	Camarosporium	Endophyte
OTU70Claroideoglomus	OTU58Camarosporium	0.617288	0.00847682	Root	Control	Drought_period	Fungi	Mucoromycota	Glomeromycotina	Glomerales	Claroideoglomeraceae	Claroideoglomus	Arbuscular mycorrhizal	Fungi	Ascomycota	Dothideomycetes	Botryosphaeriales	Incertae sedis	Camarosporium	Endophyte
OTU51Rhizophagus	OTU93Mortierella	0.736076	0.000471057	Root	Control	Drought_period	Fungi	Mucoromycota	Glomeromycotina	Glomerales	Glomeraceae	Rhizophagus	Arbuscular mycorrhizal	Fungi	Mucoromycota	Mortierellomycotina	Mortierellales	Mortierellaceae	Mortierella	Saprotroph
OTU70Claroideoglomus	OTU93Mortierella	0.666804	0.00301047	Root	Control	Drought_period	Fungi	Mucoromycota	Glomeromycotina	Glomerales	Claroideoglomeraceae	Claroideoglomus	Arbuscular mycorrhizal	Fungi	Mucoromycota	Mortierellomycotina	Mortierellales	Mortierellaceae	Mortierella	Saprotroph
OTU51Rhizophagus	OTU48Geomyces	0.62058	0.00796838	Root	Control	Drought_period	Fungi	Mucoromycota	Glomeromycotina	Glomerales	Glomeraceae	Rhizophagus	Arbuscular mycorrhizal	Fungi	Ascomycota	Leotiomycetes	_	_	Geomyces	Saprotroph
OTU51Rhizophagus	OTU49Macrophomina	0.663336	0.00325656	Root	Control	Drought_period	Fungi	Mucoromycota	Glomeromycotina	Glomerales	Glomeraceae	Rhizophagus	Arbuscular mycorrhizal	Fungi	Ascomycota	Dothideomycetes	Botryosphaeriales	Botryosphaeriaceae	Macrophomina	Plant pathogen
OTU70Claroideoglomus	OTU49Macrophomina	0.649309	0.00442558	Root	Control	Drought_period	Fungi	Mucoromycota	Glomeromycotina	Glomerales	Claroideoglomeraceae	Claroideoglomus	Arbuscular mycorrhizal	Fungi	Ascomycota	Dothideomycetes	Botryosphaeriales	Botryosphaeriaceae	Macrophomina	Plant pathogen
OTU70Claroideoglomus	OTU97Penicillium	0.606916	0.0102713	Root	Control	Drought_period	Fungi	Mucoromycota	Glomeromycotina	Glomerales	Claroideoglomeraceae	Claroideoglomus	Arbuscular mycorrhizal	Fungi	Ascomycota	Eurotiomycetes	Eurotiales	Trichocomaceae	Penicillium	Saprotroph
OTU51Rhizophagus	OTU105Aspergillus	0.632176	0.00635402	Root	Control	Drought_period	Fungi	Mucoromycota	Glomeromycotina	Glomerales	Glomeraceae	Rhizophagus	Arbuscular mycorrhizal	Fungi	Ascomycota	Eurotiomycetes	Eurotiales	Trichocomaceae	Aspergillus	Saprotroph
Bac24	OTU166Rhizophagus	0.633821	0.00613803	Root	Control	Drought_period	Bacteria	Bacteroidetes	Sphingobacteria	Sphingobacteriales	SphingobacterialesOR	Chitinophaga	_	Fungi	Mucoromycota	Glomeromycotina	Glomerales	Glomeraceae	Rhizophagus	Arbuscular mycorrhizal
Bac30	OTU166Rhizophagus	0.609397	0.00981944	Root	Control	Drought_period	Bacteria	Proteobacteria	Gammaproteobacteria	Xanthomonadales	Sinobacteraceae	SinobacteraceaeFA	_	Fungi	Mucoromycota	Glomeromycotina	Glomerales	Glomeraceae	Rhizophagus	Arbuscular mycorrhizal
Bac63	OTU166Rhizophagus	0.660969	0.00343868	Root	Control	Drought_period	Bacteria	Bacteroidetes	Sphingobacteria	Sphingobacteriales	Flexibacteraceae	Cytophaga	_	Fungi	Mucoromycota	Glomeromycotina	Glomerales	Glomeraceae	Rhizophagus	Arbuscular mycorrhizal
Bac68	OTU166Rhizophagus	0.602212	0.0111877	Root	Control	Drought_period	Bacteria	Bacteroidetes	Sphingobacteria	Sphingobacteriales	Flexibacteraceae	Cytophaga	_	Fungi	Mucoromycota	Glomeromycotina	Glomerales	Glomeraceae	Rhizophagus	Arbuscular mycorrhizal
Bac115	OTU166Rhizophagus	0.620363	0.00800372	Root	Control	Drought_period	Bacteria	Proteobacteria	Alphaproteobacteria	Rhodospirillales	Rhodospirillaceae	RhodospirillaceaeFA	_	Fungi	Mucoromycota	Glomeromycotina	Glomerales	Glomeraceae	Rhizophagus	Arbuscular mycorrhizal
Bac122	OTU166Rhizophagus	0.678412	0.00228863	Root	Control	Drought_period	Bacteria	Bacteroidetes	Sphingobacteria	Sphingobacteriales	Flexibacteraceae	Cytophaga	_	Fungi	Mucoromycota	Glomeromycotina	Glomerales	Glomeraceae	Rhizophagus	Arbuscular mycorrhizal
Bac141	OTU166Rhizophagus	0.643124	0.0050605	Root	Control	Drought_period	Bacteria	Proteobacteria	Deltaproteobacteria	Myxococcales	MyxococcalesOR	MyxococcalesOR	_	Fungi	Mucoromycota	Glomeromycotina	Glomerales	Glomeraceae	Rhizophagus	Arbuscular mycorrhizal
Bac148	OTU166Rhizophagus	0.605708	0.0104945	Root	Control	Drought_period	Bacteria	Bacteroidetes	Sphingobacteria	Sphingobacteriales	Flexibacteraceae	Cytophaga	_	Fungi	Mucoromycota	Glomeromycotina	Glomerales	Glomeraceae	Rhizophagus	Arbuscular mycorrhizal
Bac171	OTU166Rhizophagus	0.600762	0.0114704	Root	Control	Drought_period	Bacteria	Bacteroidetes	Sphingobacteria	Sphingobacteriales	Flexibacteraceae	Cytophaga	_	Fungi	Mucoromycota	Glomeromycotina	Glomerales	Glomeraceae	Rhizophagus	Arbuscular mycorrhizal
Bac272	OTU166Rhizophagus	0.635716	0.00591939	Root	Control	Drought_period	Bacteria	Proteobacteria	Deltaproteobacteria	Bdellovibrionales	Bdellovibrionaceae	BdellovibrionaceaeFA	_	Fungi	Mucoromycota	Glomeromycotina	Glomerales	Glomeraceae	Rhizophagus	Arbuscular mycorrhizal
Bac276	OTU166Rhizophagus	0.711534	0.000965276	Root	Control	Drought_period	Bacteria	Proteobacteria	Deltaproteobacteria	Myxococcales	MyxococcalesOR	MyxococcalesOR	_	Fungi	Mucoromycota	Glomeromycotina	Glomerales	Glomeraceae	Rhizophagus	Arbuscular mycorrhizal
Bac282	OTU166Rhizophagus	0.661363	0.00340945	Root	Control	Drought_period	Bacteria	Proteobacteria	Deltaproteobacteria	Myxococcales	Haliangiaceae	HaliangiaceaeFA	_	Fungi	Mucoromycota	Glomeromycotina	Glomerales	Glomeraceae	Rhizophagus	Arbuscular mycorrhizal
Bac294	OTU166Rhizophagus	0.721167	0.000733187	Root	Control	Drought_period	Bacteria	Verrucomicrobia	Opitutae	Opitutales	Opitutaceae	OpitutaceaeFA	_	Fungi	Mucoromycota	Glomeromycotina	Glomerales	Glomeraceae	Rhizophagus	Arbuscular mycorrhizal
Bac325	OTU166Rhizophagus	0.741251	0.000398548	Root	Control	Drought_period	Bacteria	Proteobacteria	Alphaproteobacteria	AlphaproteobacteriaCL	AlphaproteobacteriaCL	AlphaproteobacteriaCL	_	Fungi	Mucoromycota	Glomeromycotina	Glomerales	Glomeraceae	Rhizophagus	Arbuscular mycorrhizal
Bac341	OTU166Rhizophagus	0.612478	0.00927922	Root	Control	Drought_period	Bacteria	Verrucomicrobia	Spartobacteria	Spartobacteriales	Spartobacteriaceae	Chthoniobacter	_	Fungi	Mucoromycota	Glomeromycotina	Glomerales	Glomeraceae	Rhizophagus	Arbuscular mycorrhizal
Bac360	OTU166Rhizophagus	0.62223	0.00772036	Root	Control	Drought_period	Bacteria	Verrucomicrobia	Verrucomicrobiae	Verrucomicrobiales	VerrucomicrobialesOR	VerrucomicrobialesOR	_	Fungi	Mucoromycota	Glomeromycotina	Glomerales	Glomeraceae	Rhizophagus	Arbuscular mycorrhizal
Bac425	OTU166Rhizophagus	0.641508	0.00524761	Root	Control	Drought_period	Bacteria	Proteobacteria	Deltaproteobacteria	Bdellovibrionales	Bdellovibrionaceae	BdellovibrionaceaeFA	_	Fungi	Mucoromycota	Glomeromycotina	Glomerales	Glomeraceae	Rhizophagus	Arbuscular mycorrhizal
Bac428	OTU166Rhizophagus	0.688692	0.00177665	Root	Control	Drought_period	Bacteria	Bacteroidetes	_	_	_	_	_	Fungi	Mucoromycota	Glomeromycotina	Glomerales	Glomeraceae	Rhizophagus	Arbuscular mycorrhizal
Bac433	OTU166Rhizophagus	0.6596	0.0035457	Root	Control	Drought_period	Bacteria	Proteobacteria	Deltaproteobacteria	Bdellovibrionales	Bdellovibrionaceae	BdellovibrionaceaeFA	_	Fungi	Mucoromycota	Glomeromycotina	Glomerales	Glomeraceae	Rhizophagus	Arbuscular mycorrhizal
Bac457	OTU166Rhizophagus	0.653257	0.00408143	Root	Control	Drought_period	Bacteria	Proteobacteria	Gammaproteobacteria	Xanthomonadales	Xanthomonadaceae	_	_	Fungi	Mucoromycota	Glomeromycotina	Glomerales	Glomeraceae	Rhizophagus	Arbuscular mycorrhizal
Bac496	OTU166Rhizophagus	0.627659	0.00695384	Root	Control	Drought_period	Bacteria	Acidobacteria	AcidobacteriaPH	Acidobacteriales	Acidobacteriaceae	Terriglobus	_	Fungi	Mucoromycota	Glomeromycotina	Glomerales	Glomeraceae	Rhizophagus	Arbuscular mycorrhizal
Bac556	OTU166Rhizophagus	0.634251	0.00609041	Root	Control	Drought_period	Bacteria	Verrucomicrobia	Opitutae	Opitutales	Opitutaceae	OpitutaceaeFA	_	Fungi	Mucoromycota	Glomeromycotina	Glomerales	Glomeraceae	Rhizophagus	Arbuscular mycorrhizal
Bac568	OTU166Rhizophagus	0.630687	0.00655403	Root	Control	Drought_period	Bacteria	Verrucomicrobia	Spartobacteria	Spartobacteriales	Spartobacteriaceae	Chthoniobacter	_	Fungi	Mucoromycota	Glomeromycotina	Glomerales	Glomeraceae	Rhizophagus	Arbuscular mycorrhizal
Bac576	OTU166Rhizophagus	0.802373	4.254e-05	Root	Control	Drought_period	Bacteria	Bacteroidetes	Sphingobacteria	Sphingobacteriales	SphingobacterialesOR	SphingobacterialesOR	_	Fungi	Mucoromycota	Glomeromycotina	Glomerales	Glomeraceae	Rhizophagus	Arbuscular mycorrhizal
Bac739	OTU166Rhizophagus	0.652767	0.00412023	Root	Control	Drought_period	Bacteria	Proteobacteria	Alphaproteobacteria	_	_	_	_	Fungi	Mucoromycota	Glomeromycotina	Glomerales	Glomeraceae	Rhizophagus	Arbuscular mycorrhizal
Bac941	OTU166Rhizophagus	0.65924	0.00357555	Root	Control	Drought_period	Bacteria	Cyanobacteria	CyanobacteriaPH	SM1D11	SM1D11OR	SM1D11OR	_	Fungi	Mucoromycota	Glomeromycotina	Glomerales	Glomeraceae	Rhizophagus	Arbuscular mycorrhizal
Bac1412	OTU166Rhizophagus	0.633229	0.00621773	Root	Control	Drought_period	Bacteria	Proteobacteria	Deltaproteobacteria	Bdellovibrionales	Bacteriovoracaceae	BacteriovoracaceaeFA	_	Fungi	Mucoromycota	Glomeromycotina	Glomerales	Glomeraceae	Rhizophagus	Arbuscular mycorrhizal
OTU2Setophoma	OTU166Rhizophagus	0.640019	0.00542287	Root	Control	Drought_period	Fungi	Ascomycota	_	_	_	Setophoma	Plant pathogen	Fungi	Mucoromycota	Glomeromycotina	Glomerales	Glomeraceae	Rhizophagus	Arbuscular mycorrhizal
OTU51Rhizophagus	OTU78Triparticalcar	0.656941	0.00376237	Root	Control	Drought_period	Fungi	Mucoromycota	Glomeromycotina	Glomerales	Glomeraceae	Rhizophagus	Arbuscular mycorrhizal	Fungi	Chytridiomycota	Chytridiomycetes	Spizellomycetales	Spizellomycetaceae	Triparticalcar	Plant pathogen
OTU51Rhizophagus	OTU102Arthropsis	0.613848	0.00904324	Root	Control	Drought_period	Fungi	Mucoromycota	Glomeromycotina	Glomerales	Glomeraceae	Rhizophagus	Arbuscular mycorrhizal	Fungi	Ascomycota	Eurotiomycetes	Onygenales	Onygenaceae	Uncinocarpus	Saprotroph
Bac282	OTU150Rhizophagus	0.61262	0.00926183	Root	Control	Drought_period	Bacteria	Proteobacteria	Deltaproteobacteria	Myxococcales	Haliangiaceae	HaliangiaceaeFA	_	Fungi	Mucoromycota	Glomeromycotina	Glomerales	Glomeraceae	Rhizophagus	Arbuscular mycorrhizal
OTU150Rhizophagus	OTU253Funneliformis	0.718007	0.000799385	Root	Control	Drought_period	Fungi	Mucoromycota	Glomeromycotina	Glomerales	Glomeraceae	Rhizophagus	Arbuscular mycorrhizal	Fungi	Mucoromycota	Glomeromycotina	Glomerales	Glomeraceae	Funneliformis	Arbuscular mycorrhizal
Bac24	OTU118Rhizophagus	0.605974	0.0104437	Root	Control	Drought_period	Bacteria	Bacteroidetes	Sphingobacteria	Sphingobacteriales	SphingobacterialesOR	Chitinophaga	_	Fungi	Mucoromycota	Glomeromycotina	Glomerales	Glomeraceae	Rhizophagus	Arbuscular mycorrhizal
Bac141	OTU118Rhizophagus	0.633711	0.00615287	Root	Control	Drought_period	Bacteria	Proteobacteria	Deltaproteobacteria	Myxococcales	MyxococcalesOR	MyxococcalesOR	_	Fungi	Mucoromycota	Glomeromycotina	Glomerales	Glomeraceae	Rhizophagus	Arbuscular mycorrhizal
Bac272	OTU118Rhizophagus	0.612849	0.00922417	Root	Control	Drought_period	Bacteria	Proteobacteria	Deltaproteobacteria	Bdellovibrionales	Bdellovibrionaceae	BdellovibrionaceaeFA	_	Fungi	Mucoromycota	Glomeromycotina	Glomerales	Glomeraceae	Rhizophagus	Arbuscular mycorrhizal
Bac276	OTU118Rhizophagus	0.635759	0.00591462	Root	Control	Drought_period	Bacteria	Proteobacteria	Deltaproteobacteria	Myxococcales	MyxococcalesOR	MyxococcalesOR	_	Fungi	Mucoromycota	Glomeromycotina	Glomerales	Glomeraceae	Rhizophagus	Arbuscular mycorrhizal
Bac325	OTU118Rhizophagus	0.629009	0.00676695	Root	Control	Drought_period	Bacteria	Proteobacteria	Alphaproteobacteria	AlphaproteobacteriaCL	AlphaproteobacteriaCL	AlphaproteobacteriaCL	_	Fungi	Mucoromycota	Glomeromycotina	Glomerales	Glomeraceae	Rhizophagus	Arbuscular mycorrhizal
Bac333	OTU118Rhizophagus	0.612672	0.00925217	Root	Control	Drought_period	Bacteria	Verrucomicrobia	Opitutae	Opitutales	Opitutaceae	OpitutaceaeFA	_	Fungi	Mucoromycota	Glomeromycotina	Glomerales	Glomeraceae	Rhizophagus	Arbuscular mycorrhizal
Bac413	OTU118Rhizophagus	0.606692	0.0103173	Root	Control	Drought_period	Bacteria	Proteobacteria	Alphaproteobacteria	Rhizobiales	Rhizobiaceae	Agrobacterium	_	Fungi	Mucoromycota	Glomeromycotina	Glomerales	Glomeraceae	Rhizophagus	Arbuscular mycorrhizal
Bac568	OTU118Rhizophagus	0.695586	0.0014898	Root	Control	Drought_period	Bacteria	Verrucomicrobia	Spartobacteria	Spartobacteriales	Spartobacteriaceae	Chthoniobacter	_	Fungi	Mucoromycota	Glomeromycotina	Glomerales	Glomeraceae	Rhizophagus	Arbuscular mycorrhizal
Bac957	OTU118Rhizophagus	0.600071	0.0116179	Root	Control	Drought_period	Bacteria	Bacteroidetes	Flavobacteria	Flavobacteriales	Cryomorphaceae	CryomorphaceaeFA	_	Fungi	Mucoromycota	Glomeromycotina	Glomerales	Glomeraceae	Rhizophagus	Arbuscular mycorrhizal
OTU2Setophoma	OTU118Rhizophagus	0.609464	0.00980557	Root	Control	Drought_period	Fungi	Ascomycota	_	_	_	Setophoma	Plant pathogen	Fungi	Mucoromycota	Glomeromycotina	Glomerales	Glomeraceae	Rhizophagus	Arbuscular mycorrhizal
OTU18Gibberella	OTU118Rhizophagus	0.612508	0.00927518	Root	Control	Drought_period	Fungi	Ascomycota	Sordariomycetes	Hypocreales	Nectriaceae	Gibberella	Plant pathogen	Fungi	Mucoromycota	Glomeromycotina	Glomerales	Glomeraceae	Rhizophagus	Arbuscular mycorrhizal
OTU19Sarocladium	OTU118Rhizophagus	0.619609	0.0081098	Root	Control	Drought_period	Fungi	Ascomycota	Sordariomycetes	Hypocreales	_	Sarocladium	Plant pathogen	Fungi	Mucoromycota	Glomeromycotina	Glomerales	Glomeraceae	Rhizophagus	Arbuscular mycorrhizal
OTU166Rhizophagus	OTU118Rhizophagus	0.809334	3.1313e-05	Root	Control	Drought_period	Fungi	Mucoromycota	Glomeromycotina	Glomerales	Glomeraceae	Rhizophagus	Arbuscular mycorrhizal	Fungi	Mucoromycota	Glomeromycotina	Glomerales	Glomeraceae	Rhizophagus	Arbuscular mycorrhizal
OTU166Rhizophagus	OTU161Rhizophagus	0.63337	0.00619856	Root	Control	Drought_period	Fungi	Mucoromycota	Glomeromycotina	Glomerales	Glomeraceae	Rhizophagus	Arbuscular mycorrhizal	Fungi	Mucoromycota	Glomeromycotina	Glomerales	Glomeraceae	Rhizophagus	Arbuscular mycorrhizal
OTU118Rhizophagus	OTU161Rhizophagus	0.65778	0.0036925	Root	Control	Drought_period	Fungi	Mucoromycota	Glomeromycotina	Glomerales	Glomeraceae	Rhizophagus	Arbuscular mycorrhizal	Fungi	Mucoromycota	Glomeromycotina	Glomerales	Glomeraceae	Rhizophagus	Arbuscular mycorrhizal
OTU166Rhizophagus	OTU132Rhizophagus	0.712207	0.000945167	Root	Control	Drought_period	Fungi	Mucoromycota	Glomeromycotina	Glomerales	Glomeraceae	Rhizophagus	Arbuscular mycorrhizal	Fungi	Mucoromycota	Glomeromycotina	Glomerales	Glomeraceae	Rhizophagus	Arbuscular mycorrhizal
OTU118Rhizophagus	OTU132Rhizophagus	0.720216	0.000751834	Root	Control	Drought_period	Fungi	Mucoromycota	Glomeromycotina	Glomerales	Glomeraceae	Rhizophagus	Arbuscular mycorrhizal	Fungi	Mucoromycota	Glomeromycotina	Glomerales	Glomeraceae	Rhizophagus	Arbuscular mycorrhizal
OTU161Rhizophagus	OTU486Fungi	0.607402	0.0101802	Root	Control	Drought_period	Fungi	Mucoromycota	Glomeromycotina	Glomerales	Glomeraceae	Rhizophagus	Arbuscular mycorrhizal	Fungi	Ascomycota	_	_	_	Parasympodiella	Saprotroph
OTU51Rhizophagus	OTU189Scytalidium	0.620474	0.00798787	Root	Control	Drought_period	Fungi	Mucoromycota	Glomeromycotina	Glomerales	Glomeraceae	Rhizophagus	Arbuscular mycorrhizal	Fungi	Ascomycota	Leotiomycetes	Helotiales	_	Scytalidium	Saprotroph
Bac148	OTU213Rhizophagus	0.64297	0.00507622	Root	Control	Drought_period	Bacteria	Bacteroidetes	Sphingobacteria	Sphingobacteriales	Flexibacteraceae	Cytophaga	_	Fungi	Mucoromycota	Glomeromycotina	Glomerales	Glomeraceae	Rhizophagus	Arbuscular mycorrhizal
Bac969	OTU213Rhizophagus	0.621377	0.0078478	Root	Control	Drought_period	Bacteria	Bacteroidetes	Flavobacteria	Flavobacteriales	Cryomorphaceae	Fluviicola	_	Fungi	Mucoromycota	Glomeromycotina	Glomerales	Glomeraceae	Rhizophagus	Arbuscular mycorrhizal
Bac1228	OTU213Rhizophagus	0.626975	0.00705182	Root	Control	Drought_period	Bacteria	Bacteroidetes	Sphingobacteria	Sphingobacteriales	_	_	_	Fungi	Mucoromycota	Glomeromycotina	Glomerales	Glomeraceae	Rhizophagus	Arbuscular mycorrhizal
OTU2Setophoma	OTU213Rhizophagus	0.70464	0.00116694	Root	Control	Drought_period	Fungi	Ascomycota	_	_	_	Setophoma	Plant pathogen	Fungi	Mucoromycota	Glomeromycotina	Glomerales	Glomeraceae	Rhizophagus	Arbuscular mycorrhizal
OTU150Rhizophagus	OTU213Rhizophagus	0.639306	0.00549853	Root	Control	Drought_period	Fungi	Mucoromycota	Glomeromycotina	Glomerales	Glomeraceae	Rhizophagus	Arbuscular mycorrhizal	Fungi	Mucoromycota	Glomeromycotina	Glomerales	Glomeraceae	Rhizophagus	Arbuscular mycorrhizal
OTU118Rhizophagus	OTU213Rhizophagus	0.688494	0.0017852	Root	Control	Drought_period	Fungi	Mucoromycota	Glomeromycotina	Glomerales	Glomeraceae	Rhizophagus	Arbuscular mycorrhizal	Fungi	Mucoromycota	Glomeromycotina	Glomerales	Glomeraceae	Rhizophagus	Arbuscular mycorrhizal
OTU118Rhizophagus	OTU230Periconia	0.602765	0.0110753	Root	Control	Drought_period	Fungi	Mucoromycota	Glomeromycotina	Glomerales	Glomeraceae	Rhizophagus	Arbuscular mycorrhizal	Fungi	Ascomycota	Dothideomycetes	Pleosporales	_	Periconia	Endophyte
Bac463	OTU251Rhizophagus	0.616239	0.00864795	Root	Control	Drought_period	Bacteria	Verrucomicrobia	Verrucomicrobiae	Verrucomicrobiales	VerrucomicrobialesOR	VerrucomicrobialesOR	_	Fungi	Mucoromycota	Glomeromycotina	Glomerales	Glomeraceae	_	Arbuscular mycorrhizal
Bac35	OTU51Rhizophagus	0.656061	0.000194526	Root	Control	Rewetting_period	Bacteria	Actinobacteria	ActinobacteriaPH	Actinomycetales	Nocardioidaceae	NocardioidaceaeFA	_	Fungi	Mucoromycota	Glomeromycotina	Glomerales	Glomeraceae	Rhizophagus	Arbuscular mycorrhizal
Bac98	OTU51Rhizophagus	0.611233	0.000870373	Root	Control	Rewetting_period	Bacteria	Bacteroidetes	Flavobacteria	Flavobacteriales	Cryomorphaceae	CryomorphaceaeFA	_	Fungi	Mucoromycota	Glomeromycotina	Glomerales	Glomeraceae	Rhizophagus	Arbuscular mycorrhizal
Bac185	OTU51Rhizophagus	0.626241	0.000542674	Root	Control	Rewetting_period	Bacteria	Proteobacteria	Gammaproteobacteria	Xanthomonadales	Sinobacteraceae	SinobacteraceaeFA	_	Fungi	Mucoromycota	Glomeromycotina	Glomerales	Glomeraceae	Rhizophagus	Arbuscular mycorrhizal
Bac189	OTU51Rhizophagus	0.609517	0.000913694	Root	Control	Rewetting_period	Bacteria	Acidobacteria	Chloracidobacteria	ChloracidobacteriaCL	ChloracidobacteriaCL	ChloracidobacteriaCL	_	Fungi	Mucoromycota	Glomeromycotina	Glomerales	Glomeraceae	Rhizophagus	Arbuscular mycorrhizal
Bac212	OTU51Rhizophagus	0.657497	0.000184555	Root	Control	Rewetting_period	Bacteria	Acidobacteria	AcidobacteriaPH	Acidobacteriales	Acidobacteriaceae	_	_	Fungi	Mucoromycota	Glomeromycotina	Glomerales	Glomeraceae	Rhizophagus	Arbuscular mycorrhizal
Bac353	OTU51Rhizophagus	0.610393	0.000890763	Root	Control	Rewetting_period	Bacteria	Bacteroidetes	Sphingobacteria	Sphingobacteriales	Flexibacteraceae	Pontibacter	_	Fungi	Mucoromycota	Glomeromycotina	Glomerales	Glomeraceae	Rhizophagus	Arbuscular mycorrhizal
OTU17Acrophialophora	OTU51Rhizophagus	0.62375	0.000585931	Root	Control	Rewetting_period	Fungi	Ascomycota	_	_	_	Acrophialophora	Plant pathogen	Fungi	Mucoromycota	Glomeromycotina	Glomerales	Glomeraceae	Rhizophagus	Arbuscular mycorrhizal
OTU22Periconia	OTU51Rhizophagus	0.604786	0.00105445	Root	Control	Rewetting_period	Fungi	Ascomycota	Dothideomycetes	Pleosporales	_	Periconia	Endophyte	Fungi	Mucoromycota	Glomeromycotina	Glomerales	Glomeraceae	Rhizophagus	Arbuscular mycorrhizal
Bac19	OTU70Claroideoglomus	0.61975	0.000665901	Root	Control	Rewetting_period	Bacteria	Bacteroidetes	Sphingobacteria	Sphingobacteriales	SphingobacterialesOR	SphingobacterialesOR	_	Fungi	Mucoromycota	Glomeromycotina	Glomerales	Claroideoglomeraceae	Claroideoglomus	Arbuscular mycorrhizal
Bac107	OTU70Claroideoglomus	0.60876	0.000933167	Root	Control	Rewetting_period	Bacteria	Actinobacteria	ActinobacteriaPH	Actinomycetales	Glycomycetaceae	Glycomyces	_	Fungi	Mucoromycota	Glomeromycotina	Glomerales	Claroideoglomeraceae	Claroideoglomus	Arbuscular mycorrhizal
Bac198	OTU70Claroideoglomus	0.640352	0.000341243	Root	Control	Rewetting_period	Bacteria	Bacteroidetes	Flavobacteria	Flavobacteriales	Flavobacteriaceae	Flavobacterium	_	Fungi	Mucoromycota	Glomeromycotina	Glomerales	Claroideoglomeraceae	Claroideoglomus	Arbuscular mycorrhizal
Bac213	OTU70Claroideoglomus	0.696451	3.86736e-05	Root	Control	Rewetting_period	Bacteria	TM7	TM7PH	TM7PH	TM7PH	TM7PH	_	Fungi	Mucoromycota	Glomeromycotina	Glomerales	Claroideoglomeraceae	Claroideoglomus	Arbuscular mycorrhizal
Bac574	OTU70Claroideoglomus	0.647695	0.000264709	Root	Control	Rewetting_period	Bacteria	Bacteroidetes	Sphingobacteria	Sphingobacteriales	Flexibacteraceae	_	_	Fungi	Mucoromycota	Glomeromycotina	Glomerales	Claroideoglomeraceae	Claroideoglomus	Arbuscular mycorrhizal
Bac867	OTU70Claroideoglomus	0.710263	2.07476e-05	Root	Control	Rewetting_period	Bacteria	Proteobacteria	Deltaproteobacteria	Bdellovibrionales	Bdellovibrionaceae	BdellovibrionaceaeFA	_	Fungi	Mucoromycota	Glomeromycotina	Glomerales	Claroideoglomeraceae	Claroideoglomus	Arbuscular mycorrhizal
OTU22Periconia	OTU70Claroideoglomus	0.624231	0.000577614	Root	Control	Rewetting_period	Fungi	Ascomycota	Dothideomycetes	Pleosporales	_	Periconia	Endophyte	Fungi	Mucoromycota	Glomeromycotina	Glomerales	Claroideoglomeraceae	Claroideoglomus	Arbuscular mycorrhizal
Bac1849	OTU150Rhizophagus	0.638339	0.000362664	Root	Control	Rewetting_period	Bacteria	Tenericutes	Erysipelotrichi	Erysipelotrichales	Erysipelotrichaceae	Erysipelothrix	_	Fungi	Mucoromycota	Glomeromycotina	Glomerales	Glomeraceae	Rhizophagus	Arbuscular mycorrhizal
OTU166Rhizophagus	OTU150Rhizophagus	0.904687	2.13455e-12	Root	Control	Rewetting_period	Fungi	Mucoromycota	Glomeromycotina	Glomerales	Glomeraceae	Rhizophagus	Arbuscular mycorrhizal	Fungi	Mucoromycota	Glomeromycotina	Glomerales	Glomeraceae	Rhizophagus	Arbuscular mycorrhizal
OTU51Rhizophagus	OTU253Funneliformis	0.66409	0.000144673	Root	Control	Rewetting_period	Fungi	Mucoromycota	Glomeromycotina	Glomerales	Glomeraceae	Rhizophagus	Arbuscular mycorrhizal	Fungi	Mucoromycota	Glomeromycotina	Glomerales	Glomeraceae	Funneliformis	Arbuscular mycorrhizal
OTU166Rhizophagus	OTU118Rhizophagus	0.810668	7.22779e-08	Root	Control	Rewetting_period	Fungi	Mucoromycota	Glomeromycotina	Glomerales	Glomeraceae	Rhizophagus	Arbuscular mycorrhizal	Fungi	Mucoromycota	Glomeromycotina	Glomerales	Glomeraceae	Rhizophagus	Arbuscular mycorrhizal
OTU150Rhizophagus	OTU118Rhizophagus	0.810823	7.17627e-08	Root	Control	Rewetting_period	Fungi	Mucoromycota	Glomeromycotina	Glomerales	Glomeraceae	Rhizophagus	Arbuscular mycorrhizal	Fungi	Mucoromycota	Glomeromycotina	Glomerales	Glomeraceae	Rhizophagus	Arbuscular mycorrhizal
OTU166Rhizophagus	OTU161Rhizophagus	0.804453	1.09277e-07	Root	Control	Rewetting_period	Fungi	Mucoromycota	Glomeromycotina	Glomerales	Glomeraceae	Rhizophagus	Arbuscular mycorrhizal	Fungi	Mucoromycota	Glomeromycotina	Glomerales	Glomeraceae	Rhizophagus	Arbuscular mycorrhizal
OTU150Rhizophagus	OTU161Rhizophagus	0.811513	6.86212e-08	Root	Control	Rewetting_period	Fungi	Mucoromycota	Glomeromycotina	Glomerales	Glomeraceae	Rhizophagus	Arbuscular mycorrhizal	Fungi	Mucoromycota	Glomeromycotina	Glomerales	Glomeraceae	Rhizophagus	Arbuscular mycorrhizal
OTU118Rhizophagus	OTU161Rhizophagus	0.785166	3.7694e-07	Root	Control	Rewetting_period	Fungi	Mucoromycota	Glomeromycotina	Glomerales	Glomeraceae	Rhizophagus	Arbuscular mycorrhizal	Fungi	Mucoromycota	Glomeromycotina	Glomerales	Glomeraceae	Rhizophagus	Arbuscular mycorrhizal
OTU166Rhizophagus	OTU132Rhizophagus	0.865982	7.25426e-10	Root	Control	Rewetting_period	Fungi	Mucoromycota	Glomeromycotina	Glomerales	Glomeraceae	Rhizophagus	Arbuscular mycorrhizal	Fungi	Mucoromycota	Glomeromycotina	Glomerales	Glomeraceae	Rhizophagus	Arbuscular mycorrhizal
OTU150Rhizophagus	OTU132Rhizophagus	0.853779	2.49481e-09	Root	Control	Rewetting_period	Fungi	Mucoromycota	Glomeromycotina	Glomerales	Glomeraceae	Rhizophagus	Arbuscular mycorrhizal	Fungi	Mucoromycota	Glomeromycotina	Glomerales	Glomeraceae	Rhizophagus	Arbuscular mycorrhizal
OTU118Rhizophagus	OTU132Rhizophagus	0.780636	4.71193e-07	Root	Control	Rewetting_period	Fungi	Mucoromycota	Glomeromycotina	Glomerales	Glomeraceae	Rhizophagus	Arbuscular mycorrhizal	Fungi	Mucoromycota	Glomeromycotina	Glomerales	Glomeraceae	Rhizophagus	Arbuscular mycorrhizal
OTU161Rhizophagus	OTU132Rhizophagus	0.76757	1.0471e-06	Root	Control	Rewetting_period	Fungi	Mucoromycota	Glomeromycotina	Glomerales	Glomeraceae	Rhizophagus	Arbuscular mycorrhizal	Fungi	Mucoromycota	Glomeromycotina	Glomerales	Glomeraceae	Rhizophagus	Arbuscular mycorrhizal
Bac1266	OTU133Glomus	0.603803	0.00108697	Root	Control	Rewetting_period	Bacteria	Bacteroidetes	Sphingobacteria	Sphingobacteriales	SphingobacterialesOR	SphingobacterialesOR	_	Fungi	Mucoromycota	Glomeromycotina	_	_	_	Arbuscular mycorrhizal
OTU110Myrmecridium	OTU133Glomus	0.618583	0.000689338	Root	Control	Rewetting_period	Fungi	Ascomycota	Sordariomycetes	_	_	Myrmecridium	Saprotroph	Fungi	Mucoromycota	Glomeromycotina	_	_	_	Arbuscular mycorrhizal
Bac82	OTU126Glomus	0.634645	0.000413898	Root	Control	Rewetting_period	Bacteria	Bacteroidetes	Sphingobacteria	Sphingobacteriales	Flexibacteraceae	Cytophaga	_	Fungi	Mucoromycota	Glomeromycotina	_	_	_	Arbuscular mycorrhizal
Bac102	OTU126Glomus	0.618857	0.000684011	Root	Control	Rewetting_period	Bacteria	Proteobacteria	Alphaproteobacteria	Rhizobiales	Hyphomicrobiaceae	HyphomicrobiaceaeFA	_	Fungi	Mucoromycota	Glomeromycotina	_	_	_	Arbuscular mycorrhizal
Bac207	OTU126Glomus	0.649744	0.000245079	Root	Control	Rewetting_period	Bacteria	Proteobacteria	Gammaproteobacteria	Xanthomonadales	Sinobacteraceae	Steroidobacter	_	Fungi	Mucoromycota	Glomeromycotina	_	_	_	Arbuscular mycorrhizal
Bac404	OTU126Glomus	0.643491	0.000306711	Root	Control	Rewetting_period	Bacteria	Proteobacteria	Deltaproteobacteria	Myxococcales	Haliangiaceae	HaliangiaceaeFA	_	Fungi	Mucoromycota	Glomeromycotina	_	_	_	Arbuscular mycorrhizal
Bac488	OTU126Glomus	0.612571	0.000837664	Root	Control	Rewetting_period	Bacteria	Bacteroidetes	Sphingobacteria	Sphingobacteriales	Flexibacteraceae	Cytophaga	_	Fungi	Mucoromycota	Glomeromycotina	_	_	_	Arbuscular mycorrhizal
Bac491	OTU126Glomus	0.648029	0.000261374	Root	Control	Rewetting_period	Bacteria	Bacteroidetes	Flavobacteria	FlavobacteriaCL	FlavobacteriaCL	FlavobacteriaCL	_	Fungi	Mucoromycota	Glomeromycotina	_	_	_	Arbuscular mycorrhizal
Bac923	OTU126Glomus	0.610301	0.000892964	Root	Control	Rewetting_period	Bacteria	Bacteroidetes	Flavobacteria	FlavobacteriaCL	FlavobacteriaCL	FlavobacteriaCL	_	Fungi	Mucoromycota	Glomeromycotina	_	_	_	Arbuscular mycorrhizal
Bac1266	OTU126Glomus	0.685771	6.15419e-05	Root	Control	Rewetting_period	Bacteria	Bacteroidetes	Sphingobacteria	Sphingobacteriales	SphingobacterialesOR	SphingobacterialesOR	_	Fungi	Mucoromycota	Glomeromycotina	_	_	_	Arbuscular mycorrhizal
OTU110Myrmecridium	OTU126Glomus	0.635741	0.000398797	Root	Control	Rewetting_period	Fungi	Ascomycota	Sordariomycetes	_	_	Myrmecridium	Saprotroph	Fungi	Mucoromycota	Glomeromycotina	_	_	_	Arbuscular mycorrhizal
OTU133Glomus	OTU126Glomus	0.848172	3.91227e-09	Root	Control	Rewetting_period	Fungi	Mucoromycota	Glomeromycotina	_	_	_	Arbuscular mycorrhizal	Fungi	Mucoromycota	Glomeromycotina	_	_	_	Arbuscular mycorrhizal
OTU166Rhizophagus	OTU251Rhizophagus	0.651099	0.000233958	Root	Control	Rewetting_period	Fungi	Mucoromycota	Glomeromycotina	Glomerales	Glomeraceae	Rhizophagus	Arbuscular mycorrhizal	Fungi	Mucoromycota	Glomeromycotina	Glomerales	Glomeraceae	_	Arbuscular mycorrhizal
OTU150Rhizophagus	OTU251Rhizophagus	0.613639	0.000810676	Root	Control	Rewetting_period	Fungi	Mucoromycota	Glomeromycotina	Glomerales	Glomeraceae	Rhizophagus	Arbuscular mycorrhizal	Fungi	Mucoromycota	Glomeromycotina	Glomerales	Glomeraceae	_	Arbuscular mycorrhizal
OTU133Glomus	OTU251Rhizophagus	0.605258	0.00103898	Root	Control	Rewetting_period	Fungi	Mucoromycota	Glomeromycotina	_	_	_	Arbuscular mycorrhizal	Fungi	Mucoromycota	Glomeromycotina	Glomerales	Glomeraceae	_	Arbuscular mycorrhizal
OTU126Glomus	OTU251Rhizophagus	0.644025	0.000301207	Root	Control	Rewetting_period	Fungi	Mucoromycota	Glomeromycotina	_	_	_	Arbuscular mycorrhizal	Fungi	Mucoromycota	Glomeromycotina	Glomerales	Glomeraceae	_	Arbuscular mycorrhizal
Bac1266	OTU323Glomus	0.641703	0.000327418	Root	Control	Rewetting_period	Bacteria	Bacteroidetes	Sphingobacteria	Sphingobacteriales	SphingobacterialesOR	SphingobacterialesOR	_	Fungi	Mucoromycota	Glomeromycotina	_	_	_	Arbuscular mycorrhizal
OTU133Glomus	OTU323Glomus	0.819553	3.63135e-08	Root	Control	Rewetting_period	Fungi	Mucoromycota	Glomeromycotina	_	_	_	Arbuscular mycorrhizal	Fungi	Mucoromycota	Glomeromycotina	_	_	_	Arbuscular mycorrhizal
OTU126Glomus	OTU323Glomus	0.762507	1.419e-06	Root	Control	Rewetting_period	Fungi	Mucoromycota	Glomeromycotina	_	_	_	Arbuscular mycorrhizal	Fungi	Mucoromycota	Glomeromycotina	_	_	_	Arbuscular mycorrhizal
OTU133Glomus	OTU229Glomus	0.822605	2.85967e-08	Root	Control	Rewetting_period	Fungi	Mucoromycota	Glomeromycotina	_	_	_	Arbuscular mycorrhizal	Fungi	Mucoromycota	Glomeromycotina	_	_	_	Arbuscular mycorrhizal
OTU126Glomus	OTU229Glomus	0.81342	6.01929e-08	Root	Control	Rewetting_period	Fungi	Mucoromycota	Glomeromycotina	_	_	_	Arbuscular mycorrhizal	Fungi	Mucoromycota	Glomeromycotina	_	_	_	Arbuscular mycorrhizal
OTU251Rhizophagus	OTU229Glomus	0.706332	2.48916e-05	Root	Control	Rewetting_period	Fungi	Mucoromycota	Glomeromycotina	Glomerales	Glomeraceae	_	Arbuscular mycorrhizal	Fungi	Mucoromycota	Glomeromycotina	_	_	_	Arbuscular mycorrhizal
OTU323Glomus	OTU229Glomus	0.654158	0.000208962	Root	Control	Rewetting_period	Fungi	Mucoromycota	Glomeromycotina	_	_	_	Arbuscular mycorrhizal	Fungi	Mucoromycota	Glomeromycotina	_	_	_	Arbuscular mycorrhizal
OTU476Glomus	OTU400Glomus	0.652252	0.000224332	Root	Control	Rewetting_period	Fungi	Mucoromycota	Glomeromycotina	Glomerales	Glomeraceae	_	Arbuscular mycorrhizal	Fungi	Mucoromycota	Glomeromycotina	Glomerales	Glomeraceae	_	Arbuscular mycorrhizal
OTU476Glomus	OTU333Glomus	0.661282	0.000161043	Root	Control	Rewetting_period	Fungi	Mucoromycota	Glomeromycotina	Glomerales	Glomeraceae	_	Arbuscular mycorrhizal	Fungi	Mucoromycota	Glomeromycotina	Glomerales	Glomeraceae	_	Arbuscular mycorrhizal
OTU400Glomus	OTU333Glomus	0.696247	3.90453e-05	Root	Control	Rewetting_period	Fungi	Mucoromycota	Glomeromycotina	Glomerales	Glomeraceae	_	Arbuscular mycorrhizal	Fungi	Mucoromycota	Glomeromycotina	Glomerales	Glomeraceae	_	Arbuscular mycorrhizal
OTU51Rhizophagus	OTU70Claroideoglomus	0.771602	0.0284423	Root	Pre_flowering_drought	Drought_period	Fungi	Mucoromycota	Glomeromycotina	Glomerales	Glomeraceae	Rhizophagus	Arbuscular mycorrhizal	Fungi	Mucoromycota	Glomeromycotina	Glomerales	Claroideoglomeraceae	Claroideoglomus	Arbuscular mycorrhizal
OTU51Rhizophagus	OTU70Claroideoglomus	0.672506	6.98255e-06	Root	Pre_flowering_drought	Rewetting_period	Fungi	Mucoromycota	Glomeromycotina	Glomerales	Glomeraceae	Rhizophagus	Arbuscular mycorrhizal	Fungi	Mucoromycota	Glomeromycotina	Glomerales	Claroideoglomeraceae	Claroideoglomus	Arbuscular mycorrhizal
Bac24	OTU166Rhizophagus	0.626007	5.28922e-05	Root	Pre_flowering_drought	Rewetting_period	Bacteria	Bacteroidetes	Sphingobacteria	Sphingobacteriales	SphingobacterialesOR	Chitinophaga	_	Fungi	Mucoromycota	Glomeromycotina	Glomerales	Glomeraceae	Rhizophagus	Arbuscular mycorrhizal
Bac30	OTU166Rhizophagus	0.709379	1.05559e-06	Root	Pre_flowering_drought	Rewetting_period	Bacteria	Proteobacteria	Gammaproteobacteria	Xanthomonadales	Sinobacteraceae	SinobacteraceaeFA	_	Fungi	Mucoromycota	Glomeromycotina	Glomerales	Glomeraceae	Rhizophagus	Arbuscular mycorrhizal
Bac54	OTU166Rhizophagus	0.705133	1.33594e-06	Root	Pre_flowering_drought	Rewetting_period	Bacteria	Acidobacteria	Chloracidobacteria	ChloracidobacteriaCL	ChloracidobacteriaCL	ChloracidobacteriaCL	_	Fungi	Mucoromycota	Glomeromycotina	Glomerales	Glomeraceae	Rhizophagus	Arbuscular mycorrhizal
Bac63	OTU166Rhizophagus	0.743221	1.38089e-07	Root	Pre_flowering_drought	Rewetting_period	Bacteria	Bacteroidetes	Sphingobacteria	Sphingobacteriales	Flexibacteraceae	Cytophaga	_	Fungi	Mucoromycota	Glomeromycotina	Glomerales	Glomeraceae	Rhizophagus	Arbuscular mycorrhizal
Bac68	OTU166Rhizophagus	0.749742	8.9776e-08	Root	Pre_flowering_drought	Rewetting_period	Bacteria	Bacteroidetes	Sphingobacteria	Sphingobacteriales	Flexibacteraceae	Cytophaga	_	Fungi	Mucoromycota	Glomeromycotina	Glomerales	Glomeraceae	Rhizophagus	Arbuscular mycorrhizal
Bac72	OTU166Rhizophagus	0.667576	8.82209e-06	Root	Pre_flowering_drought	Rewetting_period	Bacteria	Proteobacteria	Gammaproteobacteria	Pseudomonadales	Pseudomonadaceae	Pseudomonas	_	Fungi	Mucoromycota	Glomeromycotina	Glomerales	Glomeraceae	Rhizophagus	Arbuscular mycorrhizal
Bac82	OTU166Rhizophagus	0.630893	4.35315e-05	Root	Pre_flowering_drought	Rewetting_period	Bacteria	Bacteroidetes	Sphingobacteria	Sphingobacteriales	Flexibacteraceae	Cytophaga	_	Fungi	Mucoromycota	Glomeromycotina	Glomerales	Glomeraceae	Rhizophagus	Arbuscular mycorrhizal
Bac87	OTU166Rhizophagus	0.728077	3.56506e-07	Root	Pre_flowering_drought	Rewetting_period	Bacteria	Proteobacteria	Deltaproteobacteria	Myxococcales	MyxococcalesOR	MyxococcalesOR	_	Fungi	Mucoromycota	Glomeromycotina	Glomerales	Glomeraceae	Rhizophagus	Arbuscular mycorrhizal
Bac101	OTU166Rhizophagus	0.749422	9.16866e-08	Root	Pre_flowering_drought	Rewetting_period	Bacteria	Proteobacteria	Alphaproteobacteria	Caulobacterales	Caulobacteraceae	Asticcacaulis	_	Fungi	Mucoromycota	Glomeromycotina	Glomerales	Glomeraceae	Rhizophagus	Arbuscular mycorrhizal
Bac103	OTU166Rhizophagus	0.679912	4.92115e-06	Root	Pre_flowering_drought	Rewetting_period	Bacteria	Bacteroidetes	Sphingobacteria	Sphingobacteriales	Saprospiraceae	SaprospiraceaeFA	_	Fungi	Mucoromycota	Glomeromycotina	Glomerales	Glomeraceae	Rhizophagus	Arbuscular mycorrhizal
Bac108	OTU166Rhizophagus	0.797006	2.63102e-09	Root	Pre_flowering_drought	Rewetting_period	Bacteria	Bacteroidetes	Flavobacteria	Flavobacteriales	Cryomorphaceae	CryomorphaceaeFA	_	Fungi	Mucoromycota	Glomeromycotina	Glomerales	Glomeraceae	Rhizophagus	Arbuscular mycorrhizal
Bac115	OTU166Rhizophagus	0.701589	1.616e-06	Root	Pre_flowering_drought	Rewetting_period	Bacteria	Proteobacteria	Alphaproteobacteria	Rhodospirillales	Rhodospirillaceae	RhodospirillaceaeFA	_	Fungi	Mucoromycota	Glomeromycotina	Glomerales	Glomeraceae	Rhizophagus	Arbuscular mycorrhizal
Bac122	OTU166Rhizophagus	0.765846	2.94222e-08	Root	Pre_flowering_drought	Rewetting_period	Bacteria	Bacteroidetes	Sphingobacteria	Sphingobacteriales	Flexibacteraceae	Cytophaga	_	Fungi	Mucoromycota	Glomeromycotina	Glomerales	Glomeraceae	Rhizophagus	Arbuscular mycorrhizal
Bac141	OTU166Rhizophagus	0.682392	4.35659e-06	Root	Pre_flowering_drought	Rewetting_period	Bacteria	Proteobacteria	Deltaproteobacteria	Myxococcales	MyxococcalesOR	MyxococcalesOR	_	Fungi	Mucoromycota	Glomeromycotina	Glomerales	Glomeraceae	Rhizophagus	Arbuscular mycorrhizal
Bac148	OTU166Rhizophagus	0.658366	1.33566e-05	Root	Pre_flowering_drought	Rewetting_period	Bacteria	Bacteroidetes	Sphingobacteria	Sphingobacteriales	Flexibacteraceae	Cytophaga	_	Fungi	Mucoromycota	Glomeromycotina	Glomerales	Glomeraceae	Rhizophagus	Arbuscular mycorrhizal
Bac153	OTU166Rhizophagus	0.660343	1.22188e-05	Root	Pre_flowering_drought	Rewetting_period	Bacteria	Proteobacteria	Alphaproteobacteria	Rhizobiales	Hyphomicrobiaceae	Rhodoplanes	_	Fungi	Mucoromycota	Glomeromycotina	Glomerales	Glomeraceae	Rhizophagus	Arbuscular mycorrhizal
Bac165	OTU166Rhizophagus	0.681286	4.59847e-06	Root	Pre_flowering_drought	Rewetting_period	Bacteria	Proteobacteria	Betaproteobacteria	Burkholderiales	BurkholderialesOR	Methylibium	_	Fungi	Mucoromycota	Glomeromycotina	Glomerales	Glomeraceae	Rhizophagus	Arbuscular mycorrhizal
Bac171	OTU166Rhizophagus	0.750091	8.76835e-08	Root	Pre_flowering_drought	Rewetting_period	Bacteria	Bacteroidetes	Sphingobacteria	Sphingobacteriales	Flexibacteraceae	Cytophaga	_	Fungi	Mucoromycota	Glomeromycotina	Glomerales	Glomeraceae	Rhizophagus	Arbuscular mycorrhizal
Bac202	OTU166Rhizophagus	0.707332	1.18554e-06	Root	Pre_flowering_drought	Rewetting_period	Bacteria	Proteobacteria	Gammaproteobacteria	Xanthomonadales	Sinobacteraceae	SinobacteraceaeFA	_	Fungi	Mucoromycota	Glomeromycotina	Glomerales	Glomeraceae	Rhizophagus	Arbuscular mycorrhizal
Bac209	OTU166Rhizophagus	0.727218	3.75799e-07	Root	Pre_flowering_drought	Rewetting_period	Bacteria	Proteobacteria	Alphaproteobacteria	Caulobacterales	Caulobacteraceae	CaulobacteraceaeFA	_	Fungi	Mucoromycota	Glomeromycotina	Glomerales	Glomeraceae	Rhizophagus	Arbuscular mycorrhizal
Bac215	OTU166Rhizophagus	0.630678	4.39013e-05	Root	Pre_flowering_drought	Rewetting_period	Bacteria	Chloroflexi	ChloroflexiPH	Roseiflexales	Kouleothrixaceae	KouleothrixaceaeFA	_	Fungi	Mucoromycota	Glomeromycotina	Glomerales	Glomeraceae	Rhizophagus	Arbuscular mycorrhizal
Bac218	OTU166Rhizophagus	0.7138	8.2218e-07	Root	Pre_flowering_drought	Rewetting_period	Bacteria	Bacteroidetes	Sphingobacteria	Sphingobacteriales	SphingobacterialesOR	SphingobacterialesOR	_	Fungi	Mucoromycota	Glomeromycotina	Glomerales	Glomeraceae	Rhizophagus	Arbuscular mycorrhizal
Bac234	OTU166Rhizophagus	0.626237	5.24015e-05	Root	Pre_flowering_drought	Rewetting_period	Bacteria	Acidobacteria	AcidobacteriaPH	Acidobacteriales	AcidobacterialesOR	AcidobacterialesOR	_	Fungi	Mucoromycota	Glomeromycotina	Glomerales	Glomeraceae	Rhizophagus	Arbuscular mycorrhizal
Bac240	OTU166Rhizophagus	0.703175	1.48578e-06	Root	Pre_flowering_drought	Rewetting_period	Bacteria	Armatimonadetes	CH21	CH21CL	CH21CL	CH21CL	_	Fungi	Mucoromycota	Glomeromycotina	Glomerales	Glomeraceae	Rhizophagus	Arbuscular mycorrhizal
Bac272	OTU166Rhizophagus	0.627671	4.95228e-05	Root	Pre_flowering_drought	Rewetting_period	Bacteria	Proteobacteria	Deltaproteobacteria	Bdellovibrionales	Bdellovibrionaceae	BdellovibrionaceaeFA	_	Fungi	Mucoromycota	Glomeromycotina	Glomerales	Glomeraceae	Rhizophagus	Arbuscular mycorrhizal
Bac276	OTU166Rhizophagus	0.711863	9.14832e-07	Root	Pre_flowering_drought	Rewetting_period	Bacteria	Proteobacteria	Deltaproteobacteria	Myxococcales	MyxococcalesOR	MyxococcalesOR	_	Fungi	Mucoromycota	Glomeromycotina	Glomerales	Glomeraceae	Rhizophagus	Arbuscular mycorrhizal
Bac282	OTU166Rhizophagus	0.726641	3.87757e-07	Root	Pre_flowering_drought	Rewetting_period	Bacteria	Proteobacteria	Deltaproteobacteria	Myxococcales	Haliangiaceae	HaliangiaceaeFA	_	Fungi	Mucoromycota	Glomeromycotina	Glomerales	Glomeraceae	Rhizophagus	Arbuscular mycorrhizal
Bac294	OTU166Rhizophagus	0.779854	1.02324e-08	Root	Pre_flowering_drought	Rewetting_period	Bacteria	Verrucomicrobia	Opitutae	Opitutales	Opitutaceae	OpitutaceaeFA	_	Fungi	Mucoromycota	Glomeromycotina	Glomerales	Glomeraceae	Rhizophagus	Arbuscular mycorrhizal
Bac303	OTU166Rhizophagus	0.62094	6.47915e-05	Root	Pre_flowering_drought	Rewetting_period	Bacteria	Chloroflexi	ChloroflexiPH	Roseiflexales	Kouleothrixaceae	KouleothrixaceaeFA	_	Fungi	Mucoromycota	Glomeromycotina	Glomerales	Glomeraceae	Rhizophagus	Arbuscular mycorrhizal
Bac304	OTU166Rhizophagus	0.678516	5.26846e-06	Root	Pre_flowering_drought	Rewetting_period	Bacteria	Proteobacteria	Betaproteobacteria	Burkholderiales	Comamonadaceae	Ramlibacter	_	Fungi	Mucoromycota	Glomeromycotina	Glomerales	Glomeraceae	Rhizophagus	Arbuscular mycorrhizal
Bac323	OTU166Rhizophagus	0.686349	3.56111e-06	Root	Pre_flowering_drought	Rewetting_period	Bacteria	Proteobacteria	Deltaproteobacteria	Myxococcales	MyxococcalesOR	MyxococcalesOR	_	Fungi	Mucoromycota	Glomeromycotina	Glomerales	Glomeraceae	Rhizophagus	Arbuscular mycorrhizal
Bac325	OTU166Rhizophagus	0.731867	2.83194e-07	Root	Pre_flowering_drought	Rewetting_period	Bacteria	Proteobacteria	Alphaproteobacteria	AlphaproteobacteriaCL	AlphaproteobacteriaCL	AlphaproteobacteriaCL	_	Fungi	Mucoromycota	Glomeromycotina	Glomerales	Glomeraceae	Rhizophagus	Arbuscular mycorrhizal
Bac331	OTU166Rhizophagus	0.74869	9.62008e-08	Root	Pre_flowering_drought	Rewetting_period	Bacteria	Verrucomicrobia	Verrucomicrobiae	Verrucomicrobiales	Verrucomicrobiaceae	Luteolibacter	_	Fungi	Mucoromycota	Glomeromycotina	Glomerales	Glomeraceae	Rhizophagus	Arbuscular mycorrhizal
Bac359	OTU166Rhizophagus	0.672743	6.90674e-06	Root	Pre_flowering_drought	Rewetting_period	Bacteria	Proteobacteria	Deltaproteobacteria	Bdellovibrionales	Bdellovibrionaceae	BdellovibrionaceaeFA	_	Fungi	Mucoromycota	Glomeromycotina	Glomerales	Glomeraceae	Rhizophagus	Arbuscular mycorrhizal
Bac360	OTU166Rhizophagus	0.739749	1.72515e-07	Root	Pre_flowering_drought	Rewetting_period	Bacteria	Verrucomicrobia	Verrucomicrobiae	Verrucomicrobiales	VerrucomicrobialesOR	VerrucomicrobialesOR	_	Fungi	Mucoromycota	Glomeromycotina	Glomerales	Glomeraceae	Rhizophagus	Arbuscular mycorrhizal
Bac382	OTU166Rhizophagus	0.663754	1.0493e-05	Root	Pre_flowering_drought	Rewetting_period	Bacteria	Proteobacteria	Betaproteobacteria	Methylophilales	Methylophilaceae	MethylophilaceaeFA	_	Fungi	Mucoromycota	Glomeromycotina	Glomerales	Glomeraceae	Rhizophagus	Arbuscular mycorrhizal
Bac391	OTU166Rhizophagus	0.638043	3.23989e-05	Root	Pre_flowering_drought	Rewetting_period	Bacteria	Verrucomicrobia	Spartobacteria	Spartobacteriales	Spartobacteriaceae	Chthoniobacter	_	Fungi	Mucoromycota	Glomeromycotina	Glomerales	Glomeraceae	Rhizophagus	Arbuscular mycorrhizal
Bac414	OTU166Rhizophagus	0.699659	1.78633e-06	Root	Pre_flowering_drought	Rewetting_period	Bacteria	TM7	TM7PH	TM7PH	TM7PH	TM7PH	_	Fungi	Mucoromycota	Glomeromycotina	Glomerales	Glomeraceae	Rhizophagus	Arbuscular mycorrhizal
Bac425	OTU166Rhizophagus	0.737934	1.92651e-07	Root	Pre_flowering_drought	Rewetting_period	Bacteria	Proteobacteria	Deltaproteobacteria	Bdellovibrionales	Bdellovibrionaceae	BdellovibrionaceaeFA	_	Fungi	Mucoromycota	Glomeromycotina	Glomerales	Glomeraceae	Rhizophagus	Arbuscular mycorrhizal
Bac428	OTU166Rhizophagus	0.708249	1.12527e-06	Root	Pre_flowering_drought	Rewetting_period	Bacteria	Bacteroidetes	_	_	_	_	_	Fungi	Mucoromycota	Glomeromycotina	Glomerales	Glomeraceae	Rhizophagus	Arbuscular mycorrhizal
Bac433	OTU166Rhizophagus	0.706082	1.26809e-06	Root	Pre_flowering_drought	Rewetting_period	Bacteria	Proteobacteria	Deltaproteobacteria	Bdellovibrionales	Bdellovibrionaceae	BdellovibrionaceaeFA	_	Fungi	Mucoromycota	Glomeromycotina	Glomerales	Glomeraceae	Rhizophagus	Arbuscular mycorrhizal
Bac435	OTU166Rhizophagus	0.665548	9.66321e-06	Root	Pre_flowering_drought	Rewetting_period	Bacteria	Bacteroidetes	Sphingobacteria	Sphingobacteriales	SphingobacterialesOR	SphingobacterialesOR	_	Fungi	Mucoromycota	Glomeromycotina	Glomerales	Glomeraceae	Rhizophagus	Arbuscular mycorrhizal
Bac454	OTU166Rhizophagus	0.751586	7.89806e-08	Root	Pre_flowering_drought	Rewetting_period	Bacteria	Verrucomicrobia	Verrucomicrobiae	Verrucomicrobiales	Verrucomicrobiaceae	VerrucomicrobiaceaeFA	_	Fungi	Mucoromycota	Glomeromycotina	Glomerales	Glomeraceae	Rhizophagus	Arbuscular mycorrhizal
Bac475	OTU166Rhizophagus	0.635037	3.66308e-05	Root	Pre_flowering_drought	Rewetting_period	Bacteria	TM7	TM7PH	TM7PH	TM7PH	TM7PH	_	Fungi	Mucoromycota	Glomeromycotina	Glomerales	Glomeraceae	Rhizophagus	Arbuscular mycorrhizal
Bac491	OTU166Rhizophagus	0.693568	2.47509e-06	Root	Pre_flowering_drought	Rewetting_period	Bacteria	Bacteroidetes	Flavobacteria	FlavobacteriaCL	FlavobacteriaCL	FlavobacteriaCL	_	Fungi	Mucoromycota	Glomeromycotina	Glomerales	Glomeraceae	Rhizophagus	Arbuscular mycorrhizal
Bac494	OTU166Rhizophagus	0.632294	4.10837e-05	Root	Pre_flowering_drought	Rewetting_period	Bacteria	Proteobacteria	Alphaproteobacteria	AlphaproteobacteriaCL	AlphaproteobacteriaCL	AlphaproteobacteriaCL	_	Fungi	Mucoromycota	Glomeromycotina	Glomerales	Glomeraceae	Rhizophagus	Arbuscular mycorrhizal
Bac496	OTU166Rhizophagus	0.679548	5.00571e-06	Root	Pre_flowering_drought	Rewetting_period	Bacteria	Acidobacteria	AcidobacteriaPH	Acidobacteriales	Acidobacteriaceae	Terriglobus	_	Fungi	Mucoromycota	Glomeromycotina	Glomerales	Glomeraceae	Rhizophagus	Arbuscular mycorrhizal
Bac500	OTU166Rhizophagus	0.698527	1.89786e-06	Root	Pre_flowering_drought	Rewetting_period	Bacteria	Verrucomicrobia	Verrucomicrobiae	Verrucomicrobiales	Verrucomicrobiaceae	Luteolibacter	_	Fungi	Mucoromycota	Glomeromycotina	Glomerales	Glomeraceae	Rhizophagus	Arbuscular mycorrhizal
Bac518	OTU166Rhizophagus	0.680092	4.87939e-06	Root	Pre_flowering_drought	Rewetting_period	Bacteria	Bacteroidetes	Sphingobacteria	Sphingobacteriales	Sphingobacteriaceae	SphingobacteriaceaeFA	_	Fungi	Mucoromycota	Glomeromycotina	Glomerales	Glomeraceae	Rhizophagus	Arbuscular mycorrhizal
Bac527	OTU166Rhizophagus	0.61178	9.21219e-05	Root	Pre_flowering_drought	Rewetting_period	Bacteria	Bacteroidetes	Sphingobacteria	Sphingobacteriales	SphingobacterialesOR	SphingobacterialesOR	_	Fungi	Mucoromycota	Glomeromycotina	Glomerales	Glomeraceae	Rhizophagus	Arbuscular mycorrhizal
Bac532	OTU166Rhizophagus	0.694627	2.33885e-06	Root	Pre_flowering_drought	Rewetting_period	Bacteria	Bacteroidetes	Sphingobacteria	Sphingobacteriales	Sphingobacteriaceae	SphingobacteriaceaeFA	_	Fungi	Mucoromycota	Glomeromycotina	Glomerales	Glomeraceae	Rhizophagus	Arbuscular mycorrhizal
Bac556	OTU166Rhizophagus	0.711092	9.56966e-07	Root	Pre_flowering_drought	Rewetting_period	Bacteria	Verrucomicrobia	Opitutae	Opitutales	Opitutaceae	OpitutaceaeFA	_	Fungi	Mucoromycota	Glomeromycotina	Glomerales	Glomeraceae	Rhizophagus	Arbuscular mycorrhizal
Bac576	OTU166Rhizophagus	0.787803	5.55016e-09	Root	Pre_flowering_drought	Rewetting_period	Bacteria	Bacteroidetes	Sphingobacteria	Sphingobacteriales	SphingobacterialesOR	SphingobacterialesOR	_	Fungi	Mucoromycota	Glomeromycotina	Glomerales	Glomeraceae	Rhizophagus	Arbuscular mycorrhizal
Bac588	OTU166Rhizophagus	0.656352	1.46438e-05	Root	Pre_flowering_drought	Rewetting_period	Bacteria	Acidobacteria	Chloracidobacteria	ChloracidobacteriaCL	ChloracidobacteriaCL	ChloracidobacteriaCL	_	Fungi	Mucoromycota	Glomeromycotina	Glomerales	Glomeraceae	Rhizophagus	Arbuscular mycorrhizal
Bac608	OTU166Rhizophagus	0.677791	5.43547e-06	Root	Pre_flowering_drought	Rewetting_period	Bacteria	Verrucomicrobia	Verrucomicrobiae	Verrucomicrobiales	VerrucomicrobialesOR	VerrucomicrobialesOR	_	Fungi	Mucoromycota	Glomeromycotina	Glomerales	Glomeraceae	Rhizophagus	Arbuscular mycorrhizal
Bac613	OTU166Rhizophagus	0.630899	4.35282e-05	Root	Pre_flowering_drought	Rewetting_period	Bacteria	Proteobacteria	Deltaproteobacteria	MIZ46	MIZ46OR	MIZ46OR	_	Fungi	Mucoromycota	Glomeromycotina	Glomerales	Glomeraceae	Rhizophagus	Arbuscular mycorrhizal
Bac651	OTU166Rhizophagus	0.635746	3.5601e-05	Root	Pre_flowering_drought	Rewetting_period	Bacteria	Bacteroidetes	Sphingobacteria	Sphingobacteriales	Sphingobacteriaceae	Parapedobacter	_	Fungi	Mucoromycota	Glomeromycotina	Glomerales	Glomeraceae	Rhizophagus	Arbuscular mycorrhizal
Bac683	OTU166Rhizophagus	0.637513	3.31055e-05	Root	Pre_flowering_drought	Rewetting_period	Bacteria	Acidobacteria	Sva0725	Sva0725CL	Sva0725CL	Sva0725CL	_	Fungi	Mucoromycota	Glomeromycotina	Glomerales	Glomeraceae	Rhizophagus	Arbuscular mycorrhizal
Bac703	OTU166Rhizophagus	0.678808	5.19556e-06	Root	Pre_flowering_drought	Rewetting_period	Bacteria	Verrucomicrobia	Spartobacteria	Spartobacteriales	Spartobacteriaceae	SpartobacteriaceaeFA	_	Fungi	Mucoromycota	Glomeromycotina	Glomerales	Glomeraceae	Rhizophagus	Arbuscular mycorrhizal
Bac714	OTU166Rhizophagus	0.687835	3.31029e-06	Root	Pre_flowering_drought	Rewetting_period	Bacteria	Proteobacteria	Gammaproteobacteria	_	_	_	_	Fungi	Mucoromycota	Glomeromycotina	Glomerales	Glomeraceae	Rhizophagus	Arbuscular mycorrhizal
Bac720	OTU166Rhizophagus	0.609555	0.000100149	Root	Pre_flowering_drought	Rewetting_period	Bacteria	Proteobacteria	Alphaproteobacteria	Rhodospirillales	Rhodospirillaceae	RhodospirillaceaeFA	_	Fungi	Mucoromycota	Glomeromycotina	Glomerales	Glomeraceae	Rhizophagus	Arbuscular mycorrhizal
Bac735	OTU166Rhizophagus	0.668595	8.41753e-06	Root	Pre_flowering_drought	Rewetting_period	Bacteria	Bacteroidetes	Sphingobacteria	Sphingobacteriales	SphingobacterialesOR	SphingobacterialesOR	_	Fungi	Mucoromycota	Glomeromycotina	Glomerales	Glomeraceae	Rhizophagus	Arbuscular mycorrhizal
Bac739	OTU166Rhizophagus	0.69038	2.9162e-06	Root	Pre_flowering_drought	Rewetting_period	Bacteria	Proteobacteria	Alphaproteobacteria	_	_	_	_	Fungi	Mucoromycota	Glomeromycotina	Glomerales	Glomeraceae	Rhizophagus	Arbuscular mycorrhizal
Bac773	OTU166Rhizophagus	0.643974	2.52256e-05	Root	Pre_flowering_drought	Rewetting_period	Bacteria	Proteobacteria	Gammaproteobacteria	Oceanospirillales	Halomonadaceae	Salicola	_	Fungi	Mucoromycota	Glomeromycotina	Glomerales	Glomeraceae	Rhizophagus	Arbuscular mycorrhizal
Bac780	OTU166Rhizophagus	0.639986	2.98375e-05	Root	Pre_flowering_drought	Rewetting_period	Bacteria	Proteobacteria	Deltaproteobacteria	MIZ46	MIZ46OR	MIZ46OR	_	Fungi	Mucoromycota	Glomeromycotina	Glomerales	Glomeraceae	Rhizophagus	Arbuscular mycorrhizal
Bac788	OTU166Rhizophagus	0.717132	6.80407e-07	Root	Pre_flowering_drought	Rewetting_period	Bacteria	Proteobacteria	Deltaproteobacteria	Myxococcales	Haliangiaceae	HaliangiaceaeFA	_	Fungi	Mucoromycota	Glomeromycotina	Glomerales	Glomeraceae	Rhizophagus	Arbuscular mycorrhizal
Bac804	OTU166Rhizophagus	0.633514	3.9018e-05	Root	Pre_flowering_drought	Rewetting_period	Bacteria	Proteobacteria	Deltaproteobacteria	Myxococcales	MyxococcalesOR	MyxococcalesOR	_	Fungi	Mucoromycota	Glomeromycotina	Glomerales	Glomeraceae	Rhizophagus	Arbuscular mycorrhizal
Bac829	OTU166Rhizophagus	0.694931	2.29939e-06	Root	Pre_flowering_drought	Rewetting_period	Bacteria	Bacteroidetes	Flavobacteria	FlavobacteriaCL	FlavobacteriaCL	FlavobacteriaCL	_	Fungi	Mucoromycota	Glomeromycotina	Glomerales	Glomeraceae	Rhizophagus	Arbuscular mycorrhizal
Bac848	OTU166Rhizophagus	0.609486	0.000100372	Root	Pre_flowering_drought	Rewetting_period	Bacteria	Proteobacteria	Deltaproteobacteria	Myxococcales	Haliangiaceae	HaliangiaceaeFA	_	Fungi	Mucoromycota	Glomeromycotina	Glomerales	Glomeraceae	Rhizophagus	Arbuscular mycorrhizal
Bac876	OTU166Rhizophagus	0.686415	3.55062e-06	Root	Pre_flowering_drought	Rewetting_period	Bacteria	_	_	_	_	_	_	Fungi	Mucoromycota	Glomeromycotina	Glomerales	Glomeraceae	Rhizophagus	Arbuscular mycorrhizal
Bac882	OTU166Rhizophagus	0.621626	6.3008e-05	Root	Pre_flowering_drought	Rewetting_period	Bacteria	Proteobacteria	Deltaproteobacteria	Myxococcales	Haliangiaceae	HaliangiaceaeFA	_	Fungi	Mucoromycota	Glomeromycotina	Glomerales	Glomeraceae	Rhizophagus	Arbuscular mycorrhizal
Bac887	OTU166Rhizophagus	0.685383	3.74152e-06	Root	Pre_flowering_drought	Rewetting_period	Bacteria	Verrucomicrobia	Verrucomicrobiae	Verrucomicrobiales	VerrucomicrobialesOR	VerrucomicrobialesOR	_	Fungi	Mucoromycota	Glomeromycotina	Glomerales	Glomeraceae	Rhizophagus	Arbuscular mycorrhizal
Bac946	OTU166Rhizophagus	0.606525	0.000112196	Root	Pre_flowering_drought	Rewetting_period	Bacteria	Proteobacteria	Deltaproteobacteria	Myxococcales	MyxococcalesOR	MyxococcalesOR	_	Fungi	Mucoromycota	Glomeromycotina	Glomerales	Glomeraceae	Rhizophagus	Arbuscular mycorrhizal
Bac957	OTU166Rhizophagus	0.663437	1.0645e-05	Root	Pre_flowering_drought	Rewetting_period	Bacteria	Bacteroidetes	Flavobacteria	Flavobacteriales	Cryomorphaceae	CryomorphaceaeFA	_	Fungi	Mucoromycota	Glomeromycotina	Glomerales	Glomeraceae	Rhizophagus	Arbuscular mycorrhizal
Bac974	OTU166Rhizophagus	0.654946	1.56199e-05	Root	Pre_flowering_drought	Rewetting_period	Bacteria	Proteobacteria	Deltaproteobacteria	Myxococcales	MyxococcalesOR	MyxococcalesOR	_	Fungi	Mucoromycota	Glomeromycotina	Glomerales	Glomeraceae	Rhizophagus	Arbuscular mycorrhizal
Bac985	OTU166Rhizophagus	0.72053	5.55875e-07	Root	Pre_flowering_drought	Rewetting_period	Bacteria	Armatimonadetes	CH21	CH21CL	CH21CL	CH21CL	_	Fungi	Mucoromycota	Glomeromycotina	Glomerales	Glomeraceae	Rhizophagus	Arbuscular mycorrhizal
Bac1022	OTU166Rhizophagus	0.68673	3.49941e-06	Root	Pre_flowering_drought	Rewetting_period	Bacteria	Proteobacteria	Deltaproteobacteria	Myxococcales	MyxococcalesOR	MyxococcalesOR	_	Fungi	Mucoromycota	Glomeromycotina	Glomerales	Glomeraceae	Rhizophagus	Arbuscular mycorrhizal
Bac1062	OTU166Rhizophagus	0.650506	1.8977e-05	Root	Pre_flowering_drought	Rewetting_period	Bacteria	Proteobacteria	Betaproteobacteria	Rhodocyclales	RhodocyclalesOR	RhodocyclalesOR	_	Fungi	Mucoromycota	Glomeromycotina	Glomerales	Glomeraceae	Rhizophagus	Arbuscular mycorrhizal
Bac1185	OTU166Rhizophagus	0.682024	4.43392e-06	Root	Pre_flowering_drought	Rewetting_period	Bacteria	Chlorobi	SM1B09	SM1B09CL	SM1B09CL	SM1B09CL	_	Fungi	Mucoromycota	Glomeromycotina	Glomerales	Glomeraceae	Rhizophagus	Arbuscular mycorrhizal
Bac1205	OTU166Rhizophagus	0.697844	1.97123e-06	Root	Pre_flowering_drought	Rewetting_period	Bacteria	Verrucomicrobia	Opitutae	Opitutales	Opitutaceae	OpitutaceaeFA	_	Fungi	Mucoromycota	Glomeromycotina	Glomerales	Glomeraceae	Rhizophagus	Arbuscular mycorrhizal
Bac1292	OTU166Rhizophagus	0.68852	3.19958e-06	Root	Pre_flowering_drought	Rewetting_period	Bacteria	Acidobacteria	AcidobacteriaPH	Acidobacteriales	Acidobacteriaceae	_	_	Fungi	Mucoromycota	Glomeromycotina	Glomerales	Glomeraceae	Rhizophagus	Arbuscular mycorrhizal
Bac1375	OTU166Rhizophagus	0.721121	5.37623e-07	Root	Pre_flowering_drought	Rewetting_period	Bacteria	_	_	_	_	_	_	Fungi	Mucoromycota	Glomeromycotina	Glomerales	Glomeraceae	Rhizophagus	Arbuscular mycorrhizal
Bac1379	OTU166Rhizophagus	0.621213	6.40917e-05	Root	Pre_flowering_drought	Rewetting_period	Bacteria	TM7	TM7PH	TM7PH	TM7PH	TM7PH	_	Fungi	Mucoromycota	Glomeromycotina	Glomerales	Glomeraceae	Rhizophagus	Arbuscular mycorrhizal
Bac1427	OTU166Rhizophagus	0.602653	0.000129609	Root	Pre_flowering_drought	Rewetting_period	Bacteria	ZB2	ZB2PH	ZB2PH	ZB2PH	ZB2PH	_	Fungi	Mucoromycota	Glomeromycotina	Glomerales	Glomeraceae	Rhizophagus	Arbuscular mycorrhizal
Bac1486	OTU166Rhizophagus	0.693555	2.4769e-06	Root	Pre_flowering_drought	Rewetting_period	Bacteria	Proteobacteria	Deltaproteobacteria	Bdellovibrionales	Bdellovibrionaceae	BdellovibrionaceaeFA	_	Fungi	Mucoromycota	Glomeromycotina	Glomerales	Glomeraceae	Rhizophagus	Arbuscular mycorrhizal
Bac1596	OTU166Rhizophagus	0.686981	3.45674e-06	Root	Pre_flowering_drought	Rewetting_period	Bacteria	Gemmatimonadetes	GemmatimonadetesPH	GemmatimonadetesPH	GemmatimonadetesPH	GemmatimonadetesPH	_	Fungi	Mucoromycota	Glomeromycotina	Glomerales	Glomeraceae	Rhizophagus	Arbuscular mycorrhizal
Bac2235	OTU166Rhizophagus	0.647829	2.1385e-05	Root	Pre_flowering_drought	Rewetting_period	Bacteria	Firmicutes	Bacilli	Bacillales	Pasteuriaceae	PasteuriaceaeFA	_	Fungi	Mucoromycota	Glomeromycotina	Glomerales	Glomeraceae	Rhizophagus	Arbuscular mycorrhizal
OTU10Filobasidium	OTU166Rhizophagus	0.622079	6.18946e-05	Root	Pre_flowering_drought	Rewetting_period	Fungi	Basidiomycota	Tremellomycetes	Filobasidiales	Filobasidiaceae	Filobasidium	SaprotrophYeast	Fungi	Mucoromycota	Glomeromycotina	Glomerales	Glomeraceae	Rhizophagus	Arbuscular mycorrhizal
OTU106Sordariomycetes	OTU166Rhizophagus	0.761943	3.8721e-08	Root	Pre_flowering_drought	Rewetting_period	Fungi	Ascomycota	Sordariomycetes	Sordariales	Lasiosphaeriaceae	Podospora	Endophyte	Fungi	Mucoromycota	Glomeromycotina	Glomerales	Glomeraceae	Rhizophagus	Arbuscular mycorrhizal
OTU56Agaricomycetes	OTU166Rhizophagus	0.699599	1.79073e-06	Root	Pre_flowering_drought	Rewetting_period	Fungi	Basidiomycota	Agaricomycetes	Auriculariales	_	Oliveonia	Saprotroph	Fungi	Mucoromycota	Glomeromycotina	Glomerales	Glomeraceae	Rhizophagus	Arbuscular mycorrhizal
OTU166Rhizophagus	OTU208Dothideomycetes	0.635675	3.56948e-05	Root	Pre_flowering_drought	Rewetting_period	Fungi	Mucoromycota	Glomeromycotina	Glomerales	Glomeraceae	Rhizophagus	Arbuscular mycorrhizal	Fungi	Ascomycota	Dothideomycetes	Pleosporales	PleosporalesfamIncertaesedis	Wettsteinina	Unidentified & others
Bac26	OTU150Rhizophagus	0.606497	0.000112286	Root	Pre_flowering_drought	Rewetting_period	Bacteria	Proteobacteria	Alphaproteobacteria	Rhodospirillales	Rhodospirillaceae	RhodospirillaceaeFA	_	Fungi	Mucoromycota	Glomeromycotina	Glomerales	Glomeraceae	Rhizophagus	Arbuscular mycorrhizal
Bac30	OTU150Rhizophagus	0.676582	5.75512e-06	Root	Pre_flowering_drought	Rewetting_period	Bacteria	Proteobacteria	Gammaproteobacteria	Xanthomonadales	Sinobacteraceae	SinobacteraceaeFA	_	Fungi	Mucoromycota	Glomeromycotina	Glomerales	Glomeraceae	Rhizophagus	Arbuscular mycorrhizal
Bac54	OTU150Rhizophagus	0.649855	1.95479e-05	Root	Pre_flowering_drought	Rewetting_period	Bacteria	Acidobacteria	Chloracidobacteria	ChloracidobacteriaCL	ChloracidobacteriaCL	ChloracidobacteriaCL	_	Fungi	Mucoromycota	Glomeromycotina	Glomerales	Glomeraceae	Rhizophagus	Arbuscular mycorrhizal
Bac63	OTU150Rhizophagus	0.75186	7.75697e-08	Root	Pre_flowering_drought	Rewetting_period	Bacteria	Bacteroidetes	Sphingobacteria	Sphingobacteriales	Flexibacteraceae	Cytophaga	_	Fungi	Mucoromycota	Glomeromycotina	Glomerales	Glomeraceae	Rhizophagus	Arbuscular mycorrhizal
Bac68	OTU150Rhizophagus	0.714421	7.93327e-07	Root	Pre_flowering_drought	Rewetting_period	Bacteria	Bacteroidetes	Sphingobacteria	Sphingobacteriales	Flexibacteraceae	Cytophaga	_	Fungi	Mucoromycota	Glomeromycotina	Glomerales	Glomeraceae	Rhizophagus	Arbuscular mycorrhizal
Bac87	OTU150Rhizophagus	0.695893	2.18788e-06	Root	Pre_flowering_drought	Rewetting_period	Bacteria	Proteobacteria	Deltaproteobacteria	Myxococcales	MyxococcalesOR	MyxococcalesOR	_	Fungi	Mucoromycota	Glomeromycotina	Glomerales	Glomeraceae	Rhizophagus	Arbuscular mycorrhizal
Bac101	OTU150Rhizophagus	0.612284	9.03817e-05	Root	Pre_flowering_drought	Rewetting_period	Bacteria	Proteobacteria	Alphaproteobacteria	Caulobacterales	Caulobacteraceae	Asticcacaulis	_	Fungi	Mucoromycota	Glomeromycotina	Glomerales	Glomeraceae	Rhizophagus	Arbuscular mycorrhizal
Bac108	OTU150Rhizophagus	0.666773	9.14319e-06	Root	Pre_flowering_drought	Rewetting_period	Bacteria	Bacteroidetes	Flavobacteria	Flavobacteriales	Cryomorphaceae	CryomorphaceaeFA	_	Fungi	Mucoromycota	Glomeromycotina	Glomerales	Glomeraceae	Rhizophagus	Arbuscular mycorrhizal
Bac115	OTU150Rhizophagus	0.630092	4.49578e-05	Root	Pre_flowering_drought	Rewetting_period	Bacteria	Proteobacteria	Alphaproteobacteria	Rhodospirillales	Rhodospirillaceae	RhodospirillaceaeFA	_	Fungi	Mucoromycota	Glomeromycotina	Glomerales	Glomeraceae	Rhizophagus	Arbuscular mycorrhizal
Bac122	OTU150Rhizophagus	0.703263	1.47849e-06	Root	Pre_flowering_drought	Rewetting_period	Bacteria	Bacteroidetes	Sphingobacteria	Sphingobacteriales	Flexibacteraceae	Cytophaga	_	Fungi	Mucoromycota	Glomeromycotina	Glomerales	Glomeraceae	Rhizophagus	Arbuscular mycorrhizal
Bac129	OTU150Rhizophagus	0.610262	9.75198e-05	Root	Pre_flowering_drought	Rewetting_period	Bacteria	Proteobacteria	Deltaproteobacteria	Myxococcales	MyxococcalesOR	MyxococcalesOR	_	Fungi	Mucoromycota	Glomeromycotina	Glomerales	Glomeraceae	Rhizophagus	Arbuscular mycorrhizal
Bac141	OTU150Rhizophagus	0.685505	3.71876e-06	Root	Pre_flowering_drought	Rewetting_period	Bacteria	Proteobacteria	Deltaproteobacteria	Myxococcales	MyxococcalesOR	MyxococcalesOR	_	Fungi	Mucoromycota	Glomeromycotina	Glomerales	Glomeraceae	Rhizophagus	Arbuscular mycorrhizal
Bac148	OTU150Rhizophagus	0.654688	1.58039e-05	Root	Pre_flowering_drought	Rewetting_period	Bacteria	Bacteroidetes	Sphingobacteria	Sphingobacteriales	Flexibacteraceae	Cytophaga	_	Fungi	Mucoromycota	Glomeromycotina	Glomerales	Glomeraceae	Rhizophagus	Arbuscular mycorrhizal
Bac153	OTU150Rhizophagus	0.632941	3.99717e-05	Root	Pre_flowering_drought	Rewetting_period	Bacteria	Proteobacteria	Alphaproteobacteria	Rhizobiales	Hyphomicrobiaceae	Rhodoplanes	_	Fungi	Mucoromycota	Glomeromycotina	Glomerales	Glomeraceae	Rhizophagus	Arbuscular mycorrhizal
Bac165	OTU150Rhizophagus	0.661712	1.15046e-05	Root	Pre_flowering_drought	Rewetting_period	Bacteria	Proteobacteria	Betaproteobacteria	Burkholderiales	BurkholderialesOR	Methylibium	_	Fungi	Mucoromycota	Glomeromycotina	Glomerales	Glomeraceae	Rhizophagus	Arbuscular mycorrhizal
Bac171	OTU150Rhizophagus	0.626642	5.16227e-05	Root	Pre_flowering_drought	Rewetting_period	Bacteria	Bacteroidetes	Sphingobacteria	Sphingobacteriales	Flexibacteraceae	Cytophaga	_	Fungi	Mucoromycota	Glomeromycotina	Glomerales	Glomeraceae	Rhizophagus	Arbuscular mycorrhizal
Bac202	OTU150Rhizophagus	0.627156	5.0571e-05	Root	Pre_flowering_drought	Rewetting_period	Bacteria	Proteobacteria	Gammaproteobacteria	Xanthomonadales	Sinobacteraceae	SinobacteraceaeFA	_	Fungi	Mucoromycota	Glomeromycotina	Glomerales	Glomeraceae	Rhizophagus	Arbuscular mycorrhizal
Bac215	OTU150Rhizophagus	0.620142	6.69322e-05	Root	Pre_flowering_drought	Rewetting_period	Bacteria	Chloroflexi	ChloroflexiPH	Roseiflexales	Kouleothrixaceae	KouleothrixaceaeFA	_	Fungi	Mucoromycota	Glomeromycotina	Glomerales	Glomeraceae	Rhizophagus	Arbuscular mycorrhizal
Bac218	OTU150Rhizophagus	0.724243	4.4781e-07	Root	Pre_flowering_drought	Rewetting_period	Bacteria	Bacteroidetes	Sphingobacteria	Sphingobacteriales	SphingobacterialesOR	SphingobacterialesOR	_	Fungi	Mucoromycota	Glomeromycotina	Glomerales	Glomeraceae	Rhizophagus	Arbuscular mycorrhizal
Bac234	OTU150Rhizophagus	0.605888	0.000114756	Root	Pre_flowering_drought	Rewetting_period	Bacteria	Acidobacteria	AcidobacteriaPH	Acidobacteriales	AcidobacterialesOR	AcidobacterialesOR	_	Fungi	Mucoromycota	Glomeromycotina	Glomerales	Glomeraceae	Rhizophagus	Arbuscular mycorrhizal
Bac240	OTU150Rhizophagus	0.672666	6.9299e-06	Root	Pre_flowering_drought	Rewetting_period	Bacteria	Armatimonadetes	CH21	CH21CL	CH21CL	CH21CL	_	Fungi	Mucoromycota	Glomeromycotina	Glomerales	Glomeraceae	Rhizophagus	Arbuscular mycorrhizal
Bac282	OTU150Rhizophagus	0.649027	2.02634e-05	Root	Pre_flowering_drought	Rewetting_period	Bacteria	Proteobacteria	Deltaproteobacteria	Myxococcales	Haliangiaceae	HaliangiaceaeFA	_	Fungi	Mucoromycota	Glomeromycotina	Glomerales	Glomeraceae	Rhizophagus	Arbuscular mycorrhizal
Bac294	OTU150Rhizophagus	0.654434	1.59823e-05	Root	Pre_flowering_drought	Rewetting_period	Bacteria	Verrucomicrobia	Opitutae	Opitutales	Opitutaceae	OpitutaceaeFA	_	Fungi	Mucoromycota	Glomeromycotina	Glomerales	Glomeraceae	Rhizophagus	Arbuscular mycorrhizal
Bac304	OTU150Rhizophagus	0.614038	8.45514e-05	Root	Pre_flowering_drought	Rewetting_period	Bacteria	Proteobacteria	Betaproteobacteria	Burkholderiales	Comamonadaceae	Ramlibacter	_	Fungi	Mucoromycota	Glomeromycotina	Glomerales	Glomeraceae	Rhizophagus	Arbuscular mycorrhizal
Bac323	OTU150Rhizophagus	0.630108	4.49233e-05	Root	Pre_flowering_drought	Rewetting_period	Bacteria	Proteobacteria	Deltaproteobacteria	Myxococcales	MyxococcalesOR	MyxococcalesOR	_	Fungi	Mucoromycota	Glomeromycotina	Glomerales	Glomeraceae	Rhizophagus	Arbuscular mycorrhizal
Bac325	OTU150Rhizophagus	0.609657	9.97713e-05	Root	Pre_flowering_drought	Rewetting_period	Bacteria	Proteobacteria	Alphaproteobacteria	AlphaproteobacteriaCL	AlphaproteobacteriaCL	AlphaproteobacteriaCL	_	Fungi	Mucoromycota	Glomeromycotina	Glomerales	Glomeraceae	Rhizophagus	Arbuscular mycorrhizal
Bac331	OTU150Rhizophagus	0.631581	4.23385e-05	Root	Pre_flowering_drought	Rewetting_period	Bacteria	Verrucomicrobia	Verrucomicrobiae	Verrucomicrobiales	Verrucomicrobiaceae	Luteolibacter	_	Fungi	Mucoromycota	Glomeromycotina	Glomerales	Glomeraceae	Rhizophagus	Arbuscular mycorrhizal
Bac341	OTU150Rhizophagus	0.692155	2.65964e-06	Root	Pre_flowering_drought	Rewetting_period	Bacteria	Verrucomicrobia	Spartobacteria	Spartobacteriales	Spartobacteriaceae	Chthoniobacter	_	Fungi	Mucoromycota	Glomeromycotina	Glomerales	Glomeraceae	Rhizophagus	Arbuscular mycorrhizal
Bac359	OTU150Rhizophagus	0.602159	0.000132136	Root	Pre_flowering_drought	Rewetting_period	Bacteria	Proteobacteria	Deltaproteobacteria	Bdellovibrionales	Bdellovibrionaceae	BdellovibrionaceaeFA	_	Fungi	Mucoromycota	Glomeromycotina	Glomerales	Glomeraceae	Rhizophagus	Arbuscular mycorrhizal
Bac360	OTU150Rhizophagus	0.677027	5.63575e-06	Root	Pre_flowering_drought	Rewetting_period	Bacteria	Verrucomicrobia	Verrucomicrobiae	Verrucomicrobiales	VerrucomicrobialesOR	VerrucomicrobialesOR	_	Fungi	Mucoromycota	Glomeromycotina	Glomerales	Glomeraceae	Rhizophagus	Arbuscular mycorrhizal
Bac382	OTU150Rhizophagus	0.630972	4.33902e-05	Root	Pre_flowering_drought	Rewetting_period	Bacteria	Proteobacteria	Betaproteobacteria	Methylophilales	Methylophilaceae	MethylophilaceaeFA	_	Fungi	Mucoromycota	Glomeromycotina	Glomerales	Glomeraceae	Rhizophagus	Arbuscular mycorrhizal
Bac391	OTU150Rhizophagus	0.629492	4.60557e-05	Root	Pre_flowering_drought	Rewetting_period	Bacteria	Verrucomicrobia	Spartobacteria	Spartobacteriales	Spartobacteriaceae	Chthoniobacter	_	Fungi	Mucoromycota	Glomeromycotina	Glomerales	Glomeraceae	Rhizophagus	Arbuscular mycorrhizal
Bac425	OTU150Rhizophagus	0.622839	6.00355e-05	Root	Pre_flowering_drought	Rewetting_period	Bacteria	Proteobacteria	Deltaproteobacteria	Bdellovibrionales	Bdellovibrionaceae	BdellovibrionaceaeFA	_	Fungi	Mucoromycota	Glomeromycotina	Glomerales	Glomeraceae	Rhizophagus	Arbuscular mycorrhizal
Bac428	OTU150Rhizophagus	0.676291	5.8347e-06	Root	Pre_flowering_drought	Rewetting_period	Bacteria	Bacteroidetes	_	_	_	_	_	Fungi	Mucoromycota	Glomeromycotina	Glomerales	Glomeraceae	Rhizophagus	Arbuscular mycorrhizal
Bac433	OTU150Rhizophagus	0.71254	8.80636e-07	Root	Pre_flowering_drought	Rewetting_period	Bacteria	Proteobacteria	Deltaproteobacteria	Bdellovibrionales	Bdellovibrionaceae	BdellovibrionaceaeFA	_	Fungi	Mucoromycota	Glomeromycotina	Glomerales	Glomeraceae	Rhizophagus	Arbuscular mycorrhizal
Bac454	OTU150Rhizophagus	0.684696	3.86964e-06	Root	Pre_flowering_drought	Rewetting_period	Bacteria	Verrucomicrobia	Verrucomicrobiae	Verrucomicrobiales	Verrucomicrobiaceae	VerrucomicrobiaceaeFA	_	Fungi	Mucoromycota	Glomeromycotina	Glomerales	Glomeraceae	Rhizophagus	Arbuscular mycorrhizal
Bac455	OTU150Rhizophagus	0.628962	4.70511e-05	Root	Pre_flowering_drought	Rewetting_period	Bacteria	Acidobacteria	_	_	_	_	_	Fungi	Mucoromycota	Glomeromycotina	Glomerales	Glomeraceae	Rhizophagus	Arbuscular mycorrhizal
Bac491	OTU150Rhizophagus	0.660158	1.23181e-05	Root	Pre_flowering_drought	Rewetting_period	Bacteria	Bacteroidetes	Flavobacteria	FlavobacteriaCL	FlavobacteriaCL	FlavobacteriaCL	_	Fungi	Mucoromycota	Glomeromycotina	Glomerales	Glomeraceae	Rhizophagus	Arbuscular mycorrhizal
Bac494	OTU150Rhizophagus	0.705411	1.31537e-06	Root	Pre_flowering_drought	Rewetting_period	Bacteria	Proteobacteria	Alphaproteobacteria	AlphaproteobacteriaCL	AlphaproteobacteriaCL	AlphaproteobacteriaCL	_	Fungi	Mucoromycota	Glomeromycotina	Glomerales	Glomeraceae	Rhizophagus	Arbuscular mycorrhizal
Bac496	OTU150Rhizophagus	0.608724	0.000103262	Root	Pre_flowering_drought	Rewetting_period	Bacteria	Acidobacteria	AcidobacteriaPH	Acidobacteriales	Acidobacteriaceae	Terriglobus	_	Fungi	Mucoromycota	Glomeromycotina	Glomerales	Glomeraceae	Rhizophagus	Arbuscular mycorrhizal
Bac518	OTU150Rhizophagus	0.604567	0.000120823	Root	Pre_flowering_drought	Rewetting_period	Bacteria	Bacteroidetes	Sphingobacteria	Sphingobacteriales	Sphingobacteriaceae	SphingobacteriaceaeFA	_	Fungi	Mucoromycota	Glomeromycotina	Glomerales	Glomeraceae	Rhizophagus	Arbuscular mycorrhizal
Bac550	OTU150Rhizophagus	0.601799	0.000133848	Root	Pre_flowering_drought	Rewetting_period	Bacteria	Proteobacteria	Alphaproteobacteria	Rhodospirillales	Rhodospirillaceae	RhodospirillaceaeFA	_	Fungi	Mucoromycota	Glomeromycotina	Glomerales	Glomeraceae	Rhizophagus	Arbuscular mycorrhizal
Bac576	OTU150Rhizophagus	0.625391	5.41983e-05	Root	Pre_flowering_drought	Rewetting_period	Bacteria	Bacteroidetes	Sphingobacteria	Sphingobacteriales	SphingobacterialesOR	SphingobacterialesOR	_	Fungi	Mucoromycota	Glomeromycotina	Glomerales	Glomeraceae	Rhizophagus	Arbuscular mycorrhizal
Bac608	OTU150Rhizophagus	0.621211	6.40924e-05	Root	Pre_flowering_drought	Rewetting_period	Bacteria	Verrucomicrobia	Verrucomicrobiae	Verrucomicrobiales	VerrucomicrobialesOR	VerrucomicrobialesOR	_	Fungi	Mucoromycota	Glomeromycotina	Glomerales	Glomeraceae	Rhizophagus	Arbuscular mycorrhizal
Bac720	OTU150Rhizophagus	0.651499	1.82033e-05	Root	Pre_flowering_drought	Rewetting_period	Bacteria	Proteobacteria	Alphaproteobacteria	Rhodospirillales	Rhodospirillaceae	RhodospirillaceaeFA	_	Fungi	Mucoromycota	Glomeromycotina	Glomerales	Glomeraceae	Rhizophagus	Arbuscular mycorrhizal
Bac735	OTU150Rhizophagus	0.610811	9.5441e-05	Root	Pre_flowering_drought	Rewetting_period	Bacteria	Bacteroidetes	Sphingobacteria	Sphingobacteriales	SphingobacterialesOR	SphingobacterialesOR	_	Fungi	Mucoromycota	Glomeromycotina	Glomerales	Glomeraceae	Rhizophagus	Arbuscular mycorrhizal
Bac739	OTU150Rhizophagus	0.611405	9.33974e-05	Root	Pre_flowering_drought	Rewetting_period	Bacteria	Proteobacteria	Alphaproteobacteria	_	_	_	_	Fungi	Mucoromycota	Glomeromycotina	Glomerales	Glomeraceae	Rhizophagus	Arbuscular mycorrhizal
Bac773	OTU150Rhizophagus	0.601141	0.000137118	Root	Pre_flowering_drought	Rewetting_period	Bacteria	Proteobacteria	Gammaproteobacteria	Oceanospirillales	Halomonadaceae	Salicola	_	Fungi	Mucoromycota	Glomeromycotina	Glomerales	Glomeraceae	Rhizophagus	Arbuscular mycorrhizal
Bac780	OTU150Rhizophagus	0.619426	6.87648e-05	Root	Pre_flowering_drought	Rewetting_period	Bacteria	Proteobacteria	Deltaproteobacteria	MIZ46	MIZ46OR	MIZ46OR	_	Fungi	Mucoromycota	Glomeromycotina	Glomerales	Glomeraceae	Rhizophagus	Arbuscular mycorrhizal
Bac804	OTU150Rhizophagus	0.645474	2.3611e-05	Root	Pre_flowering_drought	Rewetting_period	Bacteria	Proteobacteria	Deltaproteobacteria	Myxococcales	MyxococcalesOR	MyxococcalesOR	_	Fungi	Mucoromycota	Glomeromycotina	Glomerales	Glomeraceae	Rhizophagus	Arbuscular mycorrhizal
Bac829	OTU150Rhizophagus	0.670897	7.54214e-06	Root	Pre_flowering_drought	Rewetting_period	Bacteria	Bacteroidetes	Flavobacteria	FlavobacteriaCL	FlavobacteriaCL	FlavobacteriaCL	_	Fungi	Mucoromycota	Glomeromycotina	Glomerales	Glomeraceae	Rhizophagus	Arbuscular mycorrhizal
Bac974	OTU150Rhizophagus	0.637635	3.29347e-05	Root	Pre_flowering_drought	Rewetting_period	Bacteria	Proteobacteria	Deltaproteobacteria	Myxococcales	MyxococcalesOR	MyxococcalesOR	_	Fungi	Mucoromycota	Glomeromycotina	Glomerales	Glomeraceae	Rhizophagus	Arbuscular mycorrhizal
Bac985	OTU150Rhizophagus	0.601834	0.000133721	Root	Pre_flowering_drought	Rewetting_period	Bacteria	Armatimonadetes	CH21	CH21CL	CH21CL	CH21CL	_	Fungi	Mucoromycota	Glomeromycotina	Glomerales	Glomeraceae	Rhizophagus	Arbuscular mycorrhizal
Bac1147	OTU150Rhizophagus	0.613118	8.75594e-05	Root	Pre_flowering_drought	Rewetting_period	Bacteria	Verrucomicrobia	_	_	_	_	_	Fungi	Mucoromycota	Glomeromycotina	Glomerales	Glomeraceae	Rhizophagus	Arbuscular mycorrhizal
Bac1205	OTU150Rhizophagus	0.636029	3.52082e-05	Root	Pre_flowering_drought	Rewetting_period	Bacteria	Verrucomicrobia	Opitutae	Opitutales	Opitutaceae	OpitutaceaeFA	_	Fungi	Mucoromycota	Glomeromycotina	Glomerales	Glomeraceae	Rhizophagus	Arbuscular mycorrhizal
Bac1486	OTU150Rhizophagus	0.642665	2.66993e-05	Root	Pre_flowering_drought	Rewetting_period	Bacteria	Proteobacteria	Deltaproteobacteria	Bdellovibrionales	Bdellovibrionaceae	BdellovibrionaceaeFA	_	Fungi	Mucoromycota	Glomeromycotina	Glomerales	Glomeraceae	Rhizophagus	Arbuscular mycorrhizal
Bac1596	OTU150Rhizophagus	0.605524	0.000116436	Root	Pre_flowering_drought	Rewetting_period	Bacteria	Gemmatimonadetes	GemmatimonadetesPH	GemmatimonadetesPH	GemmatimonadetesPH	GemmatimonadetesPH	_	Fungi	Mucoromycota	Glomeromycotina	Glomerales	Glomeraceae	Rhizophagus	Arbuscular mycorrhizal
OTU1Cladosporium	OTU150Rhizophagus	0.602124	0.000132298	Root	Pre_flowering_drought	Rewetting_period	Fungi	Ascomycota	Dothideomycetes	Capnodiales	Davidiellaceae	Cladosporium	Saprotroph	Fungi	Mucoromycota	Glomeromycotina	Glomerales	Glomeraceae	Rhizophagus	Arbuscular mycorrhizal
OTU4Alternaria	OTU150Rhizophagus	0.617049	7.5363e-05	Root	Pre_flowering_drought	Rewetting_period	Fungi	Ascomycota	Dothideomycetes	Pleosporales	Pleosporaceae	Alternaria	Plant pathogen	Fungi	Mucoromycota	Glomeromycotina	Glomerales	Glomeraceae	Rhizophagus	Arbuscular mycorrhizal
OTU106Sordariomycetes	OTU150Rhizophagus	0.651036	1.8542e-05	Root	Pre_flowering_drought	Rewetting_period	Fungi	Ascomycota	Sordariomycetes	Sordariales	Lasiosphaeriaceae	Podospora	Endophyte	Fungi	Mucoromycota	Glomeromycotina	Glomerales	Glomeraceae	Rhizophagus	Arbuscular mycorrhizal
OTU27Alternaria	OTU150Rhizophagus	0.620402	6.62304e-05	Root	Pre_flowering_drought	Rewetting_period	Fungi	Ascomycota	Dothideomycetes	Pleosporales	Pleosporaceae	Alternaria	Plant pathogen	Fungi	Mucoromycota	Glomeromycotina	Glomerales	Glomeraceae	Rhizophagus	Arbuscular mycorrhizal
OTU53Stemphylium	OTU150Rhizophagus	0.606687	0.000111497	Root	Pre_flowering_drought	Rewetting_period	Fungi	Ascomycota	Dothideomycetes	Pleosporales	Pleosporaceae	Stemphylium	Plant pathogen	Fungi	Mucoromycota	Glomeromycotina	Glomerales	Glomeraceae	Rhizophagus	Arbuscular mycorrhizal
OTU166Rhizophagus	OTU150Rhizophagus	0.803745	1.46088e-09	Root	Pre_flowering_drought	Rewetting_period	Fungi	Mucoromycota	Glomeromycotina	Glomerales	Glomeraceae	Rhizophagus	Arbuscular mycorrhizal	Fungi	Mucoromycota	Glomeromycotina	Glomerales	Glomeraceae	Rhizophagus	Arbuscular mycorrhizal
OTU166Rhizophagus	OTU110Myrmecridium	0.713324	8.42934e-07	Root	Pre_flowering_drought	Rewetting_period	Fungi	Mucoromycota	Glomeromycotina	Glomerales	Glomeraceae	Rhizophagus	Arbuscular mycorrhizal	Fungi	Ascomycota	Sordariomycetes	_	_	Myrmecridium	Saprotroph
OTU150Rhizophagus	OTU110Myrmecridium	0.677994	5.39188e-06	Root	Pre_flowering_drought	Rewetting_period	Fungi	Mucoromycota	Glomeromycotina	Glomerales	Glomeraceae	Rhizophagus	Arbuscular mycorrhizal	Fungi	Ascomycota	Sordariomycetes	_	_	Myrmecridium	Saprotroph
Bac24	OTU118Rhizophagus	0.618442	7.14402e-05	Root	Pre_flowering_drought	Rewetting_period	Bacteria	Bacteroidetes	Sphingobacteria	Sphingobacteriales	SphingobacterialesOR	Chitinophaga	_	Fungi	Mucoromycota	Glomeromycotina	Glomerales	Glomeraceae	Rhizophagus	Arbuscular mycorrhizal
Bac30	OTU118Rhizophagus	0.601183	0.000136914	Root	Pre_flowering_drought	Rewetting_period	Bacteria	Proteobacteria	Gammaproteobacteria	Xanthomonadales	Sinobacteraceae	SinobacteraceaeFA	_	Fungi	Mucoromycota	Glomeromycotina	Glomerales	Glomeraceae	Rhizophagus	Arbuscular mycorrhizal
Bac54	OTU118Rhizophagus	0.607956	0.000106256	Root	Pre_flowering_drought	Rewetting_period	Bacteria	Acidobacteria	Chloracidobacteria	ChloracidobacteriaCL	ChloracidobacteriaCL	ChloracidobacteriaCL	_	Fungi	Mucoromycota	Glomeromycotina	Glomerales	Glomeraceae	Rhizophagus	Arbuscular mycorrhizal
Bac63	OTU118Rhizophagus	0.616803	7.60569e-05	Root	Pre_flowering_drought	Rewetting_period	Bacteria	Bacteroidetes	Sphingobacteria	Sphingobacteriales	Flexibacteraceae	Cytophaga	_	Fungi	Mucoromycota	Glomeromycotina	Glomerales	Glomeraceae	Rhizophagus	Arbuscular mycorrhizal
Bac68	OTU118Rhizophagus	0.638296	3.20771e-05	Root	Pre_flowering_drought	Rewetting_period	Bacteria	Bacteroidetes	Sphingobacteria	Sphingobacteriales	Flexibacteraceae	Cytophaga	_	Fungi	Mucoromycota	Glomeromycotina	Glomerales	Glomeraceae	Rhizophagus	Arbuscular mycorrhizal
Bac72	OTU118Rhizophagus	0.650239	1.92017e-05	Root	Pre_flowering_drought	Rewetting_period	Bacteria	Proteobacteria	Gammaproteobacteria	Pseudomonadales	Pseudomonadaceae	Pseudomonas	_	Fungi	Mucoromycota	Glomeromycotina	Glomerales	Glomeraceae	Rhizophagus	Arbuscular mycorrhizal
Bac82	OTU118Rhizophagus	0.635216	3.63798e-05	Root	Pre_flowering_drought	Rewetting_period	Bacteria	Bacteroidetes	Sphingobacteria	Sphingobacteriales	Flexibacteraceae	Cytophaga	_	Fungi	Mucoromycota	Glomeromycotina	Glomerales	Glomeraceae	Rhizophagus	Arbuscular mycorrhizal
Bac87	OTU118Rhizophagus	0.719484	5.9016e-07	Root	Pre_flowering_drought	Rewetting_period	Bacteria	Proteobacteria	Deltaproteobacteria	Myxococcales	MyxococcalesOR	MyxococcalesOR	_	Fungi	Mucoromycota	Glomeromycotina	Glomerales	Glomeraceae	Rhizophagus	Arbuscular mycorrhizal
Bac101	OTU118Rhizophagus	0.678057	5.37475e-06	Root	Pre_flowering_drought	Rewetting_period	Bacteria	Proteobacteria	Alphaproteobacteria	Caulobacterales	Caulobacteraceae	Asticcacaulis	_	Fungi	Mucoromycota	Glomeromycotina	Glomerales	Glomeraceae	Rhizophagus	Arbuscular mycorrhizal
Bac103	OTU118Rhizophagus	0.635603	3.57945e-05	Root	Pre_flowering_drought	Rewetting_period	Bacteria	Bacteroidetes	Sphingobacteria	Sphingobacteriales	Saprospiraceae	SaprospiraceaeFA	_	Fungi	Mucoromycota	Glomeromycotina	Glomerales	Glomeraceae	Rhizophagus	Arbuscular mycorrhizal
Bac108	OTU118Rhizophagus	0.703755	1.43692e-06	Root	Pre_flowering_drought	Rewetting_period	Bacteria	Bacteroidetes	Flavobacteria	Flavobacteriales	Cryomorphaceae	CryomorphaceaeFA	_	Fungi	Mucoromycota	Glomeromycotina	Glomerales	Glomeraceae	Rhizophagus	Arbuscular mycorrhizal
Bac115	OTU118Rhizophagus	0.688071	3.27611e-06	Root	Pre_flowering_drought	Rewetting_period	Bacteria	Proteobacteria	Alphaproteobacteria	Rhodospirillales	Rhodospirillaceae	RhodospirillaceaeFA	_	Fungi	Mucoromycota	Glomeromycotina	Glomerales	Glomeraceae	Rhizophagus	Arbuscular mycorrhizal
Bac122	OTU118Rhizophagus	0.673785	6.57679e-06	Root	Pre_flowering_drought	Rewetting_period	Bacteria	Bacteroidetes	Sphingobacteria	Sphingobacteriales	Flexibacteraceae	Cytophaga	_	Fungi	Mucoromycota	Glomeromycotina	Glomerales	Glomeraceae	Rhizophagus	Arbuscular mycorrhizal
Bac153	OTU118Rhizophagus	0.677148	5.60632e-06	Root	Pre_flowering_drought	Rewetting_period	Bacteria	Proteobacteria	Alphaproteobacteria	Rhizobiales	Hyphomicrobiaceae	Rhodoplanes	_	Fungi	Mucoromycota	Glomeromycotina	Glomerales	Glomeraceae	Rhizophagus	Arbuscular mycorrhizal
Bac171	OTU118Rhizophagus	0.692167	2.6589e-06	Root	Pre_flowering_drought	Rewetting_period	Bacteria	Bacteroidetes	Sphingobacteria	Sphingobacteriales	Flexibacteraceae	Cytophaga	_	Fungi	Mucoromycota	Glomeromycotina	Glomerales	Glomeraceae	Rhizophagus	Arbuscular mycorrhizal
Bac209	OTU118Rhizophagus	0.675677	6.01091e-06	Root	Pre_flowering_drought	Rewetting_period	Bacteria	Proteobacteria	Alphaproteobacteria	Caulobacterales	Caulobacteraceae	CaulobacteraceaeFA	_	Fungi	Mucoromycota	Glomeromycotina	Glomerales	Glomeraceae	Rhizophagus	Arbuscular mycorrhizal
Bac218	OTU118Rhizophagus	0.656308	1.46705e-05	Root	Pre_flowering_drought	Rewetting_period	Bacteria	Bacteroidetes	Sphingobacteria	Sphingobacteriales	SphingobacterialesOR	SphingobacterialesOR	_	Fungi	Mucoromycota	Glomeromycotina	Glomerales	Glomeraceae	Rhizophagus	Arbuscular mycorrhizal
Bac234	OTU118Rhizophagus	0.628128	4.86131e-05	Root	Pre_flowering_drought	Rewetting_period	Bacteria	Acidobacteria	AcidobacteriaPH	Acidobacteriales	AcidobacterialesOR	AcidobacterialesOR	_	Fungi	Mucoromycota	Glomeromycotina	Glomerales	Glomeraceae	Rhizophagus	Arbuscular mycorrhizal
Bac240	OTU118Rhizophagus	0.615935	7.85816e-05	Root	Pre_flowering_drought	Rewetting_period	Bacteria	Armatimonadetes	CH21	CH21CL	CH21CL	CH21CL	_	Fungi	Mucoromycota	Glomeromycotina	Glomerales	Glomeraceae	Rhizophagus	Arbuscular mycorrhizal
Bac276	OTU118Rhizophagus	0.681983	4.44293e-06	Root	Pre_flowering_drought	Rewetting_period	Bacteria	Proteobacteria	Deltaproteobacteria	Myxococcales	MyxococcalesOR	MyxococcalesOR	_	Fungi	Mucoromycota	Glomeromycotina	Glomerales	Glomeraceae	Rhizophagus	Arbuscular mycorrhizal
Bac282	OTU118Rhizophagus	0.669245	8.15723e-06	Root	Pre_flowering_drought	Rewetting_period	Bacteria	Proteobacteria	Deltaproteobacteria	Myxococcales	Haliangiaceae	HaliangiaceaeFA	_	Fungi	Mucoromycota	Glomeromycotina	Glomerales	Glomeraceae	Rhizophagus	Arbuscular mycorrhizal
Bac294	OTU118Rhizophagus	0.695027	2.29018e-06	Root	Pre_flowering_drought	Rewetting_period	Bacteria	Verrucomicrobia	Opitutae	Opitutales	Opitutaceae	OpitutaceaeFA	_	Fungi	Mucoromycota	Glomeromycotina	Glomerales	Glomeraceae	Rhizophagus	Arbuscular mycorrhizal
Bac323	OTU118Rhizophagus	0.620173	6.68542e-05	Root	Pre_flowering_drought	Rewetting_period	Bacteria	Proteobacteria	Deltaproteobacteria	Myxococcales	MyxococcalesOR	MyxococcalesOR	_	Fungi	Mucoromycota	Glomeromycotina	Glomerales	Glomeraceae	Rhizophagus	Arbuscular mycorrhizal
Bac325	OTU118Rhizophagus	0.69418	2.39552e-06	Root	Pre_flowering_drought	Rewetting_period	Bacteria	Proteobacteria	Alphaproteobacteria	AlphaproteobacteriaCL	AlphaproteobacteriaCL	AlphaproteobacteriaCL	_	Fungi	Mucoromycota	Glomeromycotina	Glomerales	Glomeraceae	Rhizophagus	Arbuscular mycorrhizal
Bac331	OTU118Rhizophagus	0.64992	1.94878e-05	Root	Pre_flowering_drought	Rewetting_period	Bacteria	Verrucomicrobia	Verrucomicrobiae	Verrucomicrobiales	Verrucomicrobiaceae	Luteolibacter	_	Fungi	Mucoromycota	Glomeromycotina	Glomerales	Glomeraceae	Rhizophagus	Arbuscular mycorrhizal
Bac360	OTU118Rhizophagus	0.660306	1.22393e-05	Root	Pre_flowering_drought	Rewetting_period	Bacteria	Verrucomicrobia	Verrucomicrobiae	Verrucomicrobiales	VerrucomicrobialesOR	VerrucomicrobialesOR	_	Fungi	Mucoromycota	Glomeromycotina	Glomerales	Glomeraceae	Rhizophagus	Arbuscular mycorrhizal
Bac414	OTU118Rhizophagus	0.641844	2.76218e-05	Root	Pre_flowering_drought	Rewetting_period	Bacteria	TM7	TM7PH	TM7PH	TM7PH	TM7PH	_	Fungi	Mucoromycota	Glomeromycotina	Glomerales	Glomeraceae	Rhizophagus	Arbuscular mycorrhizal
Bac425	OTU118Rhizophagus	0.636407	3.46679e-05	Root	Pre_flowering_drought	Rewetting_period	Bacteria	Proteobacteria	Deltaproteobacteria	Bdellovibrionales	Bdellovibrionaceae	BdellovibrionaceaeFA	_	Fungi	Mucoromycota	Glomeromycotina	Glomerales	Glomeraceae	Rhizophagus	Arbuscular mycorrhizal
Bac428	OTU118Rhizophagus	0.659764	1.25375e-05	Root	Pre_flowering_drought	Rewetting_period	Bacteria	Bacteroidetes	_	_	_	_	_	Fungi	Mucoromycota	Glomeromycotina	Glomerales	Glomeraceae	Rhizophagus	Arbuscular mycorrhizal
Bac433	OTU118Rhizophagus	0.600707	0.000139265	Root	Pre_flowering_drought	Rewetting_period	Bacteria	Proteobacteria	Deltaproteobacteria	Bdellovibrionales	Bdellovibrionaceae	BdellovibrionaceaeFA	_	Fungi	Mucoromycota	Glomeromycotina	Glomerales	Glomeraceae	Rhizophagus	Arbuscular mycorrhizal
Bac435	OTU118Rhizophagus	0.621396	6.36173e-05	Root	Pre_flowering_drought	Rewetting_period	Bacteria	Bacteroidetes	Sphingobacteria	Sphingobacteriales	SphingobacterialesOR	SphingobacterialesOR	_	Fungi	Mucoromycota	Glomeromycotina	Glomerales	Glomeraceae	Rhizophagus	Arbuscular mycorrhizal
Bac454	OTU118Rhizophagus	0.722167	5.04136e-07	Root	Pre_flowering_drought	Rewetting_period	Bacteria	Verrucomicrobia	Verrucomicrobiae	Verrucomicrobiales	Verrucomicrobiaceae	VerrucomicrobiaceaeFA	_	Fungi	Mucoromycota	Glomeromycotina	Glomerales	Glomeraceae	Rhizophagus	Arbuscular mycorrhizal
Bac475	OTU118Rhizophagus	0.625274	5.44359e-05	Root	Pre_flowering_drought	Rewetting_period	Bacteria	TM7	TM7PH	TM7PH	TM7PH	TM7PH	_	Fungi	Mucoromycota	Glomeromycotina	Glomerales	Glomeraceae	Rhizophagus	Arbuscular mycorrhizal
Bac491	OTU118Rhizophagus	0.673277	6.7364e-06	Root	Pre_flowering_drought	Rewetting_period	Bacteria	Bacteroidetes	Flavobacteria	FlavobacteriaCL	FlavobacteriaCL	FlavobacteriaCL	_	Fungi	Mucoromycota	Glomeromycotina	Glomerales	Glomeraceae	Rhizophagus	Arbuscular mycorrhizal
Bac494	OTU118Rhizophagus	0.609302	0.000101067	Root	Pre_flowering_drought	Rewetting_period	Bacteria	Proteobacteria	Alphaproteobacteria	AlphaproteobacteriaCL	AlphaproteobacteriaCL	AlphaproteobacteriaCL	_	Fungi	Mucoromycota	Glomeromycotina	Glomerales	Glomeraceae	Rhizophagus	Arbuscular mycorrhizal
Bac496	OTU118Rhizophagus	0.675486	6.06593e-06	Root	Pre_flowering_drought	Rewetting_period	Bacteria	Acidobacteria	AcidobacteriaPH	Acidobacteriales	Acidobacteriaceae	Terriglobus	_	Fungi	Mucoromycota	Glomeromycotina	Glomerales	Glomeraceae	Rhizophagus	Arbuscular mycorrhizal
Bac500	OTU118Rhizophagus	0.674516	6.34479e-06	Root	Pre_flowering_drought	Rewetting_period	Bacteria	Verrucomicrobia	Verrucomicrobiae	Verrucomicrobiales	Verrucomicrobiaceae	Luteolibacter	_	Fungi	Mucoromycota	Glomeromycotina	Glomerales	Glomeraceae	Rhizophagus	Arbuscular mycorrhizal
Bac518	OTU118Rhizophagus	0.633858	3.84797e-05	Root	Pre_flowering_drought	Rewetting_period	Bacteria	Bacteroidetes	Sphingobacteria	Sphingobacteriales	Sphingobacteriaceae	SphingobacteriaceaeFA	_	Fungi	Mucoromycota	Glomeromycotina	Glomerales	Glomeraceae	Rhizophagus	Arbuscular mycorrhizal
Bac532	OTU118Rhizophagus	0.657835	1.36761e-05	Root	Pre_flowering_drought	Rewetting_period	Bacteria	Bacteroidetes	Sphingobacteria	Sphingobacteriales	Sphingobacteriaceae	SphingobacteriaceaeFA	_	Fungi	Mucoromycota	Glomeromycotina	Glomerales	Glomeraceae	Rhizophagus	Arbuscular mycorrhizal
Bac556	OTU118Rhizophagus	0.64129	2.82468e-05	Root	Pre_flowering_drought	Rewetting_period	Bacteria	Verrucomicrobia	Opitutae	Opitutales	Opitutaceae	OpitutaceaeFA	_	Fungi	Mucoromycota	Glomeromycotina	Glomerales	Glomeraceae	Rhizophagus	Arbuscular mycorrhizal
Bac576	OTU118Rhizophagus	0.715852	7.33333e-07	Root	Pre_flowering_drought	Rewetting_period	Bacteria	Bacteroidetes	Sphingobacteria	Sphingobacteriales	SphingobacterialesOR	SphingobacterialesOR	_	Fungi	Mucoromycota	Glomeromycotina	Glomerales	Glomeraceae	Rhizophagus	Arbuscular mycorrhizal
Bac588	OTU118Rhizophagus	0.616264	7.7627e-05	Root	Pre_flowering_drought	Rewetting_period	Bacteria	Acidobacteria	Chloracidobacteria	ChloracidobacteriaCL	ChloracidobacteriaCL	ChloracidobacteriaCL	_	Fungi	Mucoromycota	Glomeromycotina	Glomerales	Glomeraceae	Rhizophagus	Arbuscular mycorrhizal
Bac608	OTU118Rhizophagus	0.619022	6.98748e-05	Root	Pre_flowering_drought	Rewetting_period	Bacteria	Verrucomicrobia	Verrucomicrobiae	Verrucomicrobiales	VerrucomicrobialesOR	VerrucomicrobialesOR	_	Fungi	Mucoromycota	Glomeromycotina	Glomerales	Glomeraceae	Rhizophagus	Arbuscular mycorrhizal
Bac651	OTU118Rhizophagus	0.629529	4.59859e-05	Root	Pre_flowering_drought	Rewetting_period	Bacteria	Bacteroidetes	Sphingobacteria	Sphingobacteriales	Sphingobacteriaceae	Parapedobacter	_	Fungi	Mucoromycota	Glomeromycotina	Glomerales	Glomeraceae	Rhizophagus	Arbuscular mycorrhizal
Bac703	OTU118Rhizophagus	0.646697	2.24393e-05	Root	Pre_flowering_drought	Rewetting_period	Bacteria	Verrucomicrobia	Spartobacteria	Spartobacteriales	Spartobacteriaceae	SpartobacteriaceaeFA	_	Fungi	Mucoromycota	Glomeromycotina	Glomerales	Glomeraceae	Rhizophagus	Arbuscular mycorrhizal
Bac714	OTU118Rhizophagus	0.654082	1.62143e-05	Root	Pre_flowering_drought	Rewetting_period	Bacteria	Proteobacteria	Gammaproteobacteria	_	_	_	_	Fungi	Mucoromycota	Glomeromycotina	Glomerales	Glomeraceae	Rhizophagus	Arbuscular mycorrhizal
Bac739	OTU118Rhizophagus	0.666415	9.30339e-06	Root	Pre_flowering_drought	Rewetting_period	Bacteria	Proteobacteria	Alphaproteobacteria	_	_	_	_	Fungi	Mucoromycota	Glomeromycotina	Glomerales	Glomeraceae	Rhizophagus	Arbuscular mycorrhizal
Bac773	OTU118Rhizophagus	0.651874	1.79123e-05	Root	Pre_flowering_drought	Rewetting_period	Bacteria	Proteobacteria	Gammaproteobacteria	Oceanospirillales	Halomonadaceae	Salicola	_	Fungi	Mucoromycota	Glomeromycotina	Glomerales	Glomeraceae	Rhizophagus	Arbuscular mycorrhizal
Bac788	OTU118Rhizophagus	0.605609	0.000116058	Root	Pre_flowering_drought	Rewetting_period	Bacteria	Proteobacteria	Deltaproteobacteria	Myxococcales	Haliangiaceae	HaliangiaceaeFA	_	Fungi	Mucoromycota	Glomeromycotina	Glomerales	Glomeraceae	Rhizophagus	Arbuscular mycorrhizal
Bac829	OTU118Rhizophagus	0.670566	7.66322e-06	Root	Pre_flowering_drought	Rewetting_period	Bacteria	Bacteroidetes	Flavobacteria	FlavobacteriaCL	FlavobacteriaCL	FlavobacteriaCL	_	Fungi	Mucoromycota	Glomeromycotina	Glomerales	Glomeraceae	Rhizophagus	Arbuscular mycorrhizal
Bac848	OTU118Rhizophagus	0.605489	0.000116584	Root	Pre_flowering_drought	Rewetting_period	Bacteria	Proteobacteria	Deltaproteobacteria	Myxococcales	Haliangiaceae	HaliangiaceaeFA	_	Fungi	Mucoromycota	Glomeromycotina	Glomerales	Glomeraceae	Rhizophagus	Arbuscular mycorrhizal
Bac876	OTU118Rhizophagus	0.70591	1.27983e-06	Root	Pre_flowering_drought	Rewetting_period	Bacteria	_	_	_	_	_	_	Fungi	Mucoromycota	Glomeromycotina	Glomerales	Glomeraceae	Rhizophagus	Arbuscular mycorrhizal
Bac882	OTU118Rhizophagus	0.600464	0.000140471	Root	Pre_flowering_drought	Rewetting_period	Bacteria	Proteobacteria	Deltaproteobacteria	Myxococcales	Haliangiaceae	HaliangiaceaeFA	_	Fungi	Mucoromycota	Glomeromycotina	Glomerales	Glomeraceae	Rhizophagus	Arbuscular mycorrhizal
Bac887	OTU118Rhizophagus	0.605207	0.000117858	Root	Pre_flowering_drought	Rewetting_period	Bacteria	Verrucomicrobia	Verrucomicrobiae	Verrucomicrobiales	VerrucomicrobialesOR	VerrucomicrobialesOR	_	Fungi	Mucoromycota	Glomeromycotina	Glomerales	Glomeraceae	Rhizophagus	Arbuscular mycorrhizal
Bac974	OTU118Rhizophagus	0.602101	0.000132405	Root	Pre_flowering_drought	Rewetting_period	Bacteria	Proteobacteria	Deltaproteobacteria	Myxococcales	MyxococcalesOR	MyxococcalesOR	_	Fungi	Mucoromycota	Glomeromycotina	Glomerales	Glomeraceae	Rhizophagus	Arbuscular mycorrhizal
Bac985	OTU118Rhizophagus	0.673318	6.72539e-06	Root	Pre_flowering_drought	Rewetting_period	Bacteria	Armatimonadetes	CH21	CH21CL	CH21CL	CH21CL	_	Fungi	Mucoromycota	Glomeromycotina	Glomerales	Glomeraceae	Rhizophagus	Arbuscular mycorrhizal
Bac1022	OTU118Rhizophagus	0.624705	5.57182e-05	Root	Pre_flowering_drought	Rewetting_period	Bacteria	Proteobacteria	Deltaproteobacteria	Myxococcales	MyxococcalesOR	MyxococcalesOR	_	Fungi	Mucoromycota	Glomeromycotina	Glomerales	Glomeraceae	Rhizophagus	Arbuscular mycorrhizal
Bac1062	OTU118Rhizophagus	0.671401	7.36594e-06	Root	Pre_flowering_drought	Rewetting_period	Bacteria	Proteobacteria	Betaproteobacteria	Rhodocyclales	RhodocyclalesOR	RhodocyclalesOR	_	Fungi	Mucoromycota	Glomeromycotina	Glomerales	Glomeraceae	Rhizophagus	Arbuscular mycorrhizal
Bac1185	OTU118Rhizophagus	0.601809	0.000133822	Root	Pre_flowering_drought	Rewetting_period	Bacteria	Chlorobi	SM1B09	SM1B09CL	SM1B09CL	SM1B09CL	_	Fungi	Mucoromycota	Glomeromycotina	Glomerales	Glomeraceae	Rhizophagus	Arbuscular mycorrhizal
Bac1205	OTU118Rhizophagus	0.710233	1.00728e-06	Root	Pre_flowering_drought	Rewetting_period	Bacteria	Verrucomicrobia	Opitutae	Opitutales	Opitutaceae	OpitutaceaeFA	_	Fungi	Mucoromycota	Glomeromycotina	Glomerales	Glomeraceae	Rhizophagus	Arbuscular mycorrhizal
Bac1292	OTU118Rhizophagus	0.674724	6.28884e-06	Root	Pre_flowering_drought	Rewetting_period	Bacteria	Acidobacteria	AcidobacteriaPH	Acidobacteriales	Acidobacteriaceae	_	_	Fungi	Mucoromycota	Glomeromycotina	Glomerales	Glomeraceae	Rhizophagus	Arbuscular mycorrhizal
Bac1375	OTU118Rhizophagus	0.644872	2.42455e-05	Root	Pre_flowering_drought	Rewetting_period	Bacteria	_	_	_	_	_	_	Fungi	Mucoromycota	Glomeromycotina	Glomerales	Glomeraceae	Rhizophagus	Arbuscular mycorrhizal
Bac1379	OTU118Rhizophagus	0.61354	8.61303e-05	Root	Pre_flowering_drought	Rewetting_period	Bacteria	TM7	TM7PH	TM7PH	TM7PH	TM7PH	_	Fungi	Mucoromycota	Glomeromycotina	Glomerales	Glomeraceae	Rhizophagus	Arbuscular mycorrhizal
Bac1427	OTU118Rhizophagus	0.612309	9.03049e-05	Root	Pre_flowering_drought	Rewetting_period	Bacteria	ZB2	ZB2PH	ZB2PH	ZB2PH	ZB2PH	_	Fungi	Mucoromycota	Glomeromycotina	Glomerales	Glomeraceae	Rhizophagus	Arbuscular mycorrhizal
Bac1592	OTU118Rhizophagus	0.604093	0.000123035	Root	Pre_flowering_drought	Rewetting_period	Bacteria	Verrucomicrobia	Verrucomicrobiae	Verrucomicrobiales	VerrucomicrobialesOR	VerrucomicrobialesOR	_	Fungi	Mucoromycota	Glomeromycotina	Glomerales	Glomeraceae	Rhizophagus	Arbuscular mycorrhizal
Bac1596	OTU118Rhizophagus	0.605883	0.000114775	Root	Pre_flowering_drought	Rewetting_period	Bacteria	Gemmatimonadetes	GemmatimonadetesPH	GemmatimonadetesPH	GemmatimonadetesPH	GemmatimonadetesPH	_	Fungi	Mucoromycota	Glomeromycotina	Glomerales	Glomeraceae	Rhizophagus	Arbuscular mycorrhizal
OTU19Sarocladium	OTU118Rhizophagus	0.606983	0.000110253	Root	Pre_flowering_drought	Rewetting_period	Fungi	Ascomycota	Sordariomycetes	Hypocreales	_	Sarocladium	Plant pathogen	Fungi	Mucoromycota	Glomeromycotina	Glomerales	Glomeraceae	Rhizophagus	Arbuscular mycorrhizal
OTU81Schizothecium	OTU118Rhizophagus	0.603336	0.000126324	Root	Pre_flowering_drought	Rewetting_period	Fungi	Ascomycota	Sordariomycetes	Sordariales	Lasiosphaeriaceae	Schizothecium	Saprotroph	Fungi	Mucoromycota	Glomeromycotina	Glomerales	Glomeraceae	Rhizophagus	Arbuscular mycorrhizal
OTU106Sordariomycetes	OTU118Rhizophagus	0.736416	2.11522e-07	Root	Pre_flowering_drought	Rewetting_period	Fungi	Ascomycota	Sordariomycetes	Sordariales	Lasiosphaeriaceae	Podospora	Endophyte	Fungi	Mucoromycota	Glomeromycotina	Glomerales	Glomeraceae	Rhizophagus	Arbuscular mycorrhizal
OTU56Agaricomycetes	OTU118Rhizophagus	0.713027	8.57544e-07	Root	Pre_flowering_drought	Rewetting_period	Fungi	Basidiomycota	Agaricomycetes	Auriculariales	_	Oliveonia	Saprotroph	Fungi	Mucoromycota	Glomeromycotina	Glomerales	Glomeraceae	Rhizophagus	Arbuscular mycorrhizal
OTU166Rhizophagus	OTU118Rhizophagus	0.887712	1.02383e-13	Root	Pre_flowering_drought	Rewetting_period	Fungi	Mucoromycota	Glomeromycotina	Glomerales	Glomeraceae	Rhizophagus	Arbuscular mycorrhizal	Fungi	Mucoromycota	Glomeromycotina	Glomerales	Glomeraceae	Rhizophagus	Arbuscular mycorrhizal
OTU150Rhizophagus	OTU118Rhizophagus	0.710147	1.01195e-06	Root	Pre_flowering_drought	Rewetting_period	Fungi	Mucoromycota	Glomeromycotina	Glomerales	Glomeraceae	Rhizophagus	Arbuscular mycorrhizal	Fungi	Mucoromycota	Glomeromycotina	Glomerales	Glomeraceae	Rhizophagus	Arbuscular mycorrhizal
OTU110Myrmecridium	OTU118Rhizophagus	0.657802	1.36994e-05	Root	Pre_flowering_drought	Rewetting_period	Fungi	Ascomycota	Sordariomycetes	_	_	Myrmecridium	Saprotroph	Fungi	Mucoromycota	Glomeromycotina	Glomerales	Glomeraceae	Rhizophagus	Arbuscular mycorrhizal
Bac24	OTU161Rhizophagus	0.629226	4.65709e-05	Root	Pre_flowering_drought	Rewetting_period	Bacteria	Bacteroidetes	Sphingobacteria	Sphingobacteriales	SphingobacterialesOR	Chitinophaga	_	Fungi	Mucoromycota	Glomeromycotina	Glomerales	Glomeraceae	Rhizophagus	Arbuscular mycorrhizal
Bac30	OTU161Rhizophagus	0.707179	1.19513e-06	Root	Pre_flowering_drought	Rewetting_period	Bacteria	Proteobacteria	Gammaproteobacteria	Xanthomonadales	Sinobacteraceae	SinobacteraceaeFA	_	Fungi	Mucoromycota	Glomeromycotina	Glomerales	Glomeraceae	Rhizophagus	Arbuscular mycorrhizal
Bac54	OTU161Rhizophagus	0.692038	2.6761e-06	Root	Pre_flowering_drought	Rewetting_period	Bacteria	Acidobacteria	Chloracidobacteria	ChloracidobacteriaCL	ChloracidobacteriaCL	ChloracidobacteriaCL	_	Fungi	Mucoromycota	Glomeromycotina	Glomerales	Glomeraceae	Rhizophagus	Arbuscular mycorrhizal
Bac63	OTU161Rhizophagus	0.748185	9.97659e-08	Root	Pre_flowering_drought	Rewetting_period	Bacteria	Bacteroidetes	Sphingobacteria	Sphingobacteriales	Flexibacteraceae	Cytophaga	_	Fungi	Mucoromycota	Glomeromycotina	Glomerales	Glomeraceae	Rhizophagus	Arbuscular mycorrhizal
Bac68	OTU161Rhizophagus	0.745949	1.1564e-07	Root	Pre_flowering_drought	Rewetting_period	Bacteria	Bacteroidetes	Sphingobacteria	Sphingobacteriales	Flexibacteraceae	Cytophaga	_	Fungi	Mucoromycota	Glomeromycotina	Glomerales	Glomeraceae	Rhizophagus	Arbuscular mycorrhizal
Bac72	OTU161Rhizophagus	0.612824	8.85369e-05	Root	Pre_flowering_drought	Rewetting_period	Bacteria	Proteobacteria	Gammaproteobacteria	Pseudomonadales	Pseudomonadaceae	Pseudomonas	_	Fungi	Mucoromycota	Glomeromycotina	Glomerales	Glomeraceae	Rhizophagus	Arbuscular mycorrhizal
Bac82	OTU161Rhizophagus	0.635212	3.6383e-05	Root	Pre_flowering_drought	Rewetting_period	Bacteria	Bacteroidetes	Sphingobacteria	Sphingobacteriales	Flexibacteraceae	Cytophaga	_	Fungi	Mucoromycota	Glomeromycotina	Glomerales	Glomeraceae	Rhizophagus	Arbuscular mycorrhizal
Bac87	OTU161Rhizophagus	0.743318	1.3747e-07	Root	Pre_flowering_drought	Rewetting_period	Bacteria	Proteobacteria	Deltaproteobacteria	Myxococcales	MyxococcalesOR	MyxococcalesOR	_	Fungi	Mucoromycota	Glomeromycotina	Glomerales	Glomeraceae	Rhizophagus	Arbuscular mycorrhizal
Bac101	OTU161Rhizophagus	0.721937	5.10798e-07	Root	Pre_flowering_drought	Rewetting_period	Bacteria	Proteobacteria	Alphaproteobacteria	Caulobacterales	Caulobacteraceae	Asticcacaulis	_	Fungi	Mucoromycota	Glomeromycotina	Glomerales	Glomeraceae	Rhizophagus	Arbuscular mycorrhizal
Bac103	OTU161Rhizophagus	0.672051	7.13592e-06	Root	Pre_flowering_drought	Rewetting_period	Bacteria	Bacteroidetes	Sphingobacteria	Sphingobacteriales	Saprospiraceae	SaprospiraceaeFA	_	Fungi	Mucoromycota	Glomeromycotina	Glomerales	Glomeraceae	Rhizophagus	Arbuscular mycorrhizal
Bac108	OTU161Rhizophagus	0.783257	7.89202e-09	Root	Pre_flowering_drought	Rewetting_period	Bacteria	Bacteroidetes	Flavobacteria	Flavobacteriales	Cryomorphaceae	CryomorphaceaeFA	_	Fungi	Mucoromycota	Glomeromycotina	Glomerales	Glomeraceae	Rhizophagus	Arbuscular mycorrhizal
Bac115	OTU161Rhizophagus	0.695169	2.27306e-06	Root	Pre_flowering_drought	Rewetting_period	Bacteria	Proteobacteria	Alphaproteobacteria	Rhodospirillales	Rhodospirillaceae	RhodospirillaceaeFA	_	Fungi	Mucoromycota	Glomeromycotina	Glomerales	Glomeraceae	Rhizophagus	Arbuscular mycorrhizal
Bac122	OTU161Rhizophagus	0.765011	3.11335e-08	Root	Pre_flowering_drought	Rewetting_period	Bacteria	Bacteroidetes	Sphingobacteria	Sphingobacteriales	Flexibacteraceae	Cytophaga	_	Fungi	Mucoromycota	Glomeromycotina	Glomerales	Glomeraceae	Rhizophagus	Arbuscular mycorrhizal
Bac141	OTU161Rhizophagus	0.653142	1.69277e-05	Root	Pre_flowering_drought	Rewetting_period	Bacteria	Proteobacteria	Deltaproteobacteria	Myxococcales	MyxococcalesOR	MyxococcalesOR	_	Fungi	Mucoromycota	Glomeromycotina	Glomerales	Glomeraceae	Rhizophagus	Arbuscular mycorrhizal
Bac148	OTU161Rhizophagus	0.656325	1.46612e-05	Root	Pre_flowering_drought	Rewetting_period	Bacteria	Bacteroidetes	Sphingobacteria	Sphingobacteriales	Flexibacteraceae	Cytophaga	_	Fungi	Mucoromycota	Glomeromycotina	Glomerales	Glomeraceae	Rhizophagus	Arbuscular mycorrhizal
Bac153	OTU161Rhizophagus	0.65896	1.30026e-05	Root	Pre_flowering_drought	Rewetting_period	Bacteria	Proteobacteria	Alphaproteobacteria	Rhizobiales	Hyphomicrobiaceae	Rhodoplanes	_	Fungi	Mucoromycota	Glomeromycotina	Glomerales	Glomeraceae	Rhizophagus	Arbuscular mycorrhizal
Bac165	OTU161Rhizophagus	0.663664	1.05313e-05	Root	Pre_flowering_drought	Rewetting_period	Bacteria	Proteobacteria	Betaproteobacteria	Burkholderiales	BurkholderialesOR	Methylibium	_	Fungi	Mucoromycota	Glomeromycotina	Glomerales	Glomeraceae	Rhizophagus	Arbuscular mycorrhizal
Bac171	OTU161Rhizophagus	0.741843	1.50445e-07	Root	Pre_flowering_drought	Rewetting_period	Bacteria	Bacteroidetes	Sphingobacteria	Sphingobacteriales	Flexibacteraceae	Cytophaga	_	Fungi	Mucoromycota	Glomeromycotina	Glomerales	Glomeraceae	Rhizophagus	Arbuscular mycorrhizal
Bac202	OTU161Rhizophagus	0.69622	2.14897e-06	Root	Pre_flowering_drought	Rewetting_period	Bacteria	Proteobacteria	Gammaproteobacteria	Xanthomonadales	Sinobacteraceae	SinobacteraceaeFA	_	Fungi	Mucoromycota	Glomeromycotina	Glomerales	Glomeraceae	Rhizophagus	Arbuscular mycorrhizal
Bac209	OTU161Rhizophagus	0.682915	4.24072e-06	Root	Pre_flowering_drought	Rewetting_period	Bacteria	Proteobacteria	Alphaproteobacteria	Caulobacterales	Caulobacteraceae	CaulobacteraceaeFA	_	Fungi	Mucoromycota	Glomeromycotina	Glomerales	Glomeraceae	Rhizophagus	Arbuscular mycorrhizal
Bac215	OTU161Rhizophagus	0.614156	8.41946e-05	Root	Pre_flowering_drought	Rewetting_period	Bacteria	Chloroflexi	ChloroflexiPH	Roseiflexales	Kouleothrixaceae	KouleothrixaceaeFA	_	Fungi	Mucoromycota	Glomeromycotina	Glomerales	Glomeraceae	Rhizophagus	Arbuscular mycorrhizal
Bac218	OTU161Rhizophagus	0.719516	5.89073e-07	Root	Pre_flowering_drought	Rewetting_period	Bacteria	Bacteroidetes	Sphingobacteria	Sphingobacteriales	SphingobacterialesOR	SphingobacterialesOR	_	Fungi	Mucoromycota	Glomeromycotina	Glomerales	Glomeraceae	Rhizophagus	Arbuscular mycorrhizal
Bac234	OTU161Rhizophagus	0.656834	1.43301e-05	Root	Pre_flowering_drought	Rewetting_period	Bacteria	Acidobacteria	AcidobacteriaPH	Acidobacteriales	AcidobacterialesOR	AcidobacterialesOR	_	Fungi	Mucoromycota	Glomeromycotina	Glomerales	Glomeraceae	Rhizophagus	Arbuscular mycorrhizal
Bac240	OTU161Rhizophagus	0.714238	8.01975e-07	Root	Pre_flowering_drought	Rewetting_period	Bacteria	Armatimonadetes	CH21	CH21CL	CH21CL	CH21CL	_	Fungi	Mucoromycota	Glomeromycotina	Glomerales	Glomeraceae	Rhizophagus	Arbuscular mycorrhizal
Bac272	OTU161Rhizophagus	0.626842	5.1217e-05	Root	Pre_flowering_drought	Rewetting_period	Bacteria	Proteobacteria	Deltaproteobacteria	Bdellovibrionales	Bdellovibrionaceae	BdellovibrionaceaeFA	_	Fungi	Mucoromycota	Glomeromycotina	Glomerales	Glomeraceae	Rhizophagus	Arbuscular mycorrhizal
Bac276	OTU161Rhizophagus	0.714811	7.77026e-07	Root	Pre_flowering_drought	Rewetting_period	Bacteria	Proteobacteria	Deltaproteobacteria	Myxococcales	MyxococcalesOR	MyxococcalesOR	_	Fungi	Mucoromycota	Glomeromycotina	Glomerales	Glomeraceae	Rhizophagus	Arbuscular mycorrhizal
Bac282	OTU161Rhizophagus	0.698552	1.89586e-06	Root	Pre_flowering_drought	Rewetting_period	Bacteria	Proteobacteria	Deltaproteobacteria	Myxococcales	Haliangiaceae	HaliangiaceaeFA	_	Fungi	Mucoromycota	Glomeromycotina	Glomerales	Glomeraceae	Rhizophagus	Arbuscular mycorrhizal
Bac294	OTU161Rhizophagus	0.760319	4.32275e-08	Root	Pre_flowering_drought	Rewetting_period	Bacteria	Verrucomicrobia	Opitutae	Opitutales	Opitutaceae	OpitutaceaeFA	_	Fungi	Mucoromycota	Glomeromycotina	Glomerales	Glomeraceae	Rhizophagus	Arbuscular mycorrhizal
Bac303	OTU161Rhizophagus	0.615064	8.13176e-05	Root	Pre_flowering_drought	Rewetting_period	Bacteria	Chloroflexi	ChloroflexiPH	Roseiflexales	Kouleothrixaceae	KouleothrixaceaeFA	_	Fungi	Mucoromycota	Glomeromycotina	Glomerales	Glomeraceae	Rhizophagus	Arbuscular mycorrhizal
Bac304	OTU161Rhizophagus	0.67465	6.30821e-06	Root	Pre_flowering_drought	Rewetting_period	Bacteria	Proteobacteria	Betaproteobacteria	Burkholderiales	Comamonadaceae	Ramlibacter	_	Fungi	Mucoromycota	Glomeromycotina	Glomerales	Glomeraceae	Rhizophagus	Arbuscular mycorrhizal
Bac323	OTU161Rhizophagus	0.671034	7.49147e-06	Root	Pre_flowering_drought	Rewetting_period	Bacteria	Proteobacteria	Deltaproteobacteria	Myxococcales	MyxococcalesOR	MyxococcalesOR	_	Fungi	Mucoromycota	Glomeromycotina	Glomerales	Glomeraceae	Rhizophagus	Arbuscular mycorrhizal
Bac325	OTU161Rhizophagus	0.711185	9.51699e-07	Root	Pre_flowering_drought	Rewetting_period	Bacteria	Proteobacteria	Alphaproteobacteria	AlphaproteobacteriaCL	AlphaproteobacteriaCL	AlphaproteobacteriaCL	_	Fungi	Mucoromycota	Glomeromycotina	Glomerales	Glomeraceae	Rhizophagus	Arbuscular mycorrhizal
Bac331	OTU161Rhizophagus	0.700563	1.70256e-06	Root	Pre_flowering_drought	Rewetting_period	Bacteria	Verrucomicrobia	Verrucomicrobiae	Verrucomicrobiales	Verrucomicrobiaceae	Luteolibacter	_	Fungi	Mucoromycota	Glomeromycotina	Glomerales	Glomeraceae	Rhizophagus	Arbuscular mycorrhizal
Bac359	OTU161Rhizophagus	0.672204	7.07883e-06	Root	Pre_flowering_drought	Rewetting_period	Bacteria	Proteobacteria	Deltaproteobacteria	Bdellovibrionales	Bdellovibrionaceae	BdellovibrionaceaeFA	_	Fungi	Mucoromycota	Glomeromycotina	Glomerales	Glomeraceae	Rhizophagus	Arbuscular mycorrhizal
Bac360	OTU161Rhizophagus	0.754706	6.40541e-08	Root	Pre_flowering_drought	Rewetting_period	Bacteria	Verrucomicrobia	Verrucomicrobiae	Verrucomicrobiales	VerrucomicrobialesOR	VerrucomicrobialesOR	_	Fungi	Mucoromycota	Glomeromycotina	Glomerales	Glomeraceae	Rhizophagus	Arbuscular mycorrhizal
Bac382	OTU161Rhizophagus	0.696071	2.16733e-06	Root	Pre_flowering_drought	Rewetting_period	Bacteria	Proteobacteria	Betaproteobacteria	Methylophilales	Methylophilaceae	MethylophilaceaeFA	_	Fungi	Mucoromycota	Glomeromycotina	Glomerales	Glomeraceae	Rhizophagus	Arbuscular mycorrhizal
Bac391	OTU161Rhizophagus	0.613824	8.52461e-05	Root	Pre_flowering_drought	Rewetting_period	Bacteria	Verrucomicrobia	Spartobacteria	Spartobacteriales	Spartobacteriaceae	Chthoniobacter	_	Fungi	Mucoromycota	Glomeromycotina	Glomerales	Glomeraceae	Rhizophagus	Arbuscular mycorrhizal
Bac404	OTU161Rhizophagus	0.638148	3.22825e-05	Root	Pre_flowering_drought	Rewetting_period	Bacteria	Proteobacteria	Deltaproteobacteria	Myxococcales	Haliangiaceae	HaliangiaceaeFA	_	Fungi	Mucoromycota	Glomeromycotina	Glomerales	Glomeraceae	Rhizophagus	Arbuscular mycorrhizal
Bac414	OTU161Rhizophagus	0.659364	1.27724e-05	Root	Pre_flowering_drought	Rewetting_period	Bacteria	TM7	TM7PH	TM7PH	TM7PH	TM7PH	_	Fungi	Mucoromycota	Glomeromycotina	Glomerales	Glomeraceae	Rhizophagus	Arbuscular mycorrhizal
Bac425	OTU161Rhizophagus	0.703578	1.45143e-06	Root	Pre_flowering_drought	Rewetting_period	Bacteria	Proteobacteria	Deltaproteobacteria	Bdellovibrionales	Bdellovibrionaceae	BdellovibrionaceaeFA	_	Fungi	Mucoromycota	Glomeromycotina	Glomerales	Glomeraceae	Rhizophagus	Arbuscular mycorrhizal
Bac428	OTU161Rhizophagus	0.685284	3.75981e-06	Root	Pre_flowering_drought	Rewetting_period	Bacteria	Bacteroidetes	_	_	_	_	_	Fungi	Mucoromycota	Glomeromycotina	Glomerales	Glomeraceae	Rhizophagus	Arbuscular mycorrhizal
Bac433	OTU161Rhizophagus	0.692549	2.60556e-06	Root	Pre_flowering_drought	Rewetting_period	Bacteria	Proteobacteria	Deltaproteobacteria	Bdellovibrionales	Bdellovibrionaceae	BdellovibrionaceaeFA	_	Fungi	Mucoromycota	Glomeromycotina	Glomerales	Glomeraceae	Rhizophagus	Arbuscular mycorrhizal
Bac435	OTU161Rhizophagus	0.637889	3.26121e-05	Root	Pre_flowering_drought	Rewetting_period	Bacteria	Bacteroidetes	Sphingobacteria	Sphingobacteriales	SphingobacterialesOR	SphingobacterialesOR	_	Fungi	Mucoromycota	Glomeromycotina	Glomerales	Glomeraceae	Rhizophagus	Arbuscular mycorrhizal
Bac454	OTU161Rhizophagus	0.747928	1.01575e-07	Root	Pre_flowering_drought	Rewetting_period	Bacteria	Verrucomicrobia	Verrucomicrobiae	Verrucomicrobiales	Verrucomicrobiaceae	VerrucomicrobiaceaeFA	_	Fungi	Mucoromycota	Glomeromycotina	Glomerales	Glomeraceae	Rhizophagus	Arbuscular mycorrhizal
Bac475	OTU161Rhizophagus	0.617877	7.30527e-05	Root	Pre_flowering_drought	Rewetting_period	Bacteria	TM7	TM7PH	TM7PH	TM7PH	TM7PH	_	Fungi	Mucoromycota	Glomeromycotina	Glomerales	Glomeraceae	Rhizophagus	Arbuscular mycorrhizal
Bac491	OTU161Rhizophagus	0.689613	3.02766e-06	Root	Pre_flowering_drought	Rewetting_period	Bacteria	Bacteroidetes	Flavobacteria	FlavobacteriaCL	FlavobacteriaCL	FlavobacteriaCL	_	Fungi	Mucoromycota	Glomeromycotina	Glomerales	Glomeraceae	Rhizophagus	Arbuscular mycorrhizal
Bac494	OTU161Rhizophagus	0.601847	0.000133677	Root	Pre_flowering_drought	Rewetting_period	Bacteria	Proteobacteria	Alphaproteobacteria	AlphaproteobacteriaCL	AlphaproteobacteriaCL	AlphaproteobacteriaCL	_	Fungi	Mucoromycota	Glomeromycotina	Glomerales	Glomeraceae	Rhizophagus	Arbuscular mycorrhizal
Bac496	OTU161Rhizophagus	0.681152	4.62813e-06	Root	Pre_flowering_drought	Rewetting_period	Bacteria	Acidobacteria	AcidobacteriaPH	Acidobacteriales	Acidobacteriaceae	Terriglobus	_	Fungi	Mucoromycota	Glomeromycotina	Glomerales	Glomeraceae	Rhizophagus	Arbuscular mycorrhizal
Bac500	OTU161Rhizophagus	0.6602	1.22931e-05	Root	Pre_flowering_drought	Rewetting_period	Bacteria	Verrucomicrobia	Verrucomicrobiae	Verrucomicrobiales	Verrucomicrobiaceae	Luteolibacter	_	Fungi	Mucoromycota	Glomeromycotina	Glomerales	Glomeraceae	Rhizophagus	Arbuscular mycorrhizal
Bac518	OTU161Rhizophagus	0.628462	4.79913e-05	Root	Pre_flowering_drought	Rewetting_period	Bacteria	Bacteroidetes	Sphingobacteria	Sphingobacteriales	Sphingobacteriaceae	SphingobacteriaceaeFA	_	Fungi	Mucoromycota	Glomeromycotina	Glomerales	Glomeraceae	Rhizophagus	Arbuscular mycorrhizal
Bac527	OTU161Rhizophagus	0.615937	7.85786e-05	Root	Pre_flowering_drought	Rewetting_period	Bacteria	Bacteroidetes	Sphingobacteria	Sphingobacteriales	SphingobacterialesOR	SphingobacterialesOR	_	Fungi	Mucoromycota	Glomeromycotina	Glomerales	Glomeraceae	Rhizophagus	Arbuscular mycorrhizal
Bac528	OTU161Rhizophagus	0.638294	3.20781e-05	Root	Pre_flowering_drought	Rewetting_period	Bacteria	Bacteroidetes	Flavobacteria	Flavobacteriales	Flavobacteriaceae	Chryseobacterium	_	Fungi	Mucoromycota	Glomeromycotina	Glomerales	Glomeraceae	Rhizophagus	Arbuscular mycorrhizal
Bac532	OTU161Rhizophagus	0.719787	5.80883e-07	Root	Pre_flowering_drought	Rewetting_period	Bacteria	Bacteroidetes	Sphingobacteria	Sphingobacteriales	Sphingobacteriaceae	SphingobacteriaceaeFA	_	Fungi	Mucoromycota	Glomeromycotina	Glomerales	Glomeraceae	Rhizophagus	Arbuscular mycorrhizal
Bac542	OTU161Rhizophagus	0.623062	5.95385e-05	Root	Pre_flowering_drought	Rewetting_period	Bacteria	TM7	TM7PH	TM7PH	TM7PH	TM7PH	_	Fungi	Mucoromycota	Glomeromycotina	Glomerales	Glomeraceae	Rhizophagus	Arbuscular mycorrhizal
Bac556	OTU161Rhizophagus	0.712756	8.695e-07	Root	Pre_flowering_drought	Rewetting_period	Bacteria	Verrucomicrobia	Opitutae	Opitutales	Opitutaceae	OpitutaceaeFA	_	Fungi	Mucoromycota	Glomeromycotina	Glomerales	Glomeraceae	Rhizophagus	Arbuscular mycorrhizal
Bac576	OTU161Rhizophagus	0.735759	2.20652e-07	Root	Pre_flowering_drought	Rewetting_period	Bacteria	Bacteroidetes	Sphingobacteria	Sphingobacteriales	SphingobacterialesOR	SphingobacterialesOR	_	Fungi	Mucoromycota	Glomeromycotina	Glomerales	Glomeraceae	Rhizophagus	Arbuscular mycorrhizal
Bac588	OTU161Rhizophagus	0.636257	3.48617e-05	Root	Pre_flowering_drought	Rewetting_period	Bacteria	Acidobacteria	Chloracidobacteria	ChloracidobacteriaCL	ChloracidobacteriaCL	ChloracidobacteriaCL	_	Fungi	Mucoromycota	Glomeromycotina	Glomerales	Glomeraceae	Rhizophagus	Arbuscular mycorrhizal
Bac608	OTU161Rhizophagus	0.673091	6.7975e-06	Root	Pre_flowering_drought	Rewetting_period	Bacteria	Verrucomicrobia	Verrucomicrobiae	Verrucomicrobiales	VerrucomicrobialesOR	VerrucomicrobialesOR	_	Fungi	Mucoromycota	Glomeromycotina	Glomerales	Glomeraceae	Rhizophagus	Arbuscular mycorrhizal
Bac642	OTU161Rhizophagus	0.617565	7.38816e-05	Root	Pre_flowering_drought	Rewetting_period	Bacteria	Chloroflexi	ChloroflexiPH	Roseiflexales	RoseiflexalesOR	RoseiflexalesOR	_	Fungi	Mucoromycota	Glomeromycotina	Glomerales	Glomeraceae	Rhizophagus	Arbuscular mycorrhizal
Bac651	OTU161Rhizophagus	0.642332	2.70573e-05	Root	Pre_flowering_drought	Rewetting_period	Bacteria	Bacteroidetes	Sphingobacteria	Sphingobacteriales	Sphingobacteriaceae	Parapedobacter	_	Fungi	Mucoromycota	Glomeromycotina	Glomerales	Glomeraceae	Rhizophagus	Arbuscular mycorrhizal
Bac683	OTU161Rhizophagus	0.642422	2.69613e-05	Root	Pre_flowering_drought	Rewetting_period	Bacteria	Acidobacteria	Sva0725	Sva0725CL	Sva0725CL	Sva0725CL	_	Fungi	Mucoromycota	Glomeromycotina	Glomerales	Glomeraceae	Rhizophagus	Arbuscular mycorrhizal
Bac691	OTU161Rhizophagus	0.618697	7.07853e-05	Root	Pre_flowering_drought	Rewetting_period	Bacteria	Proteobacteria	Deltaproteobacteria	Myxococcales	MyxococcalesOR	MyxococcalesOR	_	Fungi	Mucoromycota	Glomeromycotina	Glomerales	Glomeraceae	Rhizophagus	Arbuscular mycorrhizal
Bac703	OTU161Rhizophagus	0.658414	1.33327e-05	Root	Pre_flowering_drought	Rewetting_period	Bacteria	Verrucomicrobia	Spartobacteria	Spartobacteriales	Spartobacteriaceae	SpartobacteriaceaeFA	_	Fungi	Mucoromycota	Glomeromycotina	Glomerales	Glomeraceae	Rhizophagus	Arbuscular mycorrhizal
Bac714	OTU161Rhizophagus	0.652464	1.74432e-05	Root	Pre_flowering_drought	Rewetting_period	Bacteria	Proteobacteria	Gammaproteobacteria	_	_	_	_	Fungi	Mucoromycota	Glomeromycotina	Glomerales	Glomeraceae	Rhizophagus	Arbuscular mycorrhizal
Bac735	OTU161Rhizophagus	0.658028	1.35592e-05	Root	Pre_flowering_drought	Rewetting_period	Bacteria	Bacteroidetes	Sphingobacteria	Sphingobacteriales	SphingobacterialesOR	SphingobacterialesOR	_	Fungi	Mucoromycota	Glomeromycotina	Glomerales	Glomeraceae	Rhizophagus	Arbuscular mycorrhizal
Bac739	OTU161Rhizophagus	0.692465	2.61729e-06	Root	Pre_flowering_drought	Rewetting_period	Bacteria	Proteobacteria	Alphaproteobacteria	_	_	_	_	Fungi	Mucoromycota	Glomeromycotina	Glomerales	Glomeraceae	Rhizophagus	Arbuscular mycorrhizal
Bac773	OTU161Rhizophagus	0.604822	0.000119654	Root	Pre_flowering_drought	Rewetting_period	Bacteria	Proteobacteria	Gammaproteobacteria	Oceanospirillales	Halomonadaceae	Salicola	_	Fungi	Mucoromycota	Glomeromycotina	Glomerales	Glomeraceae	Rhizophagus	Arbuscular mycorrhizal
Bac780	OTU161Rhizophagus	0.604136	0.000122841	Root	Pre_flowering_drought	Rewetting_period	Bacteria	Proteobacteria	Deltaproteobacteria	MIZ46	MIZ46OR	MIZ46OR	_	Fungi	Mucoromycota	Glomeromycotina	Glomerales	Glomeraceae	Rhizophagus	Arbuscular mycorrhizal
Bac788	OTU161Rhizophagus	0.676117	5.88258e-06	Root	Pre_flowering_drought	Rewetting_period	Bacteria	Proteobacteria	Deltaproteobacteria	Myxococcales	Haliangiaceae	HaliangiaceaeFA	_	Fungi	Mucoromycota	Glomeromycotina	Glomerales	Glomeraceae	Rhizophagus	Arbuscular mycorrhizal
Bac804	OTU161Rhizophagus	0.6657	9.60517e-06	Root	Pre_flowering_drought	Rewetting_period	Bacteria	Proteobacteria	Deltaproteobacteria	Myxococcales	MyxococcalesOR	MyxococcalesOR	_	Fungi	Mucoromycota	Glomeromycotina	Glomerales	Glomeraceae	Rhizophagus	Arbuscular mycorrhizal
Bac829	OTU161Rhizophagus	0.71544	7.51175e-07	Root	Pre_flowering_drought	Rewetting_period	Bacteria	Bacteroidetes	Flavobacteria	FlavobacteriaCL	FlavobacteriaCL	FlavobacteriaCL	_	Fungi	Mucoromycota	Glomeromycotina	Glomerales	Glomeraceae	Rhizophagus	Arbuscular mycorrhizal
Bac848	OTU161Rhizophagus	0.682811	4.2631e-06	Root	Pre_flowering_drought	Rewetting_period	Bacteria	Proteobacteria	Deltaproteobacteria	Myxococcales	Haliangiaceae	HaliangiaceaeFA	_	Fungi	Mucoromycota	Glomeromycotina	Glomerales	Glomeraceae	Rhizophagus	Arbuscular mycorrhizal
Bac876	OTU161Rhizophagus	0.706588	1.23612e-06	Root	Pre_flowering_drought	Rewetting_period	Bacteria	_	_	_	_	_	_	Fungi	Mucoromycota	Glomeromycotina	Glomerales	Glomeraceae	Rhizophagus	Arbuscular mycorrhizal
Bac882	OTU161Rhizophagus	0.621833	6.24874e-05	Root	Pre_flowering_drought	Rewetting_period	Bacteria	Proteobacteria	Deltaproteobacteria	Myxococcales	Haliangiaceae	HaliangiaceaeFA	_	Fungi	Mucoromycota	Glomeromycotina	Glomerales	Glomeraceae	Rhizophagus	Arbuscular mycorrhizal
Bac887	OTU161Rhizophagus	0.656988	1.42377e-05	Root	Pre_flowering_drought	Rewetting_period	Bacteria	Verrucomicrobia	Verrucomicrobiae	Verrucomicrobiales	VerrucomicrobialesOR	VerrucomicrobialesOR	_	Fungi	Mucoromycota	Glomeromycotina	Glomerales	Glomeraceae	Rhizophagus	Arbuscular mycorrhizal
Bac974	OTU161Rhizophagus	0.646086	2.30179e-05	Root	Pre_flowering_drought	Rewetting_period	Bacteria	Proteobacteria	Deltaproteobacteria	Myxococcales	MyxococcalesOR	MyxococcalesOR	_	Fungi	Mucoromycota	Glomeromycotina	Glomerales	Glomeraceae	Rhizophagus	Arbuscular mycorrhizal
Bac985	OTU161Rhizophagus	0.750471	8.54148e-08	Root	Pre_flowering_drought	Rewetting_period	Bacteria	Armatimonadetes	CH21	CH21CL	CH21CL	CH21CL	_	Fungi	Mucoromycota	Glomeromycotina	Glomerales	Glomeraceae	Rhizophagus	Arbuscular mycorrhizal
Bac1022	OTU161Rhizophagus	0.641083	2.84886e-05	Root	Pre_flowering_drought	Rewetting_period	Bacteria	Proteobacteria	Deltaproteobacteria	Myxococcales	MyxococcalesOR	MyxococcalesOR	_	Fungi	Mucoromycota	Glomeromycotina	Glomerales	Glomeraceae	Rhizophagus	Arbuscular mycorrhizal
Bac1062	OTU161Rhizophagus	0.645874	2.3219e-05	Root	Pre_flowering_drought	Rewetting_period	Bacteria	Proteobacteria	Betaproteobacteria	Rhodocyclales	RhodocyclalesOR	RhodocyclalesOR	_	Fungi	Mucoromycota	Glomeromycotina	Glomerales	Glomeraceae	Rhizophagus	Arbuscular mycorrhizal
Bac1205	OTU161Rhizophagus	0.708262	1.12497e-06	Root	Pre_flowering_drought	Rewetting_period	Bacteria	Verrucomicrobia	Opitutae	Opitutales	Opitutaceae	OpitutaceaeFA	_	Fungi	Mucoromycota	Glomeromycotina	Glomerales	Glomeraceae	Rhizophagus	Arbuscular mycorrhizal
Bac1292	OTU161Rhizophagus	0.722706	4.89907e-07	Root	Pre_flowering_drought	Rewetting_period	Bacteria	Acidobacteria	AcidobacteriaPH	Acidobacteriales	Acidobacteriaceae	_	_	Fungi	Mucoromycota	Glomeromycotina	Glomerales	Glomeraceae	Rhizophagus	Arbuscular mycorrhizal
Bac1369	OTU161Rhizophagus	0.616213	7.77603e-05	Root	Pre_flowering_drought	Rewetting_period	Bacteria	Proteobacteria	Alphaproteobacteria	_	_	_	_	Fungi	Mucoromycota	Glomeromycotina	Glomerales	Glomeraceae	Rhizophagus	Arbuscular mycorrhizal
Bac1375	OTU161Rhizophagus	0.692249	2.64813e-06	Root	Pre_flowering_drought	Rewetting_period	Bacteria	_	_	_	_	_	_	Fungi	Mucoromycota	Glomeromycotina	Glomerales	Glomeraceae	Rhizophagus	Arbuscular mycorrhizal
Bac1486	OTU161Rhizophagus	0.682348	4.36776e-06	Root	Pre_flowering_drought	Rewetting_period	Bacteria	Proteobacteria	Deltaproteobacteria	Bdellovibrionales	Bdellovibrionaceae	BdellovibrionaceaeFA	_	Fungi	Mucoromycota	Glomeromycotina	Glomerales	Glomeraceae	Rhizophagus	Arbuscular mycorrhizal
Bac1592	OTU161Rhizophagus	0.609193	0.000101482	Root	Pre_flowering_drought	Rewetting_period	Bacteria	Verrucomicrobia	Verrucomicrobiae	Verrucomicrobiales	VerrucomicrobialesOR	VerrucomicrobialesOR	_	Fungi	Mucoromycota	Glomeromycotina	Glomerales	Glomeraceae	Rhizophagus	Arbuscular mycorrhizal
Bac1596	OTU161Rhizophagus	0.629343	4.63172e-05	Root	Pre_flowering_drought	Rewetting_period	Bacteria	Gemmatimonadetes	GemmatimonadetesPH	GemmatimonadetesPH	GemmatimonadetesPH	GemmatimonadetesPH	_	Fungi	Mucoromycota	Glomeromycotina	Glomerales	Glomeraceae	Rhizophagus	Arbuscular mycorrhizal
Bac1823	OTU161Rhizophagus	0.615926	7.85987e-05	Root	Pre_flowering_drought	Rewetting_period	Bacteria	Proteobacteria	_	_	_	_	_	Fungi	Mucoromycota	Glomeromycotina	Glomerales	Glomeraceae	Rhizophagus	Arbuscular mycorrhizal
Bac2235	OTU161Rhizophagus	0.644575	2.45713e-05	Root	Pre_flowering_drought	Rewetting_period	Bacteria	Firmicutes	Bacilli	Bacillales	Pasteuriaceae	PasteuriaceaeFA	_	Fungi	Mucoromycota	Glomeromycotina	Glomerales	Glomeraceae	Rhizophagus	Arbuscular mycorrhizal
OTU106Sordariomycetes	OTU161Rhizophagus	0.765394	3.03782e-08	Root	Pre_flowering_drought	Rewetting_period	Fungi	Ascomycota	Sordariomycetes	Sordariales	Lasiosphaeriaceae	Podospora	Endophyte	Fungi	Mucoromycota	Glomeromycotina	Glomerales	Glomeraceae	Rhizophagus	Arbuscular mycorrhizal
OTU56Agaricomycetes	OTU161Rhizophagus	0.635787	3.55394e-05	Root	Pre_flowering_drought	Rewetting_period	Fungi	Basidiomycota	Agaricomycetes	Auriculariales	_	Oliveonia	Saprotroph	Fungi	Mucoromycota	Glomeromycotina	Glomerales	Glomeraceae	Rhizophagus	Arbuscular mycorrhizal
OTU166Rhizophagus	OTU161Rhizophagus	0.907551	3.70526e-15	Root	Pre_flowering_drought	Rewetting_period	Fungi	Mucoromycota	Glomeromycotina	Glomerales	Glomeraceae	Rhizophagus	Arbuscular mycorrhizal	Fungi	Mucoromycota	Glomeromycotina	Glomerales	Glomeraceae	Rhizophagus	Arbuscular mycorrhizal
OTU208Dothideomycetes	OTU161Rhizophagus	0.604205	0.000122512	Root	Pre_flowering_drought	Rewetting_period	Fungi	Ascomycota	Dothideomycetes	Pleosporales	PleosporalesfamIncertaesedis	Wettsteinina	Unidentified & others	Fungi	Mucoromycota	Glomeromycotina	Glomerales	Glomeraceae	Rhizophagus	Arbuscular mycorrhizal
OTU150Rhizophagus	OTU161Rhizophagus	0.797238	2.58632e-09	Root	Pre_flowering_drought	Rewetting_period	Fungi	Mucoromycota	Glomeromycotina	Glomerales	Glomeraceae	Rhizophagus	Arbuscular mycorrhizal	Fungi	Mucoromycota	Glomeromycotina	Glomerales	Glomeraceae	Rhizophagus	Arbuscular mycorrhizal
OTU110Myrmecridium	OTU161Rhizophagus	0.637368	3.32903e-05	Root	Pre_flowering_drought	Rewetting_period	Fungi	Ascomycota	Sordariomycetes	_	_	Myrmecridium	Saprotroph	Fungi	Mucoromycota	Glomeromycotina	Glomerales	Glomeraceae	Rhizophagus	Arbuscular mycorrhizal
OTU118Rhizophagus	OTU161Rhizophagus	0.88258	2.23254e-13	Root	Pre_flowering_drought	Rewetting_period	Fungi	Mucoromycota	Glomeromycotina	Glomerales	Glomeraceae	Rhizophagus	Arbuscular mycorrhizal	Fungi	Mucoromycota	Glomeromycotina	Glomerales	Glomeraceae	Rhizophagus	Arbuscular mycorrhizal
Bac24	OTU132Rhizophagus	0.613389	8.66262e-05	Root	Pre_flowering_drought	Rewetting_period	Bacteria	Bacteroidetes	Sphingobacteria	Sphingobacteriales	SphingobacterialesOR	Chitinophaga	_	Fungi	Mucoromycota	Glomeromycotina	Glomerales	Glomeraceae	Rhizophagus	Arbuscular mycorrhizal
Bac30	OTU132Rhizophagus	0.62398	5.74313e-05	Root	Pre_flowering_drought	Rewetting_period	Bacteria	Proteobacteria	Gammaproteobacteria	Xanthomonadales	Sinobacteraceae	SinobacteraceaeFA	_	Fungi	Mucoromycota	Glomeromycotina	Glomerales	Glomeraceae	Rhizophagus	Arbuscular mycorrhizal
Bac54	OTU132Rhizophagus	0.617291	7.46643e-05	Root	Pre_flowering_drought	Rewetting_period	Bacteria	Acidobacteria	Chloracidobacteria	ChloracidobacteriaCL	ChloracidobacteriaCL	ChloracidobacteriaCL	_	Fungi	Mucoromycota	Glomeromycotina	Glomerales	Glomeraceae	Rhizophagus	Arbuscular mycorrhizal
Bac63	OTU132Rhizophagus	0.696361	2.13234e-06	Root	Pre_flowering_drought	Rewetting_period	Bacteria	Bacteroidetes	Sphingobacteria	Sphingobacteriales	Flexibacteraceae	Cytophaga	_	Fungi	Mucoromycota	Glomeromycotina	Glomerales	Glomeraceae	Rhizophagus	Arbuscular mycorrhizal
Bac68	OTU132Rhizophagus	0.684109	3.99098e-06	Root	Pre_flowering_drought	Rewetting_period	Bacteria	Bacteroidetes	Sphingobacteria	Sphingobacteriales	Flexibacteraceae	Cytophaga	_	Fungi	Mucoromycota	Glomeromycotina	Glomerales	Glomeraceae	Rhizophagus	Arbuscular mycorrhizal
Bac69	OTU132Rhizophagus	0.617559	7.39004e-05	Root	Pre_flowering_drought	Rewetting_period	Bacteria	Verrucomicrobia	Opitutae	Opitutales	Opitutaceae	Opitutus	_	Fungi	Mucoromycota	Glomeromycotina	Glomerales	Glomeraceae	Rhizophagus	Arbuscular mycorrhizal
Bac72	OTU132Rhizophagus	0.641711	2.77561e-05	Root	Pre_flowering_drought	Rewetting_period	Bacteria	Proteobacteria	Gammaproteobacteria	Pseudomonadales	Pseudomonadaceae	Pseudomonas	_	Fungi	Mucoromycota	Glomeromycotina	Glomerales	Glomeraceae	Rhizophagus	Arbuscular mycorrhizal
Bac87	OTU132Rhizophagus	0.69012	2.95187e-06	Root	Pre_flowering_drought	Rewetting_period	Bacteria	Proteobacteria	Deltaproteobacteria	Myxococcales	MyxococcalesOR	MyxococcalesOR	_	Fungi	Mucoromycota	Glomeromycotina	Glomerales	Glomeraceae	Rhizophagus	Arbuscular mycorrhizal
Bac101	OTU132Rhizophagus	0.689731	3.0083e-06	Root	Pre_flowering_drought	Rewetting_period	Bacteria	Proteobacteria	Alphaproteobacteria	Caulobacterales	Caulobacteraceae	Asticcacaulis	_	Fungi	Mucoromycota	Glomeromycotina	Glomerales	Glomeraceae	Rhizophagus	Arbuscular mycorrhizal
Bac108	OTU132Rhizophagus	0.767062	2.69454e-08	Root	Pre_flowering_drought	Rewetting_period	Bacteria	Bacteroidetes	Flavobacteria	Flavobacteriales	Cryomorphaceae	CryomorphaceaeFA	_	Fungi	Mucoromycota	Glomeromycotina	Glomerales	Glomeraceae	Rhizophagus	Arbuscular mycorrhizal
Bac115	OTU132Rhizophagus	0.619718	6.79622e-05	Root	Pre_flowering_drought	Rewetting_period	Bacteria	Proteobacteria	Alphaproteobacteria	Rhodospirillales	Rhodospirillaceae	RhodospirillaceaeFA	_	Fungi	Mucoromycota	Glomeromycotina	Glomerales	Glomeraceae	Rhizophagus	Arbuscular mycorrhizal
Bac122	OTU132Rhizophagus	0.717407	6.69103e-07	Root	Pre_flowering_drought	Rewetting_period	Bacteria	Bacteroidetes	Sphingobacteria	Sphingobacteriales	Flexibacteraceae	Cytophaga	_	Fungi	Mucoromycota	Glomeromycotina	Glomerales	Glomeraceae	Rhizophagus	Arbuscular mycorrhizal
Bac141	OTU132Rhizophagus	0.649409	1.99282e-05	Root	Pre_flowering_drought	Rewetting_period	Bacteria	Proteobacteria	Deltaproteobacteria	Myxococcales	MyxococcalesOR	MyxococcalesOR	_	Fungi	Mucoromycota	Glomeromycotina	Glomerales	Glomeraceae	Rhizophagus	Arbuscular mycorrhizal
Bac148	OTU132Rhizophagus	0.606411	0.000112662	Root	Pre_flowering_drought	Rewetting_period	Bacteria	Bacteroidetes	Sphingobacteria	Sphingobacteriales	Flexibacteraceae	Cytophaga	_	Fungi	Mucoromycota	Glomeromycotina	Glomerales	Glomeraceae	Rhizophagus	Arbuscular mycorrhizal
Bac153	OTU132Rhizophagus	0.601128	0.00013717	Root	Pre_flowering_drought	Rewetting_period	Bacteria	Proteobacteria	Alphaproteobacteria	Rhizobiales	Hyphomicrobiaceae	Rhodoplanes	_	Fungi	Mucoromycota	Glomeromycotina	Glomerales	Glomeraceae	Rhizophagus	Arbuscular mycorrhizal
Bac165	OTU132Rhizophagus	0.604761	0.000119924	Root	Pre_flowering_drought	Rewetting_period	Bacteria	Proteobacteria	Betaproteobacteria	Burkholderiales	BurkholderialesOR	Methylibium	_	Fungi	Mucoromycota	Glomeromycotina	Glomerales	Glomeraceae	Rhizophagus	Arbuscular mycorrhizal
Bac171	OTU132Rhizophagus	0.687297	3.39711e-06	Root	Pre_flowering_drought	Rewetting_period	Bacteria	Bacteroidetes	Sphingobacteria	Sphingobacteriales	Flexibacteraceae	Cytophaga	_	Fungi	Mucoromycota	Glomeromycotina	Glomerales	Glomeraceae	Rhizophagus	Arbuscular mycorrhizal
Bac202	OTU132Rhizophagus	0.632873	4.00748e-05	Root	Pre_flowering_drought	Rewetting_period	Bacteria	Proteobacteria	Gammaproteobacteria	Xanthomonadales	Sinobacteraceae	SinobacteraceaeFA	_	Fungi	Mucoromycota	Glomeromycotina	Glomerales	Glomeraceae	Rhizophagus	Arbuscular mycorrhizal
Bac209	OTU132Rhizophagus	0.692918	2.55688e-06	Root	Pre_flowering_drought	Rewetting_period	Bacteria	Proteobacteria	Alphaproteobacteria	Caulobacterales	Caulobacteraceae	CaulobacteraceaeFA	_	Fungi	Mucoromycota	Glomeromycotina	Glomerales	Glomeraceae	Rhizophagus	Arbuscular mycorrhizal
Bac218	OTU132Rhizophagus	0.669394	8.10485e-06	Root	Pre_flowering_drought	Rewetting_period	Bacteria	Bacteroidetes	Sphingobacteria	Sphingobacteriales	SphingobacterialesOR	SphingobacterialesOR	_	Fungi	Mucoromycota	Glomeromycotina	Glomerales	Glomeraceae	Rhizophagus	Arbuscular mycorrhizal
Bac234	OTU132Rhizophagus	0.608924	0.000102475	Root	Pre_flowering_drought	Rewetting_period	Bacteria	Acidobacteria	AcidobacteriaPH	Acidobacteriales	AcidobacterialesOR	AcidobacterialesOR	_	Fungi	Mucoromycota	Glomeromycotina	Glomerales	Glomeraceae	Rhizophagus	Arbuscular mycorrhizal
Bac240	OTU132Rhizophagus	0.707908	1.14835e-06	Root	Pre_flowering_drought	Rewetting_period	Bacteria	Armatimonadetes	CH21	CH21CL	CH21CL	CH21CL	_	Fungi	Mucoromycota	Glomeromycotina	Glomerales	Glomeraceae	Rhizophagus	Arbuscular mycorrhizal
Bac272	OTU132Rhizophagus	0.606585	0.00011195	Root	Pre_flowering_drought	Rewetting_period	Bacteria	Proteobacteria	Deltaproteobacteria	Bdellovibrionales	Bdellovibrionaceae	BdellovibrionaceaeFA	_	Fungi	Mucoromycota	Glomeromycotina	Glomerales	Glomeraceae	Rhizophagus	Arbuscular mycorrhizal
Bac276	OTU132Rhizophagus	0.638238	3.21516e-05	Root	Pre_flowering_drought	Rewetting_period	Bacteria	Proteobacteria	Deltaproteobacteria	Myxococcales	MyxococcalesOR	MyxococcalesOR	_	Fungi	Mucoromycota	Glomeromycotina	Glomerales	Glomeraceae	Rhizophagus	Arbuscular mycorrhizal
Bac282	OTU132Rhizophagus	0.658164	1.3479e-05	Root	Pre_flowering_drought	Rewetting_period	Bacteria	Proteobacteria	Deltaproteobacteria	Myxococcales	Haliangiaceae	HaliangiaceaeFA	_	Fungi	Mucoromycota	Glomeromycotina	Glomerales	Glomeraceae	Rhizophagus	Arbuscular mycorrhizal
Bac294	OTU132Rhizophagus	0.708166	1.13067e-06	Root	Pre_flowering_drought	Rewetting_period	Bacteria	Verrucomicrobia	Opitutae	Opitutales	Opitutaceae	OpitutaceaeFA	_	Fungi	Mucoromycota	Glomeromycotina	Glomerales	Glomeraceae	Rhizophagus	Arbuscular mycorrhizal
Bac304	OTU132Rhizophagus	0.662321	1.12009e-05	Root	Pre_flowering_drought	Rewetting_period	Bacteria	Proteobacteria	Betaproteobacteria	Burkholderiales	Comamonadaceae	Ramlibacter	_	Fungi	Mucoromycota	Glomeromycotina	Glomerales	Glomeraceae	Rhizophagus	Arbuscular mycorrhizal
Bac323	OTU132Rhizophagus	0.619848	6.76473e-05	Root	Pre_flowering_drought	Rewetting_period	Bacteria	Proteobacteria	Deltaproteobacteria	Myxococcales	MyxococcalesOR	MyxococcalesOR	_	Fungi	Mucoromycota	Glomeromycotina	Glomerales	Glomeraceae	Rhizophagus	Arbuscular mycorrhizal
Bac325	OTU132Rhizophagus	0.716519	7.05904e-07	Root	Pre_flowering_drought	Rewetting_period	Bacteria	Proteobacteria	Alphaproteobacteria	AlphaproteobacteriaCL	AlphaproteobacteriaCL	AlphaproteobacteriaCL	_	Fungi	Mucoromycota	Glomeromycotina	Glomerales	Glomeraceae	Rhizophagus	Arbuscular mycorrhizal
Bac331	OTU132Rhizophagus	0.639606	3.03378e-05	Root	Pre_flowering_drought	Rewetting_period	Bacteria	Verrucomicrobia	Verrucomicrobiae	Verrucomicrobiales	Verrucomicrobiaceae	Luteolibacter	_	Fungi	Mucoromycota	Glomeromycotina	Glomerales	Glomeraceae	Rhizophagus	Arbuscular mycorrhizal
Bac333	OTU132Rhizophagus	0.662937	1.08886e-05	Root	Pre_flowering_drought	Rewetting_period	Bacteria	Verrucomicrobia	Opitutae	Opitutales	Opitutaceae	OpitutaceaeFA	_	Fungi	Mucoromycota	Glomeromycotina	Glomerales	Glomeraceae	Rhizophagus	Arbuscular mycorrhizal
Bac359	OTU132Rhizophagus	0.651043	1.85407e-05	Root	Pre_flowering_drought	Rewetting_period	Bacteria	Proteobacteria	Deltaproteobacteria	Bdellovibrionales	Bdellovibrionaceae	BdellovibrionaceaeFA	_	Fungi	Mucoromycota	Glomeromycotina	Glomerales	Glomeraceae	Rhizophagus	Arbuscular mycorrhizal
Bac360	OTU132Rhizophagus	0.675966	5.92364e-06	Root	Pre_flowering_drought	Rewetting_period	Bacteria	Verrucomicrobia	Verrucomicrobiae	Verrucomicrobiales	VerrucomicrobialesOR	VerrucomicrobialesOR	_	Fungi	Mucoromycota	Glomeromycotina	Glomerales	Glomeraceae	Rhizophagus	Arbuscular mycorrhizal
Bac382	OTU132Rhizophagus	0.629722	4.56287e-05	Root	Pre_flowering_drought	Rewetting_period	Bacteria	Proteobacteria	Betaproteobacteria	Methylophilales	Methylophilaceae	MethylophilaceaeFA	_	Fungi	Mucoromycota	Glomeromycotina	Glomerales	Glomeraceae	Rhizophagus	Arbuscular mycorrhizal
Bac391	OTU132Rhizophagus	0.601769	0.000133991	Root	Pre_flowering_drought	Rewetting_period	Bacteria	Verrucomicrobia	Spartobacteria	Spartobacteriales	Spartobacteriaceae	Chthoniobacter	_	Fungi	Mucoromycota	Glomeromycotina	Glomerales	Glomeraceae	Rhizophagus	Arbuscular mycorrhizal
Bac414	OTU132Rhizophagus	0.631381	4.26999e-05	Root	Pre_flowering_drought	Rewetting_period	Bacteria	TM7	TM7PH	TM7PH	TM7PH	TM7PH	_	Fungi	Mucoromycota	Glomeromycotina	Glomerales	Glomeraceae	Rhizophagus	Arbuscular mycorrhizal
Bac425	OTU132Rhizophagus	0.66278	1.09681e-05	Root	Pre_flowering_drought	Rewetting_period	Bacteria	Proteobacteria	Deltaproteobacteria	Bdellovibrionales	Bdellovibrionaceae	BdellovibrionaceaeFA	_	Fungi	Mucoromycota	Glomeromycotina	Glomerales	Glomeraceae	Rhizophagus	Arbuscular mycorrhizal
Bac428	OTU132Rhizophagus	0.687699	3.33218e-06	Root	Pre_flowering_drought	Rewetting_period	Bacteria	Bacteroidetes	_	_	_	_	_	Fungi	Mucoromycota	Glomeromycotina	Glomerales	Glomeraceae	Rhizophagus	Arbuscular mycorrhizal
[truncated: 303 more rows]
